# Supplementary material for: Infant diarrheal disease in rhesus macaques impedes microbiome maturation and is linked to uncultured Campylobacter species
Source: Commun Biol. 2024 Jan 5;7:37. doi: 10.1038/s42003-023-05695-0 (PMC10770169; doi:10.1038/s42003-023-05695-0)
Supplement: Supplementary file 4 — Supplementary Tables 1-8 [file 42003_2023_5695_MOESM4_ESM.xlsx]

## Sheet: Table_S1 Clinical Dx Cases
Table S1: Infants who developed diarrhea during the first year of life and bacteria culture results of each case.
ID	Date of Dx	Age (Days)	Micro Lab Results
xx575	2018-10-16	161	c. coli
xx573	2018-11-05	182	c. coli
xx573	2018-11-14	191	c. coli
xx573	2018-11-27	204
xx573	2018-12-18	225
xx573	2019-01-11	249	c .coli
xx573	2019-01-23	261
xx573	2019-01-29	267	c. coli
xx573	2019-02-25	294
xx573	2019-03-08	305	c. jejuni
xx530	2019-02-06	276	c. coli
xx530	2019-02-19	289	c. coli
xx530	2019-03-06	304
xx530	2019-04-01	330	c. coli
xx530	2019-04-17	346
xx507	2018-07-17	75	c. coli
xx507	2018-07-26	84
xx507	2018-09-26	146
xx507	2018-10-02	152
xx507	2018-10-17	167	c. coli
xx507	2018-11-09	190
xx506	2018-08-27	118
xx506	2018-09-05	127
xx506	2018-10-16	168	c. coli
xx496	2018-11-09	194	c. coli
xx496	2018-11-20	205
xx493	2018-12-19	234	c. coli
xx447	2019-01-14	267	c. coli
xx447	2019-04-11	354	c. coli
xx447	2019-04-17	360
xx370	2018-06-13	63	c. coli
xx370	2018-06-25	75
xx370	2018-08-06	117	c. coli
xx370	2018-08-21	132
xx346	2018-11-27	240
xx346	2018-12-19	262
xx346	2019-01-03	277
xx323	2018-09-27	185	c. coli
xx323	2018-10-23	211
xx323	2018-12-19	268	c. coli
xx323	2018-12-31	280	c. coli
xx323	2019-01-08	288
xx323	2019-01-23	303
xx323	2019-02-06	317
xx197	2018-10-17	210	c. coli
xx197	2018-10-29	222	s. flexneri
xx892	2017-09-21	79	c. coli
xx892	2017-10-04	92
xx892	2017-10-24	112
xx892	2017-11-20	139
xx764	2017-10-25	132
xx764	2017-11-08	146
xx764	2017-12-12	180	c. coli
xx684	2017-10-02	119	c. coli
xx684	2017-10-09	126
xx684	2017-11-06	154
xx684	2017-12-13	221
xx667	2017-08-11	80	s. flexneri
xx667	2017-08-14	83
xx667	2017-08-22	91
xx667	2017-09-12	112	s. flexneri
xx667	2017-10-26	156
xx642	2017-10-02	130	c. coli
xx642	2017-10-11	139
xx642	2017-11-20	179	c. coli
xx642	2017-12-13	202
xx641	2018-01-19	240	c. coli
xx641	2018-01-29	250
xx640	2017-09-25	125	c. coli
xx640	2017-10-02	132
xx600	2018-01-16	246
xx600	2018-01-31	261	c. coli (1 colony)
xx600	2018-02-21	282	c. coli
xx599	2017-12-29	228
xx599	2018-01-08	238
xx593	2017-09-22	137	c. coli (1 colony)
xx593	2017-09-26	141
xx593	2017-10-02	147	c. coli
xx593	2017-11-20	196
xx586	2017-11-21	175	c. coli
xx586	2017-11-29	183
xx584	2017-11-20	190	c. coli
xx584	2017-12-18	218
xx560	2017-02-26	299	c. jejuni
xx560	2017-03-12	313
xx559	2017-11-08	189
xx559	2017-11-12	193
xx529	2017-08-22	116	c. coli
xx529	2017-08-29	123
xx529	2017-10-12	167	c. coli
xx529	2017-10-17	172
xx529	2017-10-25	180	c. coli
xx529	2017-11-14	200	c. coli
xx528	2018-01-09	255
xx528	2018-01-31	277
xx527	2027-04-26	92
xx526	2017-08-14	107	c. coli
xx526	2017-09-08	132
xx526	2017-10-02	156
xx526	2017-10-25	179	c. coli, s. flexneri
xx526	2017-11-08	193
xx499	2017-04-22	90
xx443	2017-09-29	165	c. jejuni
xx443	2017-11-20	217
xx364	2017-08-17	147
xx364	2017-09-12	173
xx364	2017-09-20	181
xx364	2017-09-25	186	c. coli
xx364	2017-10-12	203	c. coli
xx364	2017-10-18	209
xx326	2017-11-06	230	c. coli
xx326	2017-11-20	244
xx326	2018-01-19	304
xx326	2018-01-31	316

## Sheet: Table_S2 Relative Abundance
Table S2: Relative Abundance of top 30 most abundant taxa.
Taxa	Inf_1mo_H_centroid	Inf_1mo_S_centroid	Inf_3mo_H_centroid	Inf_3mo_S_centroid	Inf_6mo_H_centroid	Inf_6mo_S_centroid	Inf_9mo_H_centroid	Inf_9mo_S_centroid	Inf_12mo_H_centroid	Inf_12mo_S_centroid	Dam_1mo_H_centroid	Dam_1mo_S_centroid	Dx_enter_centroid	Dx_exit_centroid
Prevotella 9	16.2214	16.7028	20.7835	17.0666	21.2846	31.7222	29.6231	34.8908	30.8092	38.7161	18.6834	19.8311	23.1152	30.8394
Prevotella 2	7.36639	7.8875	6.37652	6.84969	3.97902	5.98556	2.47958	2.99417	2.46135	3.08778	1.67886	1.70056	5.4844	5.13833
Prevotellamassilia timonensis	5.23299	6.40313	5.9725	6.30125	3.35805	4.79111	1.97113	2.67667	1.66351	2.36889	0.785227	0.880556	5.1788	4.77944
Prevotella 2;D_6__uncultured bacterium	6.05526	6.36406	5.41174	6.61719	2.79439	3.71111	1.39423	1.38417	1.27946	1.25167	0.764773	0.850556	2.6212	2.82972
Alloprevotella	4.52361	3.88969	2.06402	2.69469	1.49293	1.81222	1.10704	1.37917	1.03108	1.37667	0.443864	0.573333	1.7558	2.27583
Rikenellaceae RC9 gut group;D_6__uncultured bacterium	1.19196	0.820625	2.47978	1.52	2.07	1.31111	1.89535	0.903333	1.6623	1.52444	2.04091	2.00833	1.36	1.37194
Prevotellaceae	0.461134	0.554688	1.0012	0.727187	1.27024	1.15333	1.90676	2.4125	2.43162	2.61056	1.48659	1.56722	0.612	0.8925
Prevotellaceae UCG-003	0.451649	0.380937	0.971196	0.63	1.10415	0.743333	1.56254	1.1	1.57973	1.50056	1.46318	1.28333	0.7064	0.990556
Prevotella sp. RS2	0.929072	0.679688	2.53663	1.86906	1.02854	0.82	0.833239	0.340833	0.622973	0.531667	0.659091	0.581111	0.5056	0.755833
Prevotellaceae bacterium DJF_VR15	0.175052	0.301563	0.442065	0.377812	0.838537	1.03111	1.30958	1.77167	1.32878	1.88056	1.16136	0.965	0.7728	1.19167
Prevotellaceae;D_5__uncultured;D_6__uncultured bacterium	0.676392	0.66375	0.732935	0.550625	0.846341	0.772222	1.00324	0.58	0.826351	1.17833	1.11205	0.838333	0.4234	0.411944
Lactobacillus	1.63464	1.98937	1.77609	1.01438	3.26171	2.43889	3.09845	3.53167	3.22811	2.38556	2.82955	2.46222	2.3434	3.225
Lachnospiraceae	1.53773	1.47625	1.28707	1.18063	2.83732	2.22222	2.93873	2.30917	2.79311	2.29111	3.95818	4.27	1.886	2.05778
Streptococcus	0.491031	0.236563	0.352935	0.57125	1.83146	0.931111	1.46577	2.86667	1.28149	1.34778	1.92614	1.82444	2.7574	1.40222
Faecalibacterium	2.16784	1.80031	1.67152	1.43531	1.27	1.73111	1.37845	1.48083	1.18541	1.45167	0.914318	1.04944	1.2502	1.58611
Anaerovibrio	2.29608	2.82344	1.03054	1.11437	0.615854	0.448889	0.402817	0.590833	0.354595	0.518333	0.233636	0.274444	0.833	0.448889
Dialister	1.67814	1.98156	1.19315	1.20562	0.689756	0.67	0.631972	0.630833	0.614459	0.795556	0.378864	0.334444	0.5396	0.803056
Ruminococcaceae UCG-002	0.543402	0.49	0.743587	0.42	1.15683	0.371111	0.957042	0.5275	0.631622	0.342222	1.38614	1.76889	0.5462	0.445278
Catenibacterium	2.29186	2.83188	1.21739	1.32438	0.360732	0.245556	0.155915	0.0958333	0.135541	0.0977778	0.0965909	0.124444	0.3946	0.470556
Ruminococcaceae UCG-014	0.278247	0.335313	0.680761	0.590313	0.720244	0.471111	0.931127	0.8175	0.927568	0.778889	1.37023	1.13556	0.1952	0.241389
Campylobacter	2.95577	4.06531	1.65989	4.17594	1.55829	2.92778	1.59507	4.035	1.44243	3.17722	0.9325	1.75611	7.7128	4.0875
Helicobacter	4.03113	2.30406	3.55196	9.14062	3.7	2.51	2.06831	3.43167	2.04797	0.923333	0.861818	2.04333	1.324	1.10667
Helicobacter macacae	1.02062	0.604375	2.41337	1.34281	3.29854	0.992222	1.76479	1.09417	1.78703	1.14389	1.40682	3.97056	0.1304	0.266389
Escherichia-Shigella	1.10454	0.846562	0.235435	0.835938	1.48976	0.966667	0.339014	0.354167	0.0647297	0.0183333	0.0295455	0.123333	3.8676	1.54889
Pasteurellaceae	0.846186	1.005	0.738913	1.84656	0.812927	1.72556	0.224085	0.406667	0.23027	0.248333	0.2	0.259444	2.3336	1.10639
Actinobacillus	0.483608	1.32969	0.997283	2.12719	0.496098	0.908889	0.271408	0.431667	0.475946	0.507222	0.209091	0.194444	1.0752	0.774444
Treponema 2	0.143299	0.00875	0.235543	0.03125	1.43854	0.448889	2.44549	1.0975	1.27392	0.622222	4.48636	4.31111	0.1902	0.440278
Treponema berlinense	0.17134	0.209375	0.880652	0.285938	1.07585	0.536667	1.04338	1.09083	1.00041	0.969444	1.81114	1.285	0.2636	0.448333
Treponema 2;D_6__uncultured bacterium	0.0216495	0.0196875	0.0633696	0.03125	0.626341	0.356667	1.29042	0.5975	0.882432	0.638889	2.31409	1.83722	0.1716	0.183056
Bifidobacterium	4.22247	4.75188	2.40011	2.04906	0.264878	0.216667	0.00225352	0.00416667	0.0705405	0.00166667	0.00772727	0.00944444	0.4848	0.745833
Other	28.0418	25.7013	27.5851	21.9678	31.6156	24.4433	31.2286	23.5433	32.9946	25.1422	43.1332	38.735	28.4346	26.3353

## Sheet: Table_S3 16S LDA Scores
Table S3: LDA scores from significant taxa when comparing healthy and sick monkeys at each timepoint.
Taxa	Group	LDA Score	P-Value	Timepoint
D_0__Bacteria_D_1__Bacteroidetes_D_2__Bacteroidia_D_3__Bacteroidales______	H	2.99204	0.00964666	12mo
D_0__Bacteria_D_1__Bacteroidetes_D_2__Bacteroidia_D_3__Bacteroidales_D_4__F082___	H	3.14671	0.00569748	12mo
D_0__Bacteria_D_1__Bacteroidetes_D_2__Bacteroidia_D_3__Bacteroidales_D_4__Muribaculaceae_D_5__unculturedbacterium	H	3.13904	0.00544389	12mo
D_0__Bacteria_D_1__Bacteroidetes_D_2__Bacteroidia_D_3__Bacteroidales_D_4__p_2534_18B5gutgroup_D_5__unculturedbacterium	H	3.23223	0.00727339	12mo
D_0__Bacteria_D_1__Bacteroidetes_D_2__Bacteroidia_D_3__Bacteroidales_D_4__Prevotellaceae_D_5__PrevotellaceaeUCG_004	H	3.31503	0.0015013	12mo
D_0__Bacteria_D_1__Bacteroidetes_D_2__Bacteroidia_D_3__Bacteroidales_D_4__Rikenellaceae_D_5__dgA_11gutgroup	H	2.90863	0.0190975	12mo
D_0__Bacteria_D_1__Fibrobacteres_D_2__Fibrobacteria_D_3__Fibrobacterales_D_4__Fibrobacteraceae_D_5__Fibrobacter	H	3.16823	0.0262864	12mo
D_0__Bacteria_D_1__Firmicutes_D_2__Clostridia_D_3__Clostridiales______	H	3.10434	0.0274064	12mo
D_0__Bacteria_D_1__Firmicutes_D_2__Clostridia_D_3__Clostridiales_D_4__Christensenellaceae_D_5__ChristensenellaceaeR_7group	H	3.26457	0.00557778	12mo
D_0__Bacteria_D_1__Firmicutes_D_2__Clostridia_D_3__Clostridiales_D_4__ClostridialesvadinBB60group___	H	3.33481	0.0262665	12mo
D_0__Bacteria_D_1__Firmicutes_D_2__Clostridia_D_3__Clostridiales_D_4__ClostridialesvadinBB60group_D_5__unculturedbacterium	H	3.35079	0.0211052	12mo
D_0__Bacteria_D_1__Firmicutes_D_2__Clostridia_D_3__Clostridiales_D_4__Lachnospiraceae___	H		0.0217483	12mo
D_0__Bacteria_D_1__Firmicutes_D_2__Clostridia_D_3__Clostridiales_D_4__Lachnospiraceae_D_5__Coprococcus1	H	3.18909	0.0159431	12mo
D_0__Bacteria_D_1__Firmicutes_D_2__Clostridia_D_3__Clostridiales_D_4__Ruminococcaceae_D_5__RuminococcaceaeNK4A214group	H	3.3874	0.00596199	12mo
D_0__Bacteria_D_1__Firmicutes_D_2__Clostridia_D_3__Clostridiales_D_4__Ruminococcaceae_D_5__RuminococcaceaeUCG_002	H	3.43833	0.0277763	12mo
D_0__Bacteria_D_1__Firmicutes_D_2__Clostridia_D_3__Clostridiales_D_4__Ruminococcaceae_D_5__RuminococcaceaeUCG_005	H	3.55127	0.00395766	12mo
D_0__Bacteria_D_1__Firmicutes_D_2__Clostridia_D_3__Clostridiales_D_4__Ruminococcaceae_D_5__RuminococcaceaeUCG_008	H	3.26789	0.0229793	12mo
D_0__Bacteria_D_1__Firmicutes_D_2__Clostridia_D_3__Clostridiales_D_4__Ruminococcaceae_D_5__RuminococcaceaeUCG_010	H	3.45588	0.009907	12mo
D_0__Bacteria_D_1__Firmicutes_D_2__Clostridia_D_3__Clostridiales_D_4__Ruminococcaceae_D_5__uncultured	H	3.2828	0.0160447	12mo
D_0__Bacteria_D_1__Kiritimatiellaeota_D_2__Kiritimatiellae_D_3__WCHB1_41______	H	3.33351	0.0239303	12mo
D_0__Bacteria_D_1__Proteobacteria_D_2__Alphaproteobacteria_D_3__Rhodospirillales_D_4__uncultured___	H	3.05965	0.0494161	12mo
D_0__Bacteria_D_1__Proteobacteria_D_2__Deltaproteobacteria_D_3__Bradymonadales_D_4__unculturedrumenbacterium_D_5__unculturedrumenbacterium	H	3.2199	0.0126177	12mo
D_0__Bacteria_D_1__Spirochaetes_D_2__Spirochaetia_D_3__Spirochaetales_D_4__Spirochaetaceae_D_5__Treponema2	H	4.06265	0.0142101	12mo
D_0__Bacteria_D_1__Tenericutes_D_2__Mollicutes_D_3__MollicutesRF39_D_4__unculturedprokaryote_D_5__unculturedprokaryote	H	3.10436	0.0155095	12mo
D_0__Bacteria_D_1__Bacteroidetes_D_2__Bacteroidia_D_3__Bacteroidales______	H	3.1128	2.21679e-05	3mo
D_0__Bacteria_D_1__Bacteroidetes_D_2__Bacteroidia_D_3__Bacteroidales_D_4__BacteroidalesRF16group_D_5__unculturedbacterium	H	3.27276	0.00578093	3mo
D_0__Bacteria_D_1__Bacteroidetes_D_2__Bacteroidia_D_3__Bacteroidales_D_4__Muribaculaceae_D_5__unculturedbacterium	H	2.99914	0.00210236	3mo
D_0__Bacteria_D_1__Bacteroidetes_D_2__Bacteroidia_D_3__Bacteroidales_D_4__Prevotellaceae___	H	3.23042	0.00501561	3mo
D_0__Bacteria_D_1__Bacteroidetes_D_2__Bacteroidia_D_3__Bacteroidales_D_4__Prevotellaceae_D_5__Prevotella1	H	3.05474	0.0371558	3mo
D_0__Bacteria_D_1__Bacteroidetes_D_2__Bacteroidia_D_3__Bacteroidales_D_4__Prevotellaceae_D_5__PrevotellaceaeUCG_003	H	3.32969	0.0214961	3mo
D_0__Bacteria_D_1__Bacteroidetes_D_2__Bacteroidia_D_3__Bacteroidales_D_4__Rikenellaceae_D_5__RikenellaceaeRC9gutgroup	H	3.82291	0.00327731	3mo
D_0__Bacteria_D_1__Cyanobacteria_D_2__Melainabacteria_D_3__Gastranaerophilales______	H	3.33767	0.00235382	3mo
D_0__Bacteria_D_1__Cyanobacteria_D_2__Melainabacteria_D_3__Gastranaerophilales_D_4__unculturedbacterium_D_5__unculturedbacterium	H	3.15797	0.0273191	3mo
D_0__Bacteria_D_1__Elusimicrobia_D_2__Elusimicrobia_D_3__Elusimicrobiales_D_4__Elusimicrobiaceae_D_5__Elusimicrobium	H	2.85576	0.0033469	3mo
D_0__Bacteria_D_1__Firmicutes_D_2__Clostridia_D_3__Clostridiales_D_4__ClostridialesvadinBB60group___	H	3.07882	0.00133687	3mo
D_0__Bacteria_D_1__Firmicutes_D_2__Clostridia_D_3__Clostridiales_D_4__ClostridialesvadinBB60group_D_5__unculturedbacterium	H	2.88019	0.00281749	3mo
D_0__Bacteria_D_1__Firmicutes_D_2__Clostridia_D_3__Clostridiales_D_4__Lachnospiraceae_D_5___Eubacterium_eligensgroup	H		0.0203921	3mo
D_0__Bacteria_D_1__Firmicutes_D_2__Clostridia_D_3__Clostridiales_D_4__Lachnospiraceae_D_5___Eubacterium_halliigroup	H		0.0213339	3mo
D_0__Bacteria_D_1__Firmicutes_D_2__Clostridia_D_3__Clostridiales_D_4__Lachnospiraceae_D_5__Blautia	H	3.2735	0.000621341	3mo
D_0__Bacteria_D_1__Firmicutes_D_2__Clostridia_D_3__Clostridiales_D_4__Lachnospiraceae_D_5__Lachnospira	H	2.87491	0.00610713	3mo
D_0__Bacteria_D_1__Firmicutes_D_2__Clostridia_D_3__Clostridiales_D_4__Peptostreptococcaceae_D_5__Intestinibacter	H	2.81938	0.0183749	3mo
D_0__Bacteria_D_1__Firmicutes_D_2__Clostridia_D_3__Clostridiales_D_4__Ruminococcaceae_D_5___Eubacterium_coprostanoligenesgroup	H	3.22167	0.00406172	3mo
D_0__Bacteria_D_1__Firmicutes_D_2__Clostridia_D_3__Clostridiales_D_4__Ruminococcaceae_D_5__RuminococcaceaeUCG_002	H	3.3698	0.0293512	3mo
D_0__Bacteria_D_1__Firmicutes_D_2__Clostridia_D_3__Clostridiales_D_4__Ruminococcaceae_D_5__RuminococcaceaeUCG_005	H	3.03257	0.0101787	3mo
D_0__Bacteria_D_1__Firmicutes_D_2__Clostridia_D_3__Clostridiales_D_4__Ruminococcaceae_D_5__RuminococcaceaeUCG_008	H	2.97153	0.00590834	3mo
D_0__Bacteria_D_1__Firmicutes_D_2__Clostridia_D_3__Clostridiales_D_4__Ruminococcaceae_D_5__RuminococcaceaeUCG_010	H	3.1724	0.0055695	3mo
D_0__Bacteria_D_1__Firmicutes_D_2__Clostridia_D_3__Clostridiales_D_4__Ruminococcaceae_D_5__RuminococcaceaeUCG_014	H	2.88055	0.0111703	3mo
D_0__Bacteria_D_1__Firmicutes_D_2__Clostridia_D_3__Clostridiales_D_4__Ruminococcaceae_D_5__Ruminococcus1	H	2.93432	0.0077616	3mo
D_0__Bacteria_D_1__Firmicutes_D_2__Clostridia_D_3__Clostridiales_D_4__Ruminococcaceae_D_5__uncultured	H	2.98591	0.0093697	3mo
D_0__Bacteria_D_1__Firmicutes_D_2__Erysipelotrichia_D_3__Erysipelotrichales_D_4__Erysipelotrichaceae_D_5__ErysipelotrichaceaeUCG_004	H	3.20418	0.00032339	3mo
D_0__Bacteria_D_1__Firmicutes_D_2__Negativicutes_D_3__Selenomonadales_D_4__Acidaminococcaceae_D_5__Acidaminococcus	H	3.29029	0.00800351	3mo
D_0__Bacteria_D_1__Firmicutes_D_2__Negativicutes_D_3__Selenomonadales_D_4__Veillonellaceae___	H	2.82283	0.0473812	3mo
D_0__Bacteria_D_1__Firmicutes_D_2__Negativicutes_D_3__Selenomonadales_D_4__Veillonellaceae_D_5__Mitsuokella	H	3.11998	0.0437289	3mo
D_0__Bacteria_D_1__Proteobacteria_D_2__Alphaproteobacteria_D_3__Rhodospirillales_D_4__uncultured___	H	2.87098	0.0249347	3mo
D_0__Bacteria_D_1__Proteobacteria_D_2__Deltaproteobacteria_D_3__Bradymonadales_D_4__unculturedrumenbacterium_D_5__unculturedrumenbacterium	H	3.13585	0.0274409	3mo
D_0__Bacteria_D_1__Proteobacteria_D_2__Gammaproteobacteria_D_3__Aeromonadales_D_4__Succinivibrionaceae_D_5__Succinivibrio	H	3.30233	0.0210238	3mo
D_0__Bacteria_D_1__Spirochaetes_D_2__Spirochaetia_D_3__Spirochaetales_D_4__Spirochaetaceae_D_5__Treponema2	H	3.70551	0.0454806	3mo
D_0__Bacteria_D_1__Tenericutes_D_2__Mollicutes_D_3__MollicutesRF39_D_4__unculturedorganism_D_5__unculturedorganism	H	2.73511	0.028435	3mo
D_0__Bacteria_D_1__Bacteroidetes_D_2__Bacteroidia_D_3__Bacteroidales_D_4__BacteroidalesRF16group_D_5__unculturedbacterium	H	3.48208	0.00317784	6mo
D_0__Bacteria_D_1__Bacteroidetes_D_2__Bacteroidia_D_3__Bacteroidales_D_4__p_2534_18B5gutgroup_D_5__unculturedbacterium	H	3.38077	0.00305121	6mo
D_0__Bacteria_D_1__Fibrobacteres_D_2__Fibrobacteria_D_3__Fibrobacterales_D_4__Fibrobacteraceae_D_5__Fibrobacter	H	3.27906	0.0235732	6mo
D_0__Bacteria_D_1__Firmicutes_D_2__Clostridia_D_3__Clostridiales_D_4__Christensenellaceae_D_5__ChristensenellaceaeR_7group	H	3.06024	0.0033302	6mo
D_0__Bacteria_D_1__Firmicutes_D_2__Clostridia_D_3__Clostridiales_D_4__ClostridialesvadinBB60group_D_5__unculturedbacterium	H	3.06652	0.00148908	6mo
D_0__Bacteria_D_1__Firmicutes_D_2__Clostridia_D_3__Clostridiales_D_4__Lachnospiraceae_D_5___Eubacterium_ruminantiumgroup	H	3.31477	0.00205684	6mo
D_0__Bacteria_D_1__Firmicutes_D_2__Clostridia_D_3__Clostridiales_D_4__Ruminococcaceae_D_5___Eubacterium_coprostanoligenesgroup	H	3.30058	0.0246232	6mo
D_0__Bacteria_D_1__Firmicutes_D_2__Clostridia_D_3__Clostridiales_D_4__Ruminococcaceae_D_5__RuminococcaceaeNK4A214group	H	3.11138	0.00548504	6mo
D_0__Bacteria_D_1__Firmicutes_D_2__Clostridia_D_3__Clostridiales_D_4__Ruminococcaceae_D_5__RuminococcaceaeUCG_002	H	3.64774	0.00392609	6mo
D_0__Bacteria_D_1__Firmicutes_D_2__Clostridia_D_3__Clostridiales_D_4__Ruminococcaceae_D_5__RuminococcaceaeUCG_005	H	3.47839	0.00127853	6mo
D_0__Bacteria_D_1__Firmicutes_D_2__Clostridia_D_3__Clostridiales_D_4__Ruminococcaceae_D_5__RuminococcaceaeUCG_008	H	3.06237	0.0489489	6mo
D_0__Bacteria_D_1__Firmicutes_D_2__Clostridia_D_3__Clostridiales_D_4__Ruminococcaceae_D_5__RuminococcaceaeUCG_010	H	3.47066	0.000959286	6mo
D_0__Bacteria_D_1__Firmicutes_D_2__Clostridia_D_3__Clostridiales_D_4__Ruminococcaceae_D_5__RuminococcaceaeUCG_014	H	3.13428	0.0389977	6mo
D_0__Bacteria_D_1__Firmicutes_D_2__Clostridia_D_3__Clostridiales_D_4__Ruminococcaceae_D_5__uncultured	H	3.10846	0.00315836	6mo
D_0__Bacteria_D_1__Kiritimatiellaeota_D_2__Kiritimatiellae_D_3__WCHB1_41______	H	3.16488	0.00267634	6mo
D_0__Bacteria_D_1__Kiritimatiellaeota_D_2__Kiritimatiellae_D_3__WCHB1_41_D_4__unculturedrumenbacterium_D_5__unculturedrumenbacterium	H	3.05977	0.0117995	6mo
D_0__Bacteria_D_1__Proteobacteria_D_2__Deltaproteobacteria_D_3__Bradymonadales_D_4__unculturedrumenbacterium_D_5__unculturedrumenbacterium	H	3.06555	0.0177268	6mo
D_0__Bacteria_D_1__Bacteroidetes_D_2__Bacteroidia_D_3__Bacteroidales_D_4__BacteroidalesRF16group_D_5__unculturedbacterium	H	3.5553	0.0151675	9mo
D_0__Bacteria_D_1__Bacteroidetes_D_2__Bacteroidia_D_3__Bacteroidales_D_4__p_2534_18B5gutgroup_D_5__unculturedbacterium	H	3.54128	0.00237385	9mo
D_0__Bacteria_D_1__Bacteroidetes_D_2__Bacteroidia_D_3__Bacteroidales_D_4__Prevotellaceae_D_5__Prevotella7	H	3.64137	0.0234484	9mo
D_0__Bacteria_D_1__Bacteroidetes_D_2__Bacteroidia_D_3__Bacteroidales_D_4__Prevotellaceae_D_5__PrevotellaceaeUCG_003	H	3.4643	0.0143918	9mo
D_0__Bacteria_D_1__Bacteroidetes_D_2__Bacteroidia_D_3__Bacteroidales_D_4__Prevotellaceae_D_5__PrevotellaceaeUCG_004	H	3.32	0.00151991	9mo
D_0__Bacteria_D_1__Bacteroidetes_D_2__Bacteroidia_D_3__Bacteroidales_D_4__Rikenellaceae_D_5__dgA_11gutgroup	H	3.29425	0.0032389	9mo
D_0__Bacteria_D_1__Bacteroidetes_D_2__Bacteroidia_D_3__Bacteroidales_D_4__Rikenellaceae_D_5__RikenellaceaeRC9gutgroup	H	3.79586	0.016596	9mo
D_0__Bacteria_D_1__Fibrobacteres_D_2__Fibrobacteria_D_3__Fibrobacterales_D_4__Fibrobacteraceae_D_5__Fibrobacter	H	3.35664	0.00535573	9mo
D_0__Bacteria_D_1__Firmicutes_D_2__Clostridia_D_3__Clostridiales_D_4__ClostridialesvadinBB60group___	H	3.3909	0.0325243	9mo
D_0__Bacteria_D_1__Firmicutes_D_2__Clostridia_D_3__Clostridiales_D_4__Lachnospiraceae_D_5___Eubacterium_ruminantiumgroup	H	3.21188	0.00873755	9mo
D_0__Bacteria_D_1__Firmicutes_D_2__Clostridia_D_3__Clostridiales_D_4__Lachnospiraceae_D_5__Lachnospira	H	3.44991	0.0420556	9mo
D_0__Bacteria_D_1__Firmicutes_D_2__Clostridia_D_3__Clostridiales_D_4__Ruminococcaceae_D_5__Ruminiclostridium6	H	3.32507	0.0315851	9mo
D_0__Bacteria_D_1__Firmicutes_D_2__Clostridia_D_3__Clostridiales_D_4__Ruminococcaceae_D_5__RuminococcaceaeUCG_002	H	3.54175	0.010545	9mo
D_0__Bacteria_D_1__Firmicutes_D_2__Clostridia_D_3__Clostridiales_D_4__Ruminococcaceae_D_5__RuminococcaceaeUCG_010	H	3.55035	0.000915601	9mo
D_0__Bacteria_D_1__Firmicutes_D_2__Clostridia_D_3__Clostridiales_D_4__Ruminococcaceae_D_5__RuminococcaceaeUCG_014	H	3.16977	0.0226644	9mo
D_0__Bacteria_D_1__Firmicutes_D_2__Negativicutes_D_3__Selenomonadales_D_4__Acidaminococcaceae_D_5__Phascolarctobacterium	H	3.70063	0.00446174	9mo
D_0__Bacteria_D_1__Kiritimatiellaeota_D_2__Kiritimatiellae_D_3__WCHB1_41______	H	3.39414	0.0428817	9mo
D_0__Bacteria_D_1__Lentisphaerae_D_2__Oligosphaeria_D_3__Oligosphaerales_D_4__Oligosphaeraceae_D_5__Z20	H	3.47454	0.00868977	9mo
D_0__Bacteria_D_1__Proteobacteria_D_2__Deltaproteobacteria_D_3__Bradymonadales_D_4__unculturedrumenbacterium_D_5__unculturedrumenbacterium	H	3.51087	0.00160009	9mo
D_0__Bacteria_D_1__Spirochaetes_D_2__Spirochaetia_D_3__Spirochaetales_D_4__Spirochaetaceae_D_5__Treponema2	H	4.20984	0.0242529	9mo
D_0__Bacteria_D_1__Bacteroidetes_D_2__Bacteroidia_D_3__Bacteroidales_D_4__Prevotellaceae_D_5__Prevotella9	S	-4.48928	0.0380151	12mo
D_0__Bacteria_D_1__Bacteroidetes_D_2__Bacteroidia_D_3__Bacteroidales_D_4__Prevotellaceae_D_5__uncultured	S	-3.64528	0.00604556	12mo
D_0__Bacteria_D_1__Firmicutes_D_2__Clostridia_D_3__Clostridiales_D_4__Lachnospiraceae_D_5__Oribacterium	S	-3.34436	0.030083	12mo
D_0__Bacteria_D_1__Firmicutes_D_2__Negativicutes_D_3__Selenomonadales_D_4__Veillonellaceae___	S	-3.06572	0.0235816	12mo
D_0__Bacteria_D_1__Firmicutes_D_2__Negativicutes_D_3__Selenomonadales_D_4__Veillonellaceae_D_5__Megasphaera	S	-3.32703	0.0159522	12mo
D_0__Bacteria_D_1__Proteobacteria_D_2__Gammaproteobacteria_D_3__Betaproteobacteriales_D_4__T34_D_5__unculturedbacterium	S	-2.76108	0.00542224	12mo
D_0__Bacteria_D_1__Epsilonbacteraeota_D_2__Campylobacteria_D_3__Campylobacterales_D_4__Campylobacteraceae_D_5__Campylobacter	S	-4.10349	0.00231241	3mo
D_0__Bacteria_D_1__Firmicutes_D_2__Bacilli_D_3__Lactobacillales_D_4__Streptococcaceae_D_5__Streptococcus	S	-3.22697	0.0135121	3mo
D_0__Bacteria_D_1__Firmicutes_D_2__Clostridia_D_3__Clostridiales_D_4__Lachnospiraceae_D_5__LachnospiraceaeUCG_004	S	-2.95299	0.0202214	3mo
D_0__Bacteria_D_1__Proteobacteria_D_2__Gammaproteobacteria_D_3__Aeromonadales_D_4__Succinivibrionaceae_D_5__Anaerobiospirillum	S	-2.90526	0.00986237	3mo
D_0__Bacteria_D_1__Proteobacteria_D_2__Gammaproteobacteria_D_3__Pasteurellales_D_4__Pasteurellaceae___	S	-3.75513	0.00575436	3mo
D_0__Bacteria_D_1__Bacteroidetes_D_2__Bacteroidia_D_3__Bacteroidales_D_4__Prevotellaceae_D_5__Alloprevotella	S	-4.14349	0.00897034	6mo
D_0__Bacteria_D_1__Epsilonbacteraeota_D_2__Campylobacteria_D_3__Campylobacterales_D_4__Campylobacteraceae_D_5__Campylobacter	S	-4.11516	0.00924878	9mo

## Sheet: Table_S4 Functional path
Table S4: LDA scores of significant functional pathways when comparing diarrhea development in healthy, sick, and clinic exit feces of infants who were ill in the first 3-6 months (early) or 6-11 months (late).
Species	Group	LDA Score	P-Value	Timepoint
FASYN_ELONG_PWY_fattyacidelongation__saturated	SICK	3.21275	0.00334881	Early
FASYN_INITIAL_PWY_superpathwayoffattyacidbiosynthesisinitiation_E_coli_	SICK	2.97135	0.0394591	Early
NAGLIPASYN_PWY_lipidIVAbiosynthesis	SICK	3.06487	0.00595782	Early
PWY_5989_stearatebiosynthesisII_bacteriaandplants_	SICK	2.92137	0.0434548	Early
PWY_6282_palmitoleatebiosynthesisI_from_5Z__dodec_5_enoate_	SICK	2.98523	0.0325153	Early
PWY_6608_guanosinenucleotidesdegradationIII	SICK	2.94704	0.0293108	Early
PWY_6803_phosphatidylcholineacylediting	SICK	2.81236	0.0119171	Early
PWY_6895_superpathwayofthiamindiphosphatebiosynthesisII	SICK	3.13199	0.0406401	Early
PWY_7388_octanoyl__acyl_carrierprotein_biosynthesis_mitochondria_yeast_	SICK	2.96447	0.040305	Early
PWY_7664_oleatebiosynthesisIV_anaerobic_	SICK	3.00235	0.0325153	Early
PWY0_1586_peptidoglycanmaturation_meso_diaminopimelatecontaining_	SICK	3.34639	0.0240228	Early
PWY0_862__5Z__dodec_5_enoatebiosynthesis	SICK	2.97307	0.0449691	Early
AEROBACTINSYN_PWY_aerobactinbiosynthesis	SICK	2.65569	0.0267039	Early
ARGININE_SYN4_PWY_L_ornithinedenovobiosynthesis	SICK	2.60148	0.0184825	Early
BIOTIN_BIOSYNTHESIS_PWY_biotinbiosynthesisI	SICK	2.84546	0.0394774	Early
GLUDEG_I_PWY_GABAshunt	SICK	2.92103	0.00672219	Early
METHGLYUT_PWY_superpathwayofmethylglyoxaldegradation	SICK	2.48706	0.0486183	Early
PHOSLIPSYN_PWY_superpathwayofphospholipidbiosynthesisI_bacteria_	SICK	3.18871	0.00168254	Early
POLYISOPRENSYN_PWY_polyisoprenoidbiosynthesis_E_coli_	SICK	2.56908	0.0433944	Early
PWY_5667_CDP_diacylglycerolbiosynthesisI	SICK	3.33896	0.00227726	Early
PWY_6519_8_amino_7_oxononanoatebiosynthesisI	SICK	2.84893	0.0394774	Early
PWY_6749_CMP_legionaminatebiosynthesisI	SICK	2.52986	0.0303979	Early
PWY_6901_superpathwayofglucoseandxylosedegradation	SICK	2.81187	0.0359308	Early
PWY0_1261_anhydromuropeptidesrecycling	SICK	2.8998	0.0270534	Early
PWY0_1319_CDP_diacylglycerolbiosynthesisII	SICK	3.33896	0.00227726	Early
PWY4FS_7_phosphatidylglycerolbiosynthesisI_plastidic_	SICK	3.06503	0.00684555	Early
PWY4FS_8_phosphatidylglycerolbiosynthesisII_non_plastidic_	SICK	3.06503	0.00684555	Early
TCA_TCAcycleI_prokaryotic_	SICK	3.15062	0.023834	Early
PWY_5028_L_histidinedegradationII	EXIT	2.71854	0.0214257	Early
PWY_6353_purinenucleotidesdegradationII_aerobic_	EXIT	2.79845	0.0493039	Early
PWY_6703_preQ0biosynthesis	EXIT	3.1718	0.0313853	Early
PWY_7282_4_amino_2_methyl_5_phosphomethylpyrimidinebiosynthesis_yeast_	EXIT	2.73987	0.0313979	Early
PWY0_845_superpathwayofpyridoxal5_phosphatebiosynthesisandsalvage	EXIT	2.5238	0.0415115	Early
P108_PWY_pyruvatefermentationtopropanoateI	EXIT	2.56838	0.0298062	Early
PWY490_3_nitratereductionVI_assimilatory_	EXIT	2.70112	0.0214257	Early
ANAGLYCOLYSIS_PWY_glycolysisIII_fromglucose_	Healthy	3.29822	0.00727439	Early
ARGSYN_PWY_L_argininebiosynthesisI_viaL_ornithine_	Healthy	3.3566	0.0253738	Early
GLYCOLYSIS_glycolysisI_fromglucose6_phosphate_	Healthy	3.35415	0.000697172	Early
HSERMETANA_PWY_L_methioninebiosynthesisIII	Healthy	3.29043	0.000980123	Early
PWY_3841_folatetransformationsII	Healthy	3.43688	0.0180642	Early
PWY_5100_pyruvatefermentationtoacetateandlactateII	Healthy	3.13296	0.00183311	Early
PWY_5484_glycolysisII_fromfructose6_phosphate_	Healthy	3.35097	0.000532877	Early
PWY_6121_5_aminoimidazoleribonucleotidebiosynthesisI	Healthy	3.32304	0.00972383	Early
PWY_6876_isopropanolbiosynthesis	Healthy	2.75121	0.00345932	Early
PWY_7400_L_argininebiosynthesisIV_archaebacteria_	Healthy	3.35632	0.0275199	Early
PWY0_1296_purineribonucleosidesdegradation	Healthy	3.25734	0.0148642	Early
TRNA_CHARGING_PWY_tRNAcharging	Healthy	3.42877	0.0330256	Early
ANAEROFRUCAT_PWY_homolacticfermentation	Healthy	3.05479	0.00420776	Early
COA_PWY_1_coenzymeAbiosynthesisII_mammalian_	Healthy	3.27332	0.0335155	Early
PWY_3001_superpathwayofL_isoleucinebiosynthesisI	Healthy	3.21075	0.00906194	Early
PWY_7219_adenosineribonucleotidesdenovobiosynthesis	Healthy	3.48268	0.017874	Early
PWY_724_superpathwayofL_lysine_L_threonineandL_methioninebiosynthesisII	Healthy	3.23056	0.0275199	Early
PWY0_881_superpathwayoffattyacidbiosynthesisI_E_coli_	SICK	2.83826	9.77e-05	LATE
DENOVOPURINE2_PWY_superpathwayofpurinenucleotidesdenovobiosynthesisII	SICK	2.93613	0.0311102	LATE
PWY_5030_L_histidinedegradationIII	SICK	3.03169	0.000227287	LATE
PWY_5973_cis_vaccenatebiosynthesis	SICK	3.15614	0.00227573	LATE
PWY_7663_gondoatebiosynthesis_anaerobic_	SICK	3.1343	0.000445544	LATE
PWY0_1586_peptidoglycanmaturation_meso_diaminopimelatecontaining_	EXIT	3.49978	3.6e-06	LATE
PWY_5384_sucrosedegradationIV_sucrosephosphorylase_	EXIT	3.06575	0.00115973	LATE
PWY_621_sucrosedegradationIII_sucroseinvertase_	EXIT	3.10893	0.000198028	LATE
SO4ASSIM_PWY_sulfatereductionI_assimilatory_	EXIT	2.93393	0.00119775	LATE
ARGSYN_PWY_L_argininebiosynthesisI_viaL_ornithine_	Healthy	3.30131	0.000814682	LATE
PWY_3841_folatetransformationsII	Healthy	3.50052	1.09e-05	LATE
PWY_6121_5_aminoimidazoleribonucleotidebiosynthesisI	Healthy	3.29466	5.18e-05	LATE
PWY_7400_L_argininebiosynthesisIV_archaebacteria_	Healthy	3.34511	0.000361599	LATE
FASYN_ELONG_PWY_fattyacidelongation__saturated	SICK	2.89684	0.000289438	Post
FASYN_INITIAL_PWY_superpathwayoffattyacidbiosynthesisinitiation_E_coli_	SICK	2.63132	0.00267438	Post
NAGLIPASYN_PWY_lipidIVAbiosynthesis	SICK	2.63728	0.0166147	Post
PWY_5028_L_histidinedegradationII	SICK	2.16607	0.043841	Post
PWY_5989_stearatebiosynthesisII_bacteriaandplants_	SICK	2.63412	0.0179208	Post
PWY_6282_palmitoleatebiosynthesisI_from_5Z__dodec_5_enoate_	SICK	2.69521	0.0114672	Post
PWY_6353_purinenucleotidesdegradationII_aerobic_	SICK	2.67559	0.0472864	Post
PWY_6608_guanosinenucleotidesdegradationIII	SICK	2.82875	0.0275453	Post
PWY_6703_preQ0biosynthesis	SICK	2.65111	0.011713	Post
PWY_6803_phosphatidylcholineacylediting	SICK	2.39617	0.00172431	Post
PWY_6895_superpathwayofthiamindiphosphatebiosynthesisII	SICK	2.82654	0.000517519	Post
PWY_7282_4_amino_2_methyl_5_phosphomethylpyrimidinebiosynthesis_yeast_	SICK	2.41053	0.00801469	Post
PWY_7388_octanoyl__acyl_carrierprotein_biosynthesis_mitochondria_yeast_	SICK	2.61318	0.0100502	Post
PWY_7664_oleatebiosynthesisIV_anaerobic_	SICK	2.70794	0.00879136	Post
PWY0_1586_peptidoglycanmaturation_meso_diaminopimelatecontaining_	SICK	3.2557	0.00665906	Post
PWY0_845_superpathwayofpyridoxal5_phosphatebiosynthesisandsalvage	SICK	2.34609	0.00801469	Post
PWY0_862__5Z__dodec_5_enoatebiosynthesis	SICK	2.67495	0.00716639	Post
PWY0_881_superpathwayoffattyacidbiosynthesisI_E_coli_	SICK	2.1799	0.0167293	Post
ARG_POLYAMINE_SYN_superpathwayofarginineandpolyaminebiosynthesis	SICK	2.58382	0.00293664	Post
COBALSYN_PWY_adenosylcobalaminsalvagefromcobinamideI	SICK	2.47407	0.0192099	Post
FUC_RHAMCAT_PWY_superpathwayoffucoseandrhamnosedegradation	SICK	2.38167	0.00573831	Post
FUCCAT_PWY_fucosedegradation	SICK	2.3194	0.0010327	Post
GALACT_GLUCUROCAT_PWY_superpathwayofhexuronideandhexuronatedegradation	SICK	2.3496	0.00473752	Post
GALACTARDEG_PWY_D_galactaratedegradationI	SICK	2.1653	0.00801469	Post
GLUCARDEG_PWY_D_glucaratedegradationI	SICK	2.12244	0.0167293	Post
GLUCARGALACTSUPER_PWY_superpathwayofD_glucarateandD_galactaratedegradation	SICK	2.18078	0.00801469	Post
GLUCOSE1PMETAB_PWY_glucoseandglucose_1_phosphatedegradation	SICK	2.41846	0.00376227	Post
GLUCUROCAT_PWY_superpathwayofbeta__D_glucuronideandD_glucuronatedegradation	SICK	2.34998	0.00590069	Post
KETOGLUCONMET_PWY_ketogluconatemetabolism	SICK	2.20857	0.0343806	Post
NAD_BIOSYNTHESIS_II_NADsalvagepathwayII	SICK	2.16787	0.0390505	Post
P122_PWY_heterolacticfermentation	SICK	2.40828	0.0187476	Post
P42_PWY_incompletereductiveTCAcycle	SICK	2.404	0.0343837	Post
POLYAMSYN_PWY_superpathwayofpolyaminebiosynthesisI	SICK	2.44059	0.0234194	Post
PWY_2723_trehalosedegradationV	SICK	2.21907	0.0343806	Post
PWY_5083_NAD_NADHphosphorylationanddephosphorylation	SICK	2.62356	0.0010327	Post
PWY_5173_superpathwayofacetyl_CoAbiosynthesis	SICK	2.22226	0.00633586	Post
PWY_5188_tetrapyrrolebiosynthesisI_fromglutamate_	SICK	2.73638	0.0336961	Post
PWY_5189_tetrapyrrolebiosynthesisII_fromglycine_	SICK	2.4374	0.0297598	Post
PWY_5304_superpathwayofsulfuroxidation_Acidianusambivalens_	SICK	2.18611	0.00796821	Post
PWY_5464_superpathwayofcytosolicglycolysis_plants__pyruvatedehydrogenaseandTCAcycle	SICK	2.24361	0.0119444	Post
PWY_5675_nitratereductionV_assimilatory_	SICK	2.18673	0.0281226	Post
PWY_5723_Rubiscoshunt	SICK	2.66322	0.0167293	Post
PWY_5747_2_methylcitratecycleII	SICK	2.23699	0.0109009	Post
PWY_6263_superpathwayofmenaquinol_8biosynthesisII	SICK	2.15769	0.0343806	Post
PWY_6606_guanosinenucleotidesdegradationII	SICK	2.57081	0.0361011	Post
PWY_6891_thiazolebiosynthesisII_Bacillus_	SICK	2.57314	0.000517519	Post
PWY_7242_D_fructuronatedegradation	SICK	2.41377	0.00566668	Post
PWY_821_superpathwayofsulfuraminoacidbiosynthesis_Saccharomycescerevisiae_	SICK	2.33719	0.0148571	Post
PWY0_1479_tRNAprocessing	SICK	2.47727	0.0191943	Post
PWY0_42_2_methylcitratecycleI	SICK	2.26268	0.000333333	Post
PYRIDOXSYN_PWY_pyridoxal5_phosphatebiosynthesisI	SICK	2.33274	0.00376227	Post
SALVADEHYPOX_PWY_adenosinenucleotidesdegradationII	SICK	2.84067	0.0314325	Post
ANAGLYCOLYSIS_PWY_glycolysisIII_fromglucose_	Healthy	2.76543	0.0456763	Post
ARGSYN_PWY_L_argininebiosynthesisI_viaL_ornithine_	Healthy	3.05358	0.00932516	Post
ARGSYNBSUB_PWY_L_argininebiosynthesisII_acetylcycle_	Healthy	3.09146	0.0457049	Post
HSERMETANA_PWY_L_methioninebiosynthesisIII	Healthy	2.98623	0.0171206	Post
PWY_3841_folatetransformationsII	Healthy	3.21487	0.000557937	Post
PWY_5100_pyruvatefermentationtoacetateandlactateII	Healthy	2.69405	0.0218317	Post
PWY_6121_5_aminoimidazoleribonucleotidebiosynthesisI	Healthy	3.17719	0.00136707	Post
PWY_6876_isopropanolbiosynthesis	Healthy	2.37166	0.0132012	Post
PWY_7229_superpathwayofadenosinenucleotidesdenovobiosynthesisI	Healthy	2.80678	0.0367139	Post
PWY_7400_L_argininebiosynthesisIV_archaebacteria_	Healthy	3.05576	0.00996069	Post
PWY0_1296_purineribonucleosidesdegradation	Healthy	2.91607	0.0301227	Post
TRNA_CHARGING_PWY_tRNAcharging	Healthy	3.16194	0.00365684	Post
f_1CMET2_PWY_N10_formyl_tetrahydrofolatebiosynthesis	Healthy	3.03223	0.0102952	Post
PWY_4242_pantothenateandcoenzymeAbiosynthesisIII	Healthy	2.87799	0.0231725	Post
PWY_6123_inosine_5_phosphatebiosynthesisI	Healthy	2.99378	0.0171206	Post
PWY_6124_inosine_5_phosphatebiosynthesisII	Healthy	3.00959	0.0193512	Post
PWY_6471_peptidoglycanbiosynthesisIV_Enterococcusfaecium_	Healthy	2.43502	0.0400249	Post
PWY_7187_pyrimidinedeoxyribonucleotidesdenovobiosynthesisII	Healthy	2.75985	0.0260504	Post
PWY_7198_pyrimidinedeoxyribonucleotidesdenovobiosynthesisIV	Healthy	2.67246	0.0258981	Post
PWY_7210_pyrimidinedeoxyribonucleotidesbiosynthesisfromCTP	Healthy	2.28635	0.0472209	Post
PWY_7383_anaerobicenergymetabolism_invertebrates_cytosol_	Healthy	2.7323	0.00195776	Post
PWY0_166_superpathwayofpyrimidinedeoxyribonucleotidesdenovobiosynthesis_E_coli_	Healthy	2.8379	0.0160889	Post
PWY66_399_gluconeogenesisIII	Healthy	2.70969	0.00317256	Post
PWY66_400_glycolysisVI_metazoan_	Healthy	2.87426	0.0292224	Post
ARGSYNBSUB_PWY_L_argininebiosynthesisII_acetylcycle_	SICK	2.78217	0.0216896	Pre
PWY_5022_4_aminobutanoatedegradationV	SICK	2.30452	0.0181857	Pre
PWY_6992_1_5_anhydrofructosedegradation	SICK	2.22829	0.0278963	Pre
PWY_7373_superpathwayofdemethylmenaquinol_6biosynthesisII	SICK	2.46422	0.0337945	Pre
SER_GLYSYN_PWY_superpathwayofL_serineandglycinebiosynthesisI	SICK	2.64973	0.0383881	Pre
GLYCOLYSIS_glycolysisI_fromglucose6_phosphate_	Healthy	2.81025	0.0324998	Pre
PWY_5484_glycolysisII_fromfructose6_phosphate_	Healthy	2.69558	0.0405425	Pre
PWY_7229_superpathwayofadenosinenucleotidesdenovobiosynthesisI	Healthy	2.94279	0.0383881	Pre
P125_PWY_superpathwayof_R_R__butanediolbiosynthesis	Healthy	2.36762	0.0476477	Pre
PWY_6126_superpathwayofadenosinenucleotidesdenovobiosynthesisII	Healthy	2.97018	0.0230109	Pre
PWY_7221_guanosineribonucleotidesdenovobiosynthesis	Healthy	3.01275	0.00256134	Pre
PYRIDNUCSYN_PWY_NADbiosynthesisI_fromaspartate_	Healthy	2.63614	0.0405425	Pre

## Sheet: Table_S5 DX LDA Scores
Table S5: LDA scores of significant species when comparing diarrhea development in healthy, sick, and clinic exit feces of infants who were ill in the first 3-6 months (early) or 6-11 months (late).
Species	Group	LDA Score	P-Value	Timepoint
Streptococcus_lutetiensis	EXIT	4.16431	4.99975e-07	late
Escherichia_coli	EXIT	4.74926	2.89852e-06	late
Veillonella_parvula	EXIT	4.1174	3.81723e-05	late
Lactobacillus_salivarius	EXIT	4.40701	6.91449e-05	late
Streptococcus_pasteurianus	EXIT	4.14877	7.83715e-05	late
Lactobacillus_agilis	EXIT	3.68004	0.000586282	late
Bacteroides_sp_CAG_530	EXIT	3.97575	0.000943437	late
Prevotella_copri	EXIT	4.97506	0.0170839	late
Prevotella_sp_CAG_279	EXIT	3.57836	0.0435552	late
Lactobacillus_amylovorus	Healthy	4.50399	7.53933e-08	late
Streptococcus_equinus	Healthy	4.07067	6.03125e-06	late
Lactobacillus_equigenerosi	Healthy	3.74445	1.89345e-05	late
Lactobacillus_acidophilus	Healthy	3.77806	2.56241e-05	late
Clostridium_sp_CAG_510	Healthy	3.79298	6.74535e-05	late
Lactobacillus_mucosae	Healthy	3.73465	0.00010791	late
Treponema_berlinense	Healthy	4.27359	0.000134644	late
Treponema_succinifaciens	Healthy	3.84112	0.00024233	late
Brachyspira_sp_CAG_700	Healthy	3.77456	0.000444414	late
Lactobacillus_reuteri	Healthy	3.93776	0.000631033	late
Helicobacter_macacae	Healthy	4.40979	0.0021078	late
Prevotella_sp_CAG_1092	Healthy	4.07198	0.00228803	late
Prevotella_sp_AM42_24	Healthy	4.03766	0.00310728	late
Lactobacillus_animalis	Healthy	4.01598	0.00608566	late
Brachyspira_pilosicoli	Healthy	4.62146	0.00949872	late
Lactobacillus_johnsonii	Healthy	3.83142	0.0338331	late
Agathobaculum_butyriciproducens	SICK	2.52456	0.0463345	pre
Anaerostipes_hadrus	SICK	2.85645	0.0177898	pre
Firmicutes_bacterium_CAG_238	Healthy	2.60689	0.0145704	pre
Ruminococcus_sp_CAG_624	Healthy	2.62989	0.0363362	pre
Firmicutes_bacterium_CAG_170	Healthy	2.6339	0.0363362	pre
Bacteroides_sp_CAG_530	SICK	3.21737	0.0124633	post
Prevotella_sp_CAG_5226	SICK	3.26824	0.00288289	post
Prevotella_stercorea	SICK	3.45412	0.000505301	post
Campylobacter_coli	SICK	3.61811	1.06e-05	post
Prevotella_sp_885	SICK	3.65768	0.00111666	post
Veillonella_parvula	SICK	3.85249	0.00801469	post
Campylobacter_hyointestinalis	SICK	4.17348	4.24e-06	post
Escherichia_coli	SICK	4.18919	1.62e-07	post
Prevotella_sp_CAG_873	Healthy	3.17389	0.0274485	post
Treponema_succinifaciens	Healthy	3.25323	0.0108908	post
Lactobacillus_mucosae	Healthy	3.46241	0.00547492	post
Clostridium_sp_CAG_510	Healthy	3.66333	0.0374006	post
Lactobacillus_reuteri	Healthy	3.7982	0.00390748	post
Lactobacillus_animalis	Healthy	3.83815	0.00151855	post
Streptococcus_equinus	Healthy	3.88452	0.00291636	post
Helicobacter_macacae	Healthy	4.04738	0.0473387	post
Lactobacillus_amylovorus	Healthy	4.27929	0.000467013	post
Campylobacter_jejuni	SICK	3.5835	0.0055576	early
Bacteroides_sp_CAG_530	SICK	4.00636	0.00911159	early
Prevotella_stercorea	SICK	4.21251	0.0188546	early
Prevotella_sp_885	SICK	4.58258	0.00161329	early
Escherichia_coli	SICK	4.61352	0.00776636	early
Campylobacter_hyointestinalis	SICK	4.96745	9.92e-06	early
Collinsella_aerofaciens	EXIT	3.55482	0.0153758	early
Streptococcus_lutetiensis	EXIT	3.66733	0.00355291	early
Veillonella_parvula	EXIT	4.00885	0.00110795	early
Streptococcus_pasteurianus	EXIT	4.10931	0.0114517	early
Prevotella_sp_CAG_520	EXIT	4.60177	0.000482101	early
Prevotella_copri	EXIT	5.04623	0.0030091	early
Prevotella_sp_CAG_873	Healthy	3.52205	0.0247394	early
Treponema_succinifaciens	Healthy	3.59914	0.00200996	early
Lactobacillus_johnsonii	Healthy	3.62878	0.0175066	early
Lactobacillus_mucosae	Healthy	3.66812	0.00316433	early
Eubacterium_rectale	Healthy	3.6748	0.00949695	early
Firmicutes_bacterium_CAG_791	Healthy	3.67674	0.00105535	early
Brachyspira_sp_CAG_700	Healthy	3.68844	0.000586282	early
Ruminococcus_sp_CAG_624	Healthy	3.6959	1.24e-05	early
Prevotella_sp_AM42_24	Healthy	3.71657	0.00148576	early
Helicobacter_macacae	Healthy	3.85608	5.55e-06	early
Lactobacillus_reuteri	Healthy	3.87822	0.00522288	early
Streptococcus_equinus	Healthy	3.9039	7.51e-07	early
Roseburia_faecis	Healthy	3.944	6.58e-05	early
Dorea_longicatena	Healthy	4.05041	0.000779807	early
Catenibacterium_mitsuokai	Healthy	4.16452	0.00021693	early
Lactobacillus_salivarius	Healthy	4.19396	0.000190456	early
Treponema_berlinense	Healthy	4.20093	0.00363964	early
Lactobacillus_animalis	Healthy	4.21304	0.000319129	early
Lactobacillus_amylovorus	Healthy	4.41351	5.11e-07	early
Brachyspira_pilosicoli	Healthy	4.46106	0.000281721	early

## Sheet: Table_S6 Genome info
Table S6: Quality assessment from assembled genomes.
Bin_ID	MAG Assignment	CheckM_Lineage	Completeness	Contamination	Most similar genome	Distance	Common Kmer	Host	GTDB-Tk Classification	fastani_reference	fastani_reference_radius	fastani_taxonomy	fastani_ani	fastani_af	closest_placement_reference	closest_placement_radius	closest_placement_taxonomy	closest_placement_ani	closest_placement_af	pplacer_taxonomy	classification_method	note	other_related_references(genome_id,species_name,radius,ANI,AF)	msa_percent	translation_table	red_value	warnings
xx764_1MO-xx764_1MO-GCTACGAT_1kb.fasta.metabat-bins-.9	C. coli	c__Epsilonproteobacteria	99.69	0	Campylobacter coli strain 18-75	0.00165343	934/1000	Rhesus monkey, Macaca mulatta	d__Bacteria;p__Campylobacterota;c__Campylobacteria;o__Campylobacterales;f__Campylobacteraceae;g__Campylobacter_D;s__Campylobacter_D coli	GCF_000254135.1	95	d__Bacteria;p__Campylobacterota;c__Campylobacteria;o__Campylobacterales;f__Campylobacteraceae;g__Campylobacter_D;s__Campylobacter_D coli	98.89	0.93	GCF_000254135.1	95	d__Bacteria;p__Campylobacterota;c__Campylobacteria;o__Campylobacterales;f__Campylobacteraceae;g__Campylobacter_D;s__Campylobacter_D coli	98.89	0.93	d__Bacteria;p__Campylobacterota;c__Campylobacteria;o__Campylobacterales;f__Campylobacteraceae;g__Campylobacter_D;s__	taxonomic classification defined by topology and ANI	topological placement and ANI have congruent species assignments	GCF_001492295.1, s__Campylobacter_D coli_B, 95.0, 93.69, 0.89; GCF_000470055.1, s__Campylobacter_D coli_A, 95.0, 92.23, 0.9; GCF_001457695.1, s__Campylobacter_D jejuni, 95.0, 85.7, 0.8; GCA_014305285.1, s__Campylobacter_D jejuni_D, 95.0, 84.68, 0.78; GCF_002179165.1, s__Campylobacter_D jejuni_B, 95.0, 83.8, 0.78; GCA_000163995.1, s__Campylobacter_D jejuni_A, 95.0, 83.69, 0.78; GCF_001687475.2, s_…	93.19	11	N/A	N/A
xx640_1MO-xx640_1MO-TGGTACGT_1kb.fasta.metabat-bins-.9	C. coli	g__Campylobacter	99.37	0.11	Campylobacter coli strain NTICC13	0.00288374	889/1000	Rhesus monkey, Macaca mulatta	d__Bacteria;p__Campylobacterota;c__Campylobacteria;o__Campylobacterales;f__Campylobacteraceae;g__Campylobacter_D;s__Campylobacter_D coli	GCF_000254135.1	95	d__Bacteria;p__Campylobacterota;c__Campylobacteria;o__Campylobacterales;f__Campylobacteraceae;g__Campylobacter_D;s__Campylobacter_D coli	98.88	0.94	GCF_000254135.1	95	d__Bacteria;p__Campylobacterota;c__Campylobacteria;o__Campylobacterales;f__Campylobacteraceae;g__Campylobacter_D;s__Campylobacter_D coli	98.88	0.94	d__Bacteria;p__Campylobacterota;c__Campylobacteria;o__Campylobacterales;f__Campylobacteraceae;g__Campylobacter_D;s__	taxonomic classification defined by topology and ANI	topological placement and ANI have congruent species assignments	GCF_001492295.1, s__Campylobacter_D coli_B, 95.0, 93.68, 0.89; GCF_000470055.1, s__Campylobacter_D coli_A, 95.0, 92.1, 0.88; GCF_001457695.1, s__Campylobacter_D jejuni, 95.0, 85.72, 0.78; GCA_014305285.1, s__Campylobacter_D jejuni_D, 95.0, 85.15, 0.8; GCA_000163995.1, s__Campylobacter_D jejuni_A, 95.0, 83.96, 0.77; GCF_002179165.1, s__Campylobacter_D jejuni_B, 95.0, 83.7, 0.77; GCF_001687475.2, s…	92.14	11	N/A	N/A
xx575_Dxexit-xx575_Dxexit-CAACCTAG_1kb.fasta.metabat-bins-.3	C. coli	c__Epsilonproteobacteria	99.33	0	Campylobacter coli strain FSIS1606112	0.00408721	848/1000	Human gut	d__Bacteria;p__Campylobacterota;c__Campylobacteria;o__Campylobacterales;f__Campylobacteraceae;g__Campylobacter_D;s__Campylobacter_D coli	GCF_000254135.1	95	d__Bacteria;p__Campylobacterota;c__Campylobacteria;o__Campylobacterales;f__Campylobacteraceae;g__Campylobacter_D;s__Campylobacter_D coli	98.75	0.89	GCF_000254135.1	95	d__Bacteria;p__Campylobacterota;c__Campylobacteria;o__Campylobacterales;f__Campylobacteraceae;g__Campylobacter_D;s__Campylobacter_D coli	98.75	0.89	d__Bacteria;p__Campylobacterota;c__Campylobacteria;o__Campylobacterales;f__Campylobacteraceae;g__Campylobacter_D;s__	taxonomic classification defined by topology and ANI	topological placement and ANI have congruent species assignments	GCF_001492295.1, s__Campylobacter_D coli_B, 95.0, 93.95, 0.89; GCF_000470055.1, s__Campylobacter_D coli_A, 95.0, 92.21, 0.87; GCF_001457695.1, s__Campylobacter_D jejuni, 95.0, 85.47, 0.8; GCA_014305285.1, s__Campylobacter_D jejuni_D, 95.0, 84.83, 0.79; GCA_000163995.1, s__Campylobacter_D jejuni_A, 95.0, 83.86, 0.78; GCF_002179165.1, s__Campylobacter_D jejuni_B, 95.0, 83.79, 0.75; GCF_001687475.2,…	91.36	11	N/A	N/A
xx370_DX_6_13-xx370_DX_6_13-TGACCACA_L001_1kb.fasta.metabat-bins-.3	C. coli	c__Epsilonproteobacteria	99.69	0	Campylobacter coli strain 18-84	0.00314086	880/1000	Rhesus macaque	d__Bacteria;p__Campylobacterota;c__Campylobacteria;o__Campylobacterales;f__Campylobacteraceae;g__Campylobacter_D;s__Campylobacter_D coli	GCF_000254135.1	95	d__Bacteria;p__Campylobacterota;c__Campylobacteria;o__Campylobacterales;f__Campylobacteraceae;g__Campylobacter_D;s__Campylobacter_D coli	98.79	0.94	GCF_000254135.1	95	d__Bacteria;p__Campylobacterota;c__Campylobacteria;o__Campylobacterales;f__Campylobacteraceae;g__Campylobacter_D;s__Campylobacter_D coli	98.79	0.94	N/A	taxonomic classification defined by topology and ANI	topological placement and ANI have congruent species assignments	GCF_001492295.1, s__Campylobacter_D coli_B, 95.0, 93.65, 0.88; GCF_000470055.1, s__Campylobacter_D coli_A, 95.0, 92.14, 0.9; GCF_001457695.1, s__Campylobacter_D jejuni, 95.0, 85.76, 0.77; GCA_014305285.1, s__Campylobacter_D jejuni_D, 95.0, 85.05, 0.79; GCA_000163995.1, s__Campylobacter_D jejuni_A, 95.0, 84.09, 0.75; GCF_002179165.1, s__Campylobacter_D jejuni_B, 95.0, 83.8, 0.77; GCF_001687475.2, …	93.13	11	N/A	N/A
xx323_1MO-xx323_1MO-GATCAGCT_1kb.fasta.metabat-bins-.7	C. coli	c__Epsilonproteobacteria	99.69	0	Campylobacter coli strain 16-21	0.00136596	945/1000	Rhesus monkey, Macaca mulatta	d__Bacteria;p__Campylobacterota;c__Campylobacteria;o__Campylobacterales;f__Campylobacteraceae;g__Campylobacter_D;s__Campylobacter_D coli	GCF_000254135.1	95	d__Bacteria;p__Campylobacterota;c__Campylobacteria;o__Campylobacterales;f__Campylobacteraceae;g__Campylobacter_D;s__Campylobacter_D coli	98.88	0.93	GCF_000254135.1	95	d__Bacteria;p__Campylobacterota;c__Campylobacteria;o__Campylobacterales;f__Campylobacteraceae;g__Campylobacter_D;s__Campylobacter_D coli	98.88	0.93	d__Bacteria;p__Campylobacterota;c__Campylobacteria;o__Campylobacterales;f__Campylobacteraceae;g__Campylobacter_D;s__	taxonomic classification defined by topology and ANI	topological placement and ANI have congruent species assignments	GCF_001492295.1, s__Campylobacter_D coli_B, 95.0, 93.94, 0.86; GCF_000470055.1, s__Campylobacter_D coli_A, 95.0, 92.26, 0.89; GCF_001457695.1, s__Campylobacter_D jejuni, 95.0, 85.62, 0.76; GCA_014305285.1, s__Campylobacter_D jejuni_D, 95.0, 84.96, 0.79; GCA_000163995.1, s__Campylobacter_D jejuni_A, 95.0, 83.98, 0.77; GCF_002179165.1, s__Campylobacter_D jejuni_B, 95.0, 83.85, 0.77; GCF_001687475.2…	93.23	11	N/A	N/A
xx764_1MO-xx764_1MO-GCTACGAT_1kb.fasta.metabat-bins-.11	C. hyointestinalis	c__Epsilonproteobacteria	98.05	0.25	Campylobacter fetus subsp. fetus strain 006A-0073	0.015616	563/1000	Cow, Bos taurus	d__Bacteria;p__Campylobacterota;c__Campylobacteria;o__Campylobacterales;f__Campylobacteraceae;g__Campylobacter;s__Campylobacter hyointestinalis	GCF_013372145.1	95	d__Bacteria;p__Campylobacterota;c__Campylobacteria;o__Campylobacterales;f__Campylobacteraceae;g__Campylobacter;s__Campylobacter hyointestinalis	98.02	0.94	GCF_013372145.1	95	d__Bacteria;p__Campylobacterota;c__Campylobacteria;o__Campylobacterales;f__Campylobacteraceae;g__Campylobacter;s__Campylobacter hyointestinalis	98.02	0.94	d__Bacteria;p__Campylobacterota;c__Campylobacteria;o__Campylobacterales;f__Campylobacteraceae;g__Campylobacter;s__	taxonomic classification defined by topology and ANI	topological placement and ANI have congruent species assignments	GCF_013372165.1, s__Campylobacter lawsonii, 95.0, 94.63, 0.89; GCA_000495505.1, s__Campylobacter testudinum, 95.0, 83.63, 0.68; GCF_900475935.1, s__Campylobacter fetus, 95.0, 81.84, 0.64; GCF_000736415.1, s__Campylobacter iguaniorum, 95.0, 79.64, 0.61; GCF_002139855.1, s__Campylobacter sp002139855, 95.0, 78.86, 0.32; GCF_002139935.1, s__Campylobacter lanienae, 95.0, 78.77, 0.31; GCF_002139915.1, …	88.06	11	N/A	N/A
xx684_DX_10_2-xx684_DX_10_2-CAAGCTTG_L001_1kb.fasta.metabat-bins-.1	C. hyointestinalis	c__Epsilonproteobacteria	98.11	0.68	Campylobacter fetus subsp. fetus strain 006A-0196	0.0181917	518/1000	Cow, Bos taurus	d__Bacteria;p__Campylobacterota;c__Campylobacteria;o__Campylobacterales;f__Campylobacteraceae;g__Campylobacter;s__Campylobacter hyointestinalis	GCF_013372145.1	95	d__Bacteria;p__Campylobacterota;c__Campylobacteria;o__Campylobacterales;f__Campylobacteraceae;g__Campylobacter;s__Campylobacter hyointestinalis	99.05	0.96	GCF_013372145.1	95	d__Bacteria;p__Campylobacterota;c__Campylobacteria;o__Campylobacterales;f__Campylobacteraceae;g__Campylobacter;s__Campylobacter hyointestinalis	99.05	0.96	N/A	taxonomic classification defined by topology and ANI	topological placement and ANI have congruent species assignments	GCF_013372165.1, s__Campylobacter lawsonii, 95.0, 94.77, 0.82; GCA_000495505.1, s__Campylobacter testudinum, 95.0, 83.94, 0.67; GCF_900475935.1, s__Campylobacter fetus, 95.0, 82.29, 0.61; GCF_000736415.1, s__Campylobacter iguaniorum, 95.0, 79.74, 0.55; GCF_002139855.1, s__Campylobacter sp002139855, 95.0, 79.32, 0.28; GCF_002139935.1, s__Campylobacter lanienae, 95.0, 79.15, 0.29; GCF_002139915.1, …	92.12	11	N/A	N/A
xx620_1mo-xx620_1mo-TGGTGTAC_L001_1kb.fasta.metabat-bins-.2	C. hyointestinalis	c__Epsilonproteobacteria	82.53	0.31	Campylobacter fetus subsp. fetus strain 006A-0073	0.0211548	472/1000	Cow, Bos taurus	d__Bacteria;p__Campylobacterota;c__Campylobacteria;o__Campylobacterales;f__Campylobacteraceae;g__Campylobacter;s__Campylobacter hyointestinalis	GCF_013372145.1	95	d__Bacteria;p__Campylobacterota;c__Campylobacteria;o__Campylobacterales;f__Campylobacteraceae;g__Campylobacter;s__Campylobacter hyointestinalis	97.88	0.92	GCF_013372145.1	95	d__Bacteria;p__Campylobacterota;c__Campylobacteria;o__Campylobacterales;f__Campylobacteraceae;g__Campylobacter;s__Campylobacter hyointestinalis	97.88	0.92	d__Bacteria;p__Campylobacterota;c__Campylobacteria;o__Campylobacterales;f__Campylobacteraceae;g__Campylobacter;s__	taxonomic classification defined by topology and ANI	topological placement and ANI have congruent species assignments	GCF_013372165.1, s__Campylobacter lawsonii, 95.0, 94.48, 0.87; GCA_000495505.1, s__Campylobacter testudinum, 95.0, 83.54, 0.68; GCF_900475935.1, s__Campylobacter fetus, 95.0, 81.97, 0.62; GCF_000736415.1, s__Campylobacter iguaniorum, 95.0, 79.63, 0.57; GCF_002139855.1, s__Campylobacter sp002139855, 95.0, 79.07, 0.31; GCF_002139875.1, s__Campylobacter sp002139875, 95.0, 79.06, 0.3; GCA_017506845.1…	57.95	11	N/A	N/A
xx593_DX_9_22-xx593_DX_9_22-CCAATACG_L001_1kb.fasta.metabat-bins-.1	C. hyointestinalis	c__Epsilonproteobacteria	89.92	0.46	Campylobacter hyointestinalis strain 2010D-7793	0.0113974	649/1000	Human gut	d__Bacteria;p__Campylobacterota;c__Campylobacteria;o__Campylobacterales;f__Campylobacteraceae;g__Campylobacter;s__Campylobacter hyointestinalis	GCF_013372145.1	95	d__Bacteria;p__Campylobacterota;c__Campylobacteria;o__Campylobacterales;f__Campylobacteraceae;g__Campylobacter;s__Campylobacter hyointestinalis	98.99	0.97	GCF_013372145.1	95	d__Bacteria;p__Campylobacterota;c__Campylobacteria;o__Campylobacterales;f__Campylobacteraceae;g__Campylobacter;s__Campylobacter hyointestinalis	98.99	0.97	d__Bacteria;p__Campylobacterota;c__Campylobacteria;o__Campylobacterales;f__Campylobacteraceae;g__Campylobacter;s__	taxonomic classification defined by topology and ANI	topological placement and ANI have congruent species assignments	GCF_013372165.1, s__Campylobacter lawsonii, 95.0, 94.61, 0.85; GCA_000495505.1, s__Campylobacter testudinum, 95.0, 84.07, 0.69; GCF_900475935.1, s__Campylobacter fetus, 95.0, 82.14, 0.69; GCF_002139855.1, s__Campylobacter sp002139855, 95.0, 79.47, 0.3; GCF_000736415.1, s__Campylobacter iguaniorum, 95.0, 79.45, 0.57; GCF_002139935.1, s__Campylobacter lanienae, 95.0, 79.31, 0.3; GCF_002139915.1, s_…	82.58	11	N/A	N/A
xx573_Dxent-xx573_Dxent-GCGCTATA_1kb.fasta.metabat-bins-.4	C. hyointestinalis	c__Epsilonproteobacteria	99.88	0.92	Campylobacter hyointestinalis strain 2010D-7793	0.00683925	764/1000	Human gut	d__Bacteria;p__Campylobacterota;c__Campylobacteria;o__Campylobacterales;f__Campylobacteraceae;g__Campylobacter;s__Campylobacter hyointestinalis	GCF_013372145.1	95	d__Bacteria;p__Campylobacterota;c__Campylobacteria;o__Campylobacterales;f__Campylobacteraceae;g__Campylobacter;s__Campylobacter hyointestinalis	98.91	0.94	GCF_013372145.1	95	d__Bacteria;p__Campylobacterota;c__Campylobacteria;o__Campylobacterales;f__Campylobacteraceae;g__Campylobacter;s__Campylobacter hyointestinalis	98.91	0.94	d__Bacteria;p__Campylobacterota;c__Campylobacteria;o__Campylobacterales;f__Campylobacteraceae;g__Campylobacter;s__	taxonomic classification defined by topology and ANI	topological placement and ANI have congruent species assignments	GCF_013372165.1, s__Campylobacter lawsonii, 95.0, 94.79, 0.81; GCA_000495505.1, s__Campylobacter testudinum, 95.0, 84.22, 0.62; GCF_900475935.1, s__Campylobacter fetus, 95.0, 82.42, 0.59; GCF_000736415.1, s__Campylobacter iguaniorum, 95.0, 79.68, 0.54; GCF_002139855.1, s__Campylobacter sp002139855, 95.0, 79.58, 0.3; GCF_002139935.1, s__Campylobacter lanienae, 95.0, 79.33, 0.3; GCF_002139915.1, s_…	93.39	11	N/A	N/A
xx560_Dxent-xx560_Dxent-AGGTAGGT_1kb.fasta.metabat-bins-.5	C. hyointestinalis	c__Epsilonproteobacteria	99.51	0.74	Campylobacter hyointestinalis subsp. hyointestinalis strain VP30b	0.0202797	485/1000	Cervus elaphus	d__Bacteria;p__Campylobacterota;c__Campylobacteria;o__Campylobacterales;f__Campylobacteraceae;g__Campylobacter;s__Campylobacter hyointestinalis	GCF_013372145.1	95	d__Bacteria;p__Campylobacterota;c__Campylobacteria;o__Campylobacterales;f__Campylobacteraceae;g__Campylobacter;s__Campylobacter hyointestinalis	97.92	0.82	GCF_013372145.1	95	d__Bacteria;p__Campylobacterota;c__Campylobacteria;o__Campylobacterales;f__Campylobacteraceae;g__Campylobacter;s__Campylobacter hyointestinalis	97.92	0.82	d__Bacteria;p__Campylobacterota;c__Campylobacteria;o__Campylobacterales;f__Campylobacteraceae;g__Campylobacter;s__	taxonomic classification defined by topology and ANI	topological placement and ANI have congruent species assignments	GCF_013372165.1, s__Campylobacter lawsonii, 95.0, 94.56, 0.76; GCA_000495505.1, s__Campylobacter testudinum, 95.0, 83.64, 0.57; GCF_900475935.1, s__Campylobacter fetus, 95.0, 81.95, 0.54; GCF_000736415.1, s__Campylobacter iguaniorum, 95.0, 79.69, 0.5; GCA_945873855.1, s__Campylobacter sp945873855, 95.0, 79.3, 0.12; GCF_002139855.1, s__Campylobacter sp002139855, 95.0, 79.09, 0.28; GCF_002139935.1,…	93.51	11	N/A	N/A
xx528_Dxent-xx528_Dxent-AGGAACGT_1kb.fasta.metabat-bins-.3	C. hyointestinalis	c__Epsilonproteobacteria	98.89	1.11	Campylobacter hyointestinalis strain 2010D-7793	0.00884936	710/1000	Human gut	d__Bacteria;p__Campylobacterota;c__Campylobacteria;o__Campylobacterales;f__Campylobacteraceae;g__Campylobacter;s__Campylobacter hyointestinalis	GCF_013372145.1	95	d__Bacteria;p__Campylobacterota;c__Campylobacteria;o__Campylobacterales;f__Campylobacteraceae;g__Campylobacter;s__Campylobacter hyointestinalis	99.03	0.88	GCF_013372145.1	95	d__Bacteria;p__Campylobacterota;c__Campylobacteria;o__Campylobacterales;f__Campylobacteraceae;g__Campylobacter;s__Campylobacter hyointestinalis	99.03	0.88	d__Bacteria;p__Campylobacterota;c__Campylobacteria;o__Campylobacterales;f__Campylobacteraceae;g__Campylobacter;s__	taxonomic classification defined by topology and ANI	topological placement and ANI have congruent species assignments	GCF_013372165.1, s__Campylobacter lawsonii, 95.0, 94.56, 0.77; GCA_000495505.1, s__Campylobacter testudinum, 95.0, 84.05, 0.57; GCF_900475935.1, s__Campylobacter fetus, 95.0, 82.35, 0.57; GCF_000736415.1, s__Campylobacter iguaniorum, 95.0, 79.81, 0.5; GCF_002139935.1, s__Campylobacter lanienae, 95.0, 79.35, 0.27; GCF_002139855.1, s__Campylobacter sp002139855, 95.0, 79.34, 0.27; GCF_002139915.1, s…	90.47	11	N/A	N/A
xx526_DX_8_14-xx526_DX_8_14-AGGTAGGT_L001_1kb.fasta.metabat-bins-.2	C. hyointestinalis	c__Epsilonproteobacteria	88.7	0.86	Campylobacter hyointestinalis strain NCTC11610	0.015998	556/1000	Human gut	d__Bacteria;p__Campylobacterota;c__Campylobacteria;o__Campylobacterales;f__Campylobacteraceae;g__Campylobacter;s__Campylobacter hyointestinalis	GCF_013372145.1	95	d__Bacteria;p__Campylobacterota;c__Campylobacteria;o__Campylobacterales;f__Campylobacteraceae;g__Campylobacter;s__Campylobacter hyointestinalis	98.7	0.88	GCF_013372145.1	95	d__Bacteria;p__Campylobacterota;c__Campylobacteria;o__Campylobacterales;f__Campylobacteraceae;g__Campylobacter;s__Campylobacter hyointestinalis	98.7	0.88	d__Bacteria;p__Campylobacterota;c__Campylobacteria;o__Campylobacterales;f__Campylobacteraceae;g__Campylobacter;s__	taxonomic classification defined by topology and ANI	topological placement and ANI have congruent species assignments	GCF_013372165.1, s__Campylobacter lawsonii, 95.0, 94.42, 0.82; GCA_000495505.1, s__Campylobacter testudinum, 95.0, 83.93, 0.61; GCF_900475935.1, s__Campylobacter fetus, 95.0, 82.05, 0.58; GCF_000736415.1, s__Campylobacter iguaniorum, 95.0, 80.08, 0.55; GCF_002139855.1, s__Campylobacter sp002139855, 95.0, 79.59, 0.27; GCF_002139935.1, s__Campylobacter lanienae, 95.0, 79.32, 0.26; GCF_002139915.1, …	87.77	11	N/A	N/A
xx507_DX_07_17xx507_DX_07_17-GACATCAC_L001_1kb.fasta.metabat-bins-.10	C. hyointestinalis	c__Epsilonproteobacteria (UID3065)	89.92	0.49	Campylobacter fetus subsp. fetus strain 006A-0196	0.0202797	485/1000	Cow, Bos taurus	d__Bacteria;p__Campylobacterota;c__Campylobacteria;o__Campylobacterales;f__Campylobacteraceae;g__Campylobacter;s__Campylobacter hyointestinalis	GCF_013372145.1	95	d__Bacteria;p__Campylobacterota;c__Campylobacteria;o__Campylobacterales;f__Campylobacteraceae;g__Campylobacter;s__Campylobacter hyointestinalis	98.57	0.93	GCF_013372145.1	95	d__Bacteria;p__Campylobacterota;c__Campylobacteria;o__Campylobacterales;f__Campylobacteraceae;g__Campylobacter;s__Campylobacter hyointestinalis	98.57	0.93	N/A	taxonomic classification defined by topology and ANI	topological placement and ANI have congruent species assignments	GCF_013372165.1, s__Campylobacter lawsonii, 95.0, 94.65, 0.88; GCA_000495505.1, s__Campylobacter testudinum, 95.0, 83.87, 0.65; GCF_900475935.1, s__Campylobacter fetus, 95.0, 82.07, 0.66; GCF_000736415.1, s__Campylobacter iguaniorum, 95.0, 80.04, 0.57; GCF_002139855.1, s__Campylobacter sp002139855, 95.0, 79.2, 0.31; GCF_002139935.1, s__Campylobacter lanienae, 95.0, 79.12, 0.3; GCF_002139915.1, s_…	84.55	11	N/A	N/A
xx507_1mo-xx507_1mo-AGCTAGCT_L001_1kb.fasta.metabat-bins-.3	C. hyointestinalis	c__Epsilonproteobacteria (UID3065)	99.51	0.37	Campylobacter hyointestinalis subsp. hyointestinalis strain VP30b	0.0157789	560/1000	Human gut	d__Bacteria;p__Campylobacterota;c__Campylobacteria;o__Campylobacterales;f__Campylobacteraceae;g__Campylobacter;s__Campylobacter hyointestinalis	GCF_013372145.1	95	d__Bacteria;p__Campylobacterota;c__Campylobacteria;o__Campylobacterales;f__Campylobacteraceae;g__Campylobacter;s__Campylobacter hyointestinalis	97.88	0.94	GCF_013372145.1	95	d__Bacteria;p__Campylobacterota;c__Campylobacteria;o__Campylobacterales;f__Campylobacteraceae;g__Campylobacter;s__Campylobacter hyointestinalis	97.88	0.94	N/A	taxonomic classification defined by topology and ANI	topological placement and ANI have congruent species assignments	GCF_013372165.1, s__Campylobacter lawsonii, 95.0, 94.63, 0.86; GCA_000495505.1, s__Campylobacter testudinum, 95.0, 83.79, 0.64; GCF_900475935.1, s__Campylobacter fetus, 95.0, 82.21, 0.63; GCF_000736415.1, s__Campylobacter iguaniorum, 95.0, 79.79, 0.55; GCF_002139935.1, s__Campylobacter lanienae, 95.0, 79.22, 0.32; GCF_002139855.1, s__Campylobacter sp002139855, 95.0, 79.13, 0.3; GCF_002139915.1, s…	93.51	11	N/A	N/A
xx506_1MO-xx506_1MO-GACTTCAG_1kb.fasta.metabat-bins-.10	C. hyointestinalis	c__Epsilonproteobacteria	91.83	0	Campylobacter hyointestinalis subsp. hyointestinalis strain VP26b	0.017653	527/1000	Cervus elaphus	d__Bacteria;p__Campylobacterota;c__Campylobacteria;o__Campylobacterales;f__Campylobacteraceae;g__Campylobacter;s__Campylobacter hyointestinalis	GCF_013372145.1	95	d__Bacteria;p__Campylobacterota;c__Campylobacteria;o__Campylobacterales;f__Campylobacteraceae;g__Campylobacter;s__Campylobacter hyointestinalis	97.9	0.96	GCF_013372145.1	95	d__Bacteria;p__Campylobacterota;c__Campylobacteria;o__Campylobacterales;f__Campylobacteraceae;g__Campylobacter;s__Campylobacter hyointestinalis	97.9	0.96	d__Bacteria;p__Campylobacterota;c__Campylobacteria;o__Campylobacterales;f__Campylobacteraceae;g__Campylobacter;s__	taxonomic classification defined by topology and ANI	topological placement and ANI have congruent species assignments	GCF_013372165.1, s__Campylobacter lawsonii, 95.0, 94.47, 0.91; GCA_000495505.1, s__Campylobacter testudinum, 95.0, 83.69, 0.73; GCF_900475935.1, s__Campylobacter fetus, 95.0, 82.18, 0.67; GCF_000736415.1, s__Campylobacter iguaniorum, 95.0, 79.67, 0.64; GCF_002139855.1, s__Campylobacter sp002139855, 95.0, 79.09, 0.34; GCF_002139935.1, s__Campylobacter lanienae, 95.0, 78.91, 0.34; GCF_002139915.1, …	85.56	11	N/A	N/A
xx443_DX_09_29-xx443_DX_09_29-GCTTCCTA_L001_1kb.fasta.metabat-bins-.2	C. hyointestinalis	c__Epsilonproteobacteria	98.77	0.18	Campylobacter hyointestinalis strain NCTC11610	0.0113974	649/1000	Human gut	d__Bacteria;p__Campylobacterota;c__Campylobacteria;o__Campylobacterales;f__Campylobacteraceae;g__Campylobacter;s__Campylobacter hyointestinalis	GCF_013372145.1	95	d__Bacteria;p__Campylobacterota;c__Campylobacteria;o__Campylobacterales;f__Campylobacteraceae;g__Campylobacter;s__Campylobacter hyointestinalis	98.69	0.89	GCF_013372145.1	95	d__Bacteria;p__Campylobacterota;c__Campylobacteria;o__Campylobacterales;f__Campylobacteraceae;g__Campylobacter;s__Campylobacter hyointestinalis	98.69	0.89	d__Bacteria;p__Campylobacterota;c__Campylobacteria;o__Campylobacterales;f__Campylobacteraceae;g__Campylobacter;s__	taxonomic classification defined by topology and ANI	topological placement and ANI have congruent species assignments	GCF_013372165.1, s__Campylobacter lawsonii, 95.0, 94.66, 0.8; GCA_000495505.1, s__Campylobacter testudinum, 95.0, 83.85, 0.59; GCF_900475935.1, s__Campylobacter fetus, 95.0, 82.18, 0.57; GCF_002139855.1, s__Campylobacter sp002139855, 95.0, 79.84, 0.27; GCF_000736415.1, s__Campylobacter iguaniorum, 95.0, 79.68, 0.52; GCF_002139935.1, s__Campylobacter lanienae, 95.0, 79.03, 0.28; GCA_017506845.1, s…	91.84	11	N/A	N/A
xx326_DX_11_06-xx326_DX_11_06-CGTAGCTA_L001_1kb.fasta.metabat-bins-.3	C. hyointestinalis	c__Epsilonproteobacteria	87.17	1.94	Campylobacter hyointestinalis strain ATCC 35217	0.0201478	487/1000	Human gut	d__Bacteria;p__Campylobacterota;c__Campylobacteria;o__Campylobacterales;f__Campylobacteraceae;g__Campylobacter;s__Campylobacter hyointestinalis	GCF_013372145.1	95	d__Bacteria;p__Campylobacterota;c__Campylobacteria;o__Campylobacterales;f__Campylobacteraceae;g__Campylobacter;s__Campylobacter hyointestinalis	98.5	0.81	GCF_013372145.1	95	d__Bacteria;p__Campylobacterota;c__Campylobacteria;o__Campylobacterales;f__Campylobacteraceae;g__Campylobacter;s__Campylobacter hyointestinalis	98.5	0.81	d__Bacteria;p__Campylobacterota;c__Campylobacteria;o__Campylobacterales;f__Campylobacteraceae;g__Campylobacter;s__	taxonomic classification defined by topology and ANI	topological placement and ANI have congruent species assignments	GCF_013372165.1, s__Campylobacter lawsonii, 95.0, 94.64, 0.77; GCA_000495505.1, s__Campylobacter testudinum, 95.0, 83.56, 0.56; GCF_900475935.1, s__Campylobacter fetus, 95.0, 81.89, 0.55; GCA_945873855.1, s__Campylobacter sp945873855, 95.0, 81.34, 0.09; GCF_000736415.1, s__Campylobacter iguaniorum, 95.0, 79.62, 0.49; GCF_002139915.1, s__Campylobacter sp002139915, 95.0, 78.87, 0.25; GCF_002139935.…	78.65	11	N/A	N/A
xx642_1MO-xx642_1MO-GCCGTATA_1kb.fasta.metabat-bins-.1	C. jejuni	g__Campylobacter	99.32	0.4	Campylobacter jejuni strain BCW_4459	0.00268639	896/1000	Primate	d__Bacteria;p__Campylobacterota;c__Campylobacteria;o__Campylobacterales;f__Campylobacteraceae;g__Campylobacter_D;s__Campylobacter_D jejuni	GCF_001457695.1	95	d__Bacteria;p__Campylobacterota;c__Campylobacteria;o__Campylobacterales;f__Campylobacteraceae;g__Campylobacter_D;s__Campylobacter_D jejuni	99.28	0.93	GCF_001457695.1	95	d__Bacteria;p__Campylobacterota;c__Campylobacteria;o__Campylobacterales;f__Campylobacteraceae;g__Campylobacter_D;s__Campylobacter_D jejuni	99.28	0.93	d__Bacteria;p__Campylobacterota;c__Campylobacteria;o__Campylobacterales;f__Campylobacteraceae;g__Campylobacter_D;s__	taxonomic classification defined by topology and ANI	topological placement and ANI have congruent species assignments	GCA_014305285.1, s__Campylobacter_D jejuni_D, 95.0, 94.35, 0.89; GCA_000163995.1, s__Campylobacter_D jejuni_A, 95.0, 91.13, 0.85; GCF_000254135.1, s__Campylobacter_D coli, 95.0, 85.89, 0.77; GCF_001687475.2, s__Campylobacter_D hepaticus, 95.0, 83.98, 0.8; GCF_001492295.1, s__Campylobacter_D coli_B, 95.0, 83.84, 0.74; GCF_016806695.1, s__Campylobacter_D bilis, 95.0, 83.66, 0.86; GCF_000470055.1, s…	92.35	11	N/A	N/A
xx506_1MO-xx506_1MO-GACTTCAG_1kb.fasta.metabat-bins-.7	C. jejuni	g__Campylobacter	99.33	0.21	Campylobacter jejuni strain BCW_4459	0.00381583	857/1000	Primate	d__Bacteria;p__Campylobacterota;c__Campylobacteria;o__Campylobacterales;f__Campylobacteraceae;g__Campylobacter_D;s__Campylobacter_D jejuni	GCF_001457695.1	95	d__Bacteria;p__Campylobacterota;c__Campylobacteria;o__Campylobacterales;f__Campylobacteraceae;g__Campylobacter_D;s__Campylobacter_D jejuni	99.28	0.9	GCF_001457695.1	95	d__Bacteria;p__Campylobacterota;c__Campylobacteria;o__Campylobacterales;f__Campylobacteraceae;g__Campylobacter_D;s__Campylobacter_D jejuni	99.28	0.9	d__Bacteria;p__Campylobacterota;c__Campylobacteria;o__Campylobacterales;f__Campylobacteraceae;g__Campylobacter_D;s__	taxonomic classification defined by topology and ANI	topological placement and ANI have congruent species assignments	GCA_014305285.1, s__Campylobacter_D jejuni_D, 95.0, 94.39, 0.88; GCA_000163995.1, s__Campylobacter_D jejuni_A, 95.0, 91.12, 0.84; GCF_000254135.1, s__Campylobacter_D coli, 95.0, 86.03, 0.77; GCF_001687475.2, s__Campylobacter_D hepaticus, 95.0, 84.08, 0.78; GCF_016806695.1, s__Campylobacter_D bilis, 95.0, 83.68, 0.86; GCF_001492295.1, s__Campylobacter_D coli_B, 95.0, 83.68, 0.74; GCF_000470055.1, …	91.62	11	N/A	N/A
xx197_1MO-xx197_1MO-CCATATGG_1kb.fasta.metabat-bins-.7	C. jejuni	c__Epsilonproteobacteria	100	0	Campylobacter jejuni strain PNUSAC006662	0.00194597	923/1000	Human gut	d__Bacteria;p__Campylobacterota;c__Campylobacteria;o__Campylobacterales;f__Campylobacteraceae;g__Campylobacter_D;s__Campylobacter_D jejuni	GCF_001457695.1	95	d__Bacteria;p__Campylobacterota;c__Campylobacteria;o__Campylobacterales;f__Campylobacteraceae;g__Campylobacter_D;s__Campylobacter_D jejuni	97.6	0.9	GCF_001457695.1	95	d__Bacteria;p__Campylobacterota;c__Campylobacteria;o__Campylobacterales;f__Campylobacteraceae;g__Campylobacter_D;s__Campylobacter_D jejuni	97.6	0.9	d__Bacteria;p__Campylobacterota;c__Campylobacteria;o__Campylobacterales;f__Campylobacteraceae;g__Campylobacter_D;s__	taxonomic classification defined by topology and ANI	topological placement and ANI have congruent species assignments	GCA_014305285.1, s__Campylobacter_D jejuni_D, 95.0, 94.54, 0.89; GCA_000163995.1, s__Campylobacter_D jejuni_A, 95.0, 91.08, 0.86; GCF_000254135.1, s__Campylobacter_D coli, 95.0, 86.35, 0.78; GCF_001687475.2, s__Campylobacter_D hepaticus, 95.0, 83.94, 0.81; GCF_001492295.1, s__Campylobacter_D coli_B, 95.0, 83.89, 0.78; GCF_016806695.1, s__Campylobacter_D bilis, 95.0, 83.77, 0.88; GCF_000470055.1, …	93.15	11	N/A	N/A
xx764_Post-xx764_Post-GGAAGCAT_1kb.fasta.metabat-bins-.1	UMG-1	c__Epsilonproteobacteria	89.23	0.25	Campylobacter sp. P0108 strain P0108	0.197292	8/1000	Pig, Sus scrofa	d__Bacteria;p__Campylobacterota;c__Campylobacteria;o__Campylobacterales;f__Campylobacteraceae;g__Campylobacter;s__Campylobacter sp945873855	GCA_945873855.1	95	d__Bacteria;p__Campylobacterota;c__Campylobacteria;o__Campylobacterales;f__Campylobacteraceae;g__Campylobacter;s__Campylobacter sp945873855	97.04	0.8	GCA_945873855.1	95	d__Bacteria;p__Campylobacterota;c__Campylobacteria;o__Campylobacterales;f__Campylobacteraceae;g__Campylobacter;s__Campylobacter sp945873855	97.04	0.8	d__Bacteria;p__Campylobacterota;c__Campylobacteria;o__Campylobacterales;f__Campylobacteraceae;g__Campylobacter;s__	taxonomic classification defined by topology and ANI	topological placement and ANI have congruent species assignments	GCA_017506845.1, s__Campylobacter sp017506845, 95.0, 78.67, 0.11; GCF_002139935.1, s__Campylobacter lanienae, 95.0, 78.24, 0.13; GCF_013372145.1, s__Campylobacter hyointestinalis, 95.0, 78.01, 0.12; GCF_002139915.1, s__Campylobacter sp002139915, 95.0, 77.99, 0.13; GCF_002139855.1, s__Campylobacter sp002139855, 95.0, 77.87, 0.12; GCF_013372165.1, s__Campylobacter lawsonii, 95.0, 77.85, 0.15; GCA_0…	87.15	11	N/A	N/A
xx642_DX_11_20-xx642_DX_11_20-GACATCTG_L001_1kb.fasta.metabat-bins-.8	UMG-1	c__Epsilonproteobacteria	83.02	0.12	Campylobacter sp. SUG349	0.0299949	363/1000	Pig, Sus scrofa	d__Bacteria;p__Campylobacterota;c__Campylobacteria;o__Campylobacterales;f__Campylobacteraceae;g__Campylobacter;s__Campylobacter sp945873855	GCA_945873855.1	95	d__Bacteria;p__Campylobacterota;c__Campylobacteria;o__Campylobacterales;f__Campylobacteraceae;g__Campylobacter;s__Campylobacter sp945873855	96.98	0.96	GCA_945873855.1	95	d__Bacteria;p__Campylobacterota;c__Campylobacteria;o__Campylobacterales;f__Campylobacteraceae;g__Campylobacter;s__Campylobacter sp945873855	96.98	0.96	N/A	taxonomic classification defined by topology and ANI	topological placement and ANI have congruent species assignments	GCF_002139915.1, s__Campylobacter sp002139915, 95.0, 78.02, 0.16; GCF_002139935.1, s__Campylobacter lanienae, 95.0, 77.83, 0.16; GCA_009827235.1, s__Campylobacter infans, 95.0, 77.6, 0.3; GCA_017506845.1, s__Campylobacter sp017506845, 95.0, 77.46, 0.1; GCF_002139875.1, s__Campylobacter sp002139875, 95.0, 77.36, 0.1; GCA_017646085.1, s__Campylobacter sp017646085, 95.0, 77.29, 0.09; GCF_002139855.1…	81.95	11	N/A	N/A
xx599_9mo-xx599_9mo-TGGTCTAG_L001_1kb.fasta.metabat-bins-.2	UMG-1	c__Epsilonproteobacteria (UID3065)	88.86	0.12	Campylobacter sp. SUG349	0.0269907	396/1000	Pig, Sus scrofa	d__Bacteria;p__Campylobacterota;c__Campylobacteria;o__Campylobacterales;f__Campylobacteraceae;g__Campylobacter;s__Campylobacter sp945873855	GCA_945873855.1	95	d__Bacteria;p__Campylobacterota;c__Campylobacteria;o__Campylobacterales;f__Campylobacteraceae;g__Campylobacter;s__Campylobacter sp945873855	97.2	0.83	GCA_945873855.1	95	d__Bacteria;p__Campylobacterota;c__Campylobacteria;o__Campylobacterales;f__Campylobacteraceae;g__Campylobacter;s__Campylobacter sp945873855	97.2	0.83	d__Bacteria;p__Campylobacterota;c__Campylobacteria;o__Campylobacterales;f__Campylobacteraceae;g__Campylobacter;s__	taxonomic classification defined by topology and ANI	topological placement and ANI have congruent species assignments	GCA_017506845.1, s__Campylobacter sp017506845, 95.0, 78.71, 0.12; GCF_002139935.1, s__Campylobacter lanienae, 95.0, 78.43, 0.14; GCF_002139915.1, s__Campylobacter sp002139915, 95.0, 78.33, 0.13; GCF_013372145.1, s__Campylobacter hyointestinalis, 95.0, 78.27, 0.11; GCA_009827235.1, s__Campylobacter infans, 95.0, 77.62, 0.28; GCF_013372165.1, s__Campylobacter lawsonii, 95.0, 77.29, 0.15; GCA_900319…	86.4	11	N/A	N/A
xx560_Dxent-xx560_Dxent-AGGTAGGT_1kb.fasta.metabat-bins-.14	UMG-1	c__Epsilonproteobacteria	80.74	0.12	Campylobacter sp. P0108 strain P0108	0.197292	8/1000	Pig, Sus scrofa	d__Bacteria;p__Campylobacterota;c__Campylobacteria;o__Campylobacterales;f__Campylobacteraceae;g__Campylobacter;s__Campylobacter sp945873855	GCA_945873855.1	95	d__Bacteria;p__Campylobacterota;c__Campylobacteria;o__Campylobacterales;f__Campylobacteraceae;g__Campylobacter;s__Campylobacter sp945873855	97.25	0.86	GCA_945873855.1	95	d__Bacteria;p__Campylobacterota;c__Campylobacteria;o__Campylobacterales;f__Campylobacteraceae;g__Campylobacter;s__Campylobacter sp945873855	97.25	0.86	d__Bacteria;p__Campylobacterota;c__Campylobacteria;o__Campylobacterales;f__Campylobacteraceae;g__Campylobacter;s__	taxonomic classification defined by topology and ANI	topological placement and ANI have congruent species assignments	GCA_017506845.1, s__Campylobacter sp017506845, 95.0, 78.48, 0.1; GCA_009827235.1, s__Campylobacter infans, 95.0, 77.79, 0.29; GCF_002139935.1, s__Campylobacter lanienae, 95.0, 77.61, 0.15; GCF_002139915.1, s__Campylobacter sp002139915, 95.0, 77.5, 0.14; GCF_013372145.1, s__Campylobacter hyointestinalis, 95.0, 77.23, 0.1; GCF_002139875.1, s__Campylobacter sp002139875, 95.0, 77.18, 0.12; GCF_000736…	80.38	11	N/A	N/A
xx529_9mo-xx529_9mo-GATGCATC_L001_1kb.fasta.metabat-bins-.4	UMG-1	c__Epsilonproteobacteria	74.9	0.62	Campylobacter sp. P0111 strain P0111	0.197292	8/1000	Pig, Sus scrofa	d__Bacteria;p__Campylobacterota;c__Campylobacteria;o__Campylobacterales;f__Campylobacteraceae;g__Campylobacter;s__Campylobacter sp945873855	GCA_945873855.1	95	d__Bacteria;p__Campylobacterota;c__Campylobacteria;o__Campylobacterales;f__Campylobacteraceae;g__Campylobacter;s__Campylobacter sp945873855	97.18	0.91	GCA_945873855.1	95	d__Bacteria;p__Campylobacterota;c__Campylobacteria;o__Campylobacterales;f__Campylobacteraceae;g__Campylobacter;s__Campylobacter sp945873855	97.18	0.91	d__Bacteria;p__Campylobacterota;c__Campylobacteria;o__Campylobacterales;f__Campylobacteraceae;g__Campylobacter;s__	taxonomic classification defined by topology and ANI	topological placement and ANI have congruent species assignments	GCF_002139935.1, s__Campylobacter lanienae, 95.0, 78.82, 0.19; GCF_002139915.1, s__Campylobacter sp002139915, 95.0, 78.6, 0.15; GCA_017506845.1, s__Campylobacter sp017506845, 95.0, 78.41, 0.11; GCF_013372165.1, s__Campylobacter lawsonii, 95.0, 78.4, 0.16; GCF_002139875.1, s__Campylobacter sp002139875, 95.0, 77.79, 0.12; GCF_000736415.1, s__Campylobacter iguaniorum, 95.0, 77.73, 0.17; GCF_00213985…	81.59	11	N/A	N/A
xx526_DX_8_14-xx526_DX_8_14-AGGTAGGT_L001_1kb.fasta.metabat-bins-.3	UMG-1	c__Epsilonproteobacteria	94.7	1.35	Campylobacter lanienae strain P0086	0.182269	11/1000	Pig, Sus scrofa	d__Bacteria;p__Campylobacterota;c__Campylobacteria;o__Campylobacterales;f__Campylobacteraceae;g__Campylobacter;s__Campylobacter sp945873855	GCA_945873855.1	95	d__Bacteria;p__Campylobacterota;c__Campylobacteria;o__Campylobacterales;f__Campylobacteraceae;g__Campylobacter;s__Campylobacter sp945873855	97.15	0.87	GCA_945873855.1	95	d__Bacteria;p__Campylobacterota;c__Campylobacteria;o__Campylobacterales;f__Campylobacteraceae;g__Campylobacter;s__Campylobacter sp945873855	97.15	0.87	d__Bacteria;p__Campylobacterota;c__Campylobacteria;o__Campylobacterales;f__Campylobacteraceae;g__Campylobacter;s__	taxonomic classification defined by topology and ANI	topological placement and ANI have congruent species assignments	GCA_017506845.1, s__Campylobacter sp017506845, 95.0, 78.48, 0.12; GCF_002139915.1, s__Campylobacter sp002139915, 95.0, 78.43, 0.14; GCF_002139935.1, s__Campylobacter lanienae, 95.0, 77.83, 0.15; GCA_009827235.1, s__Campylobacter infans, 95.0, 77.54, 0.28; GCF_013372145.1, s__Campylobacter hyointestinalis, 95.0, 77.33, 0.11; GCF_013372165.1, s__Campylobacter lawsonii, 95.0, 77.27, 0.15; GCA_017646…	91.76	11	N/A	N/A
xx506_Dxexit-xx506_Dxexit-GCCGTTAA_1kb.fasta.metabat-bins-.2	UMG-1	c__Epsilonproteobacteria	91.35	0.37	Campylobacter lanienae strain P163	0.170926	14/1000	Pig, Sus scrofa	d__Bacteria;p__Campylobacterota;c__Campylobacteria;o__Campylobacterales;f__Campylobacteraceae;g__Campylobacter;s__Campylobacter sp945873855	GCA_945873855.1	95	d__Bacteria;p__Campylobacterota;c__Campylobacteria;o__Campylobacterales;f__Campylobacteraceae;g__Campylobacter;s__Campylobacter sp945873855	97.06	0.84	GCA_945873855.1	95	d__Bacteria;p__Campylobacterota;c__Campylobacteria;o__Campylobacterales;f__Campylobacteraceae;g__Campylobacter;s__Campylobacter sp945873855	97.06	0.84	d__Bacteria;p__Campylobacterota;c__Campylobacteria;o__Campylobacterales;f__Campylobacteraceae;g__Campylobacter;s__	taxonomic classification defined by topology and ANI	topological placement and ANI have congruent species assignments	GCF_002139915.1, s__Campylobacter sp002139915, 95.0, 78.76, 0.14; GCA_017506845.1, s__Campylobacter sp017506845, 95.0, 78.68, 0.13; GCF_002139935.1, s__Campylobacter lanienae, 95.0, 78.4, 0.15; GCA_009827235.1, s__Campylobacter infans, 95.0, 77.69, 0.28; GCF_013372165.1, s__Campylobacter lawsonii, 95.0, 77.6, 0.14; GCF_013372145.1, s__Campylobacter hyointestinalis, 95.0, 77.48, 0.12; GCF_00213987…	87.35	11	N/A	N/A
xx326_DX_11_06-xx326_DX_11_06-CGTAGCTA_L001_1kb.fasta.metabat-bins-.5	UMG-1	c__Epsilonproteobacteria	83.7	0.12	Campylobacter lanienae strain P0102	0.219531	5/1000	Pig, Sus scrofa	d__Bacteria;p__Campylobacterota;c__Campylobacteria;o__Campylobacterales;f__Campylobacteraceae;g__Campylobacter;s__Campylobacter sp945873855	GCA_945873855.1	95	d__Bacteria;p__Campylobacterota;c__Campylobacteria;o__Campylobacterales;f__Campylobacteraceae;g__Campylobacter;s__Campylobacter sp945873855	97.62	0.94	GCA_945873855.1	95	d__Bacteria;p__Campylobacterota;c__Campylobacteria;o__Campylobacterales;f__Campylobacteraceae;g__Campylobacter;s__Campylobacter sp945873855	97.62	0.94	d__Bacteria;p__Campylobacterota;c__Campylobacteria;o__Campylobacterales;f__Campylobacteraceae;g__Campylobacter;s__	taxonomic classification defined by topology and ANI	topological placement and ANI have congruent species assignments	GCF_002139915.1, s__Campylobacter sp002139915, 95.0, 77.86, 0.15; GCA_009827235.1, s__Campylobacter infans, 95.0, 77.72, 0.34; GCF_013372145.1, s__Campylobacter hyointestinalis, 95.0, 77.69, 0.13; GCF_002139875.1, s__Campylobacter sp002139875, 95.0, 77.51, 0.14; GCA_017506845.1, s__Campylobacter sp017506845, 95.0, 77.49, 0.11; GCF_002139855.1, s__Campylobacter sp002139855, 95.0, 77.45, 0.18; GCF_…	84.13	11	N/A	N/A
xx600_1MO-xx600_1MO-ATCCGGTA_1kb.fasta.metabat-bins-.12	UMG-2 (C. infans)	c__Epsilonproteobacteria	84.23	1.05	Campylobacter sp. CGEMS	0.0222766	456/1000	Human gut	d__Bacteria;p__Campylobacterota;c__Campylobacteria;o__Campylobacterales;f__Campylobacteraceae;g__Campylobacter;s__Campylobacter infans	GCA_009827235.1	95	d__Bacteria;p__Campylobacterota;c__Campylobacteria;o__Campylobacterales;f__Campylobacteraceae;g__Campylobacter;s__Campylobacter infans	97.93	0.91	GCA_009827235.1	95	d__Bacteria;p__Campylobacterota;c__Campylobacteria;o__Campylobacterales;f__Campylobacteraceae;g__Campylobacter;s__Campylobacter infans	97.93	0.91	d__Bacteria;p__Campylobacterota;c__Campylobacteria;o__Campylobacterales;f__Campylobacteraceae;g__Campylobacter;s__	taxonomic classification defined by topology and ANI	topological placement and ANI have congruent species assignments	GCA_900753405.1, s__Campylobacter sp900753405, 95.0, 79.12, 0.04; GCA_945873855.1, s__Campylobacter sp945873855, 95.0, 77.56, 0.29; GCA_900319915.1, s__Campylobacter sp900319915, 95.0, 77.25, 0.06; GCA_017506845.1, s__Campylobacter sp017506845, 95.0, 77.2, 0.11; GCF_002139875.1, s__Campylobacter sp002139875, 95.0, 77.08, 0.1; GCF_900475935.1, s__Campylobacter fetus, 95.0, 76.91, 0.08; GCA_0004955…	82.42	11	N/A	N/A
xx764_1MO-xx764_1MO-GCTACGAT_1kb.fasta.metabat-bins-.13	UMG-3	c__Epsilonproteobacteria	96.45	0	Campylobacter hyointestinalis strain ATCC 35217	0.243761	3/1000	Human gut	d__Bacteria;p__Campylobacterota;c__Campylobacteria;o__Campylobacterales;f__Campylobacteraceae;g__Campylobacter;s__	N/A	N/A	N/A	N/A	N/A	GCA_900753405.1	95	d__Bacteria;p__Campylobacterota;c__Campylobacteria;o__Campylobacterales;f__Campylobacteraceae;g__Campylobacter;s__Campylobacter sp900753405	92.82	0.93	d__Bacteria;p__Campylobacterota;c__Campylobacteria;o__Campylobacterales;f__Campylobacteraceae;g__Campylobacter;s__	taxonomic classification defined by topology and ANI	classification based on placement in class-level tree	GCA_009827235.1, s__Campylobacter infans, 95.0, 78.02, 0.04; GCF_900475935.1, s__Campylobacter fetus, 95.0, 77.54, 0.03; GCF_002139855.1, s__Campylobacter sp002139855, 95.0, 77.32, 0.02; GCA_000495505.1, s__Campylobacter testudinum, 95.0, 77.15, 0.03; GCA_017506845.1, s__Campylobacter sp017506845, 95.0, 77.05, 0.03; GCF_002139875.1, s__Campylobacter sp002139875, 95.0, 76.96, 0.02; GCF_002139935.1…	91.46	11	0.997742	Genome not assigned to closest species as it falls outside its pre-defined ANI radius
xx640_1MO-xx640_1MO-TGGTACGT_1kb.fasta.metabat-bins-.11	UMG-3	c__Epsilonproteobacteria	94.7	0	Campylobacter hyointestinalis strain ATCC 35217	0.243761	3/1000	Human gut	d__Bacteria;p__Campylobacterota;c__Campylobacteria;o__Campylobacterales;f__Campylobacteraceae;g__Campylobacter;s__	N/A	N/A	N/A	N/A	N/A	GCA_900753405.1	95	d__Bacteria;p__Campylobacterota;c__Campylobacteria;o__Campylobacterales;f__Campylobacteraceae;g__Campylobacter;s__Campylobacter sp900753405	92.87	0.93	d__Bacteria;p__Campylobacterota;c__Campylobacteria;o__Campylobacterales;f__Campylobacteraceae;g__Campylobacter;s__	taxonomic classification defined by topology and ANI	classification based on placement in class-level tree	GCA_009827235.1, s__Campylobacter infans, 95.0, 78.88, 0.04; GCA_000495505.1, s__Campylobacter testudinum, 95.0, 77.28, 0.03; GCA_017506845.1, s__Campylobacter sp017506845, 95.0, 77.25, 0.02; GCF_002139935.1, s__Campylobacter lanienae, 95.0, 77.24, 0.02; GCF_002139855.1, s__Campylobacter sp002139855, 95.0, 77.14, 0.02; GCA_017646085.1, s__Campylobacter sp017646085, 95.0, 77.0, 0.01; GCF_000736415…	80.66	11	0.997719	Genome not assigned to closest species as it falls outside its pre-defined ANI radius
xx560_1MO-xx560_1MO-AGCTAGCT_1kb.fasta.metabat-bins-.5	UMG-3	c__Epsilonproteobacteria	82.14	0.37	Campylobacter coli strain MGYG-HGUT-02332	0.243761	3/1000	Human gut	d__Bacteria;p__Campylobacterota;c__Campylobacteria;o__Campylobacterales;f__Campylobacteraceae;g__Campylobacter;s__	N/A	N/A	N/A	N/A	N/A	GCA_900753405.1	95	d__Bacteria;p__Campylobacterota;c__Campylobacteria;o__Campylobacterales;f__Campylobacteraceae;g__Campylobacter;s__Campylobacter sp900753405	92.75	0.94	d__Bacteria;p__Campylobacterota;c__Campylobacteria;o__Campylobacterales;f__Campylobacteraceae;g__Campylobacter;s__	taxonomic classification defined by topology and ANI	classification based on placement in class-level tree	GCF_900475935.1, s__Campylobacter fetus, 95.0, 79.39, 0.03; GCA_009827235.1, s__Campylobacter infans, 95.0, 78.59, 0.06; GCF_002139855.1, s__Campylobacter sp002139855, 95.0, 78.58, 0.03; GCA_000495505.1, s__Campylobacter testudinum, 95.0, 78.57, 0.03; GCF_013372145.1, s__Campylobacter hyointestinalis, 95.0, 78.33, 0.04; GCF_013372165.1, s__Campylobacter lawsonii, 95.0, 78.28, 0.03; GCF_002139915.…	80.93	11	0.99768	Genome not assigned to closest species as it falls outside its pre-defined ANI radius
xx507_1mo-xx507_1mo-AGCTAGCT_L001_1kb.fasta.metabat-bins-.7	UMG-3	c__Epsilonproteobacteria (UID3065)	91.1	0.37	uncultured Campylobacter sp. strain ERR414304-bin.40	0.0662649	142/1000	Human gut	d__Bacteria;p__Campylobacterota;c__Campylobacteria;o__Campylobacterales;f__Campylobacteraceae;g__Campylobacter;s__	N/A	N/A	N/A	N/A	N/A	GCA_900753405.1	95	d__Bacteria;p__Campylobacterota;c__Campylobacteria;o__Campylobacterales;f__Campylobacteraceae;g__Campylobacter;s__Campylobacter sp900753405	92.83	0.94	d__Bacteria;p__Campylobacterota;c__Campylobacteria;o__Campylobacterales;f__Campylobacteraceae;g__Campylobacter;s__	taxonomic classification defined by topology and ANI	classification based on placement in class-level tree	GCF_002139855.1, s__Campylobacter sp002139855, 95.0, 78.01, 0.03; GCF_013372145.1, s__Campylobacter hyointestinalis, 95.0, 77.88, 0.03; GCA_000495505.1, s__Campylobacter testudinum, 95.0, 77.81, 0.03; GCF_013372165.1, s__Campylobacter lawsonii, 95.0, 77.69, 0.03; GCA_009827235.1, s__Campylobacter infans, 95.0, 77.59, 0.04; GCA_017506845.1, s__Campylobacter sp017506845, 95.0, 77.31, 0.03; GCF_0021…	85.56	11	0.997533	Genome not assigned to closest species as it falls outside its pre-defined ANI radius
xx323_1MO-xx323_1MO-GATCAGCT_1kb.fasta.metabat-bins-.12	UMG-3	c__Epsilonproteobacteria	93.5	0.18	Campylobacter hyointestinalis strain ATCC 35217	0.243761	3/1000	Human gut	d__Bacteria;p__Campylobacterota;c__Campylobacteria;o__Campylobacterales;f__Campylobacteraceae;g__Campylobacter;s__	N/A	N/A	N/A	N/A	N/A	GCA_900753405.1	95	d__Bacteria;p__Campylobacterota;c__Campylobacteria;o__Campylobacterales;f__Campylobacteraceae;g__Campylobacter;s__Campylobacter sp900753405	92.98	0.93	d__Bacteria;p__Campylobacterota;c__Campylobacteria;o__Campylobacterales;f__Campylobacteraceae;g__Campylobacter;s__	taxonomic classification defined by topology and ANI	classification based on placement in class-level tree	GCA_009827235.1, s__Campylobacter infans, 95.0, 78.35, 0.04; GCF_013372145.1, s__Campylobacter hyointestinalis, 95.0, 77.76, 0.03; GCA_000495505.1, s__Campylobacter testudinum, 95.0, 77.7, 0.04; GCF_013372165.1, s__Campylobacter lawsonii, 95.0, 77.41, 0.03; GCF_900475935.1, s__Campylobacter fetus, 95.0, 77.15, 0.04; GCF_002139855.1, s__Campylobacter sp002139855, 95.0, 77.14, 0.04; GCF_002139875.1…	88.04	11	0.997655	Genome not assigned to closest species as it falls outside its pre-defined ANI radius
xx326_1mo-xx326_1mo-TACGAACC_L001_1kb.fasta.metabat-bins-.3	UMG-4	c__Epsilonproteobacteria	82.55	1.1	uncultured Campylobacter sp. strain UMGS113	0.167688	15/1000	Human gut	d__Bacteria;p__Campylobacterota;c__Campylobacteria;o__Campylobacterales;f__Campylobacteraceae;g__Campylobacter_D;s__	N/A	N/A	N/A	N/A	N/A	N/A	N/A	N/A	N/A	N/A	d__Bacteria;p__Campylobacterota;c__Campylobacteria;o__Campylobacterales;f__Campylobacteraceae;g__Campylobacter_D;s__	taxonomic classification defined by topology and ANI	classification based on placement in class-level tree	GCA_900772495.1, s__Campylobacter_D sp900772495, 95.0, 83.2, 0.72; GCA_900539255.1, s__Campylobacter_D sp900539255, 95.0, 82.91, 0.74; GCA_934728065.1, s__Campylobacter_D sp934728065, 95.0, 81.81, 0.59; GCF_000816185.1, s__Campylobacter_D insulaenigrae, 95.0, 79.27, 0.06; GCF_006864425.1, s__Campylobacter_D troglodytis, 95.0, 78.54, 0.37; GCF_008245025.1, s__Campylobacter_D concheus, 95.0, 78.42,…	74.44	11	0.973595	Genome not assigned to closest species as it falls outside its pre-defined ANI radius

## Sheet: Table_S7 Conserved Genes
Table S7: Conserved genes used for phylogenetic tree analysis of MAGs.
PGFam	Product
PGF_02797402	DNA-directed RNA polymerase beta subunit (EC 2.7.7.6)
PGF_05195027	ATP synthase beta chain (EC 3.6.3.14)
PGF_01175575	Threonyl-tRNA synthetase (EC 6.1.1.3)
PGF_10525419	Translation initiation factor 2
PGF_02947204	Phosphoenolpyruvate carboxykinase [ATP] (EC 4.1.1.49)
PGF_04438983	ATP-dependent protease La (EC 3.4.21.53) Type I
PGF_00016338	ATP-dependent Clp protease ATP-binding subunit ClpX
PGF_00015855	Ketol-acid reductoisomerase (NADP(+)) (EC 1.1.1.86)
PGF_00021217	2,3-bisphosphoglycerate-independent phosphoglycerate mutase (EC 5.4.2.12)
PGF_06936561	Translation elongation factor Ts
PGF_00492707	Homoserine dehydrogenase (EC 1.1.1.3)
PGF_05399159	Acetyl-coenzyme A carboxyl transferase alpha chain (EC 6.4.1.2)
PGF_00062027	Tryptophan synthase beta chain (EC 4.2.1.20)
PGF_00926109	Arginyl-tRNA synthetase (EC 6.1.1.19)
PGF_00016357	LSU ribosomal protein L1p (L10Ae)
PGF_04505269	SSU ribosomal protein S2p (SAe)
PGF_04370656	Chromosome (plasmid) partitioning protein ParA
PGF_00033289	Phosphate:acyl-ACP acyltransferase PlsX (EC 2.3.1.n2)
PGF_00063944	UDP-3-O-[3-hydroxymyristoyl] N-acetylglucosamine deacetylase (EC 3.5.1.108)
PGF_05471309	Exopolyphosphatase (EC 3.6.1.11)
PGF_00843497	Cell division protein FtsA
PGF_07695531	LSU ribosomal protein L11p (L12e)
PGF_03174068	Transcription antitermination protein NusG
PGF_04127376	Twin-arginine translocation protein TatC
PGF_00048926	Ribosome recycling factor
PGF_00012356	Homoserine kinase (EC 2.7.1.39)
PGF_00007057	tRNA-5-carboxymethylaminomethyl-2-thiouridine(34) synthesis protein MnmE
PGF_02472178	Uncharacterized metal-dependent hydrolase YcfH
PGF_03518570	Nucleoside diphosphate kinase (EC 2.7.4.6)
PGF_10244701	GTP 3',8-cyclase (EC 4.1.99.22)
PGF_00016445	LSU ribosomal protein L7p/L12p (P1/P2)
PGF_06230969	NAD(P)H-hydrate epimerase (EC 5.1.99.6) / ADP-dependent (S)-NAD(P)H-hydrate dehydratase (EC 4.2.1.136)
PGF_01213071	LSU ribosomal protein L10p (P0)
PGF_00016358	LSU ribosomal protein L20p
PGF_00022507	Molybdopterin adenylyltransferase (EC 2.7.7.75)
PGF_08582746	23S rRNA (guanosine(2251)-2'-O)-methyltransferase (EC 2.1.1.185)
PGF_07071261	GTP cyclohydrolase II (EC 3.5.4.25)
PGF_00019811	Membrane protein
PGF_00006462	Fumarate reductase cytochrome b subunit
PGF_00016385	LSU ribosomal protein L27p
PGF_00413203	tRNA (cytidine(34)-2'-O)-methyltransferase (EC 2.1.1.207)
PGF_07504595	3-hydroxyacyl-[acyl-carrier-protein] dehydratase, FabZ form (EC 4.2.1.59)
PGF_09020471	GTP cyclohydrolase 1 type 2 homolog YbgI
PGF_00048840	Ribosomal protein L11 methyltransferase
PGF_02334240	Biotin--protein ligase (EC 6.3.4.9)(EC 6.3.4.10)(EC 6.3.4.11)(EC 6.3.4.15)
PGF_00034851	Polysaccharide biosynthesis protein WlaX
PGF_00648054	Tol-Pal system protein TolQ
PGF_03818138	LSU ribosomal protein L35p
PGF_00016409	LSU ribosomal protein L32p @ LSU ribosomal protein L32p, zinc-independent
PGF_00038791	Protein translocase membrane subunit SecG

## Sheet: Table_S8 Campylobacter Strains
Table S8: All Campylobacter strains used in comparisons.
Genome ID	Genome Name	Other Names	NCBI Taxon ID	Taxon Lineage IDs	Taxon Lineage Names	Superkingdom	Kingdom	Phylum	Class	Order	Family	Genus	Species	Genome Status	Strain	Serovar	Biovar	Pathovar	MLST	Segment	Subtype	H_type	N_type	H1 Clade Global	H1 Clade US	H5 Clade	pH1N1-like	Lineage	Clade	Subclade	Other Typing	Culture Collection	Type Strain	Reference	Genome Quality	Completion Date	Publication	Authors	BioProject Accession	BioSample Accession	Assembly Accession	SRA Accession	GenBank Accessions	Sequencing Center	Sequencing Status	Sequencing Platform	Sequencing Depth	Assembly Method	Chromosome
1031564.3	Campylobacter insulaenigrae NCTC 12927		1031564	131567;2;1224;68525;29547;213849;72294;194;260714;1031564	cellular organisms;Bacteria;Proteobacteria;delta/epsilon subdivisions;Epsilonproteobacteria;Campylobacterales;Campylobacteraceae;Campylobacter;Campylobacter insulaenigrae;Campylobacter insulaenigrae NCTC 12927	Bacteria	Bacteria	Proteobacteria	Epsilonproteobacteria	Campylobacterales	Campylobacteraceae	Campylobacter	Campylobacter insulaenigrae	Complete	NCTC 12927				MLST.Campylobacter_insulaenigrae.1															Representative	Good	2015-01-07T00:00:00Z	25381664		PRJNA66785	SAMN03248541	GCA_000816185.1		CP007770.1	USDA, ARS, WRRC	Complete	Sanger dideoxy sequencing; 454; Illumina		Newbler v. 2.6
1031746.3	Campylobacter hyointestinalis subsp. hyointestinalis LMG 9260		1031746	131567;2;1224;68525;29547;213849;72294;194;198;91352;1031746	cellular organisms;Bacteria;Proteobacteria;delta/epsilon subdivisions;Epsilonproteobacteria;Campylobacterales;Campylobacteraceae;Campylobacter;Campylobacter hyointestinalis;Campylobacter hyointestinalis subsp. hyointestinalis;Campylobacter hyointestinalis subsp. hyointestinalis LMG 9260	Bacteria	Bacteria	Proteobacteria	Epsilonproteobacteria	Campylobacterales	Campylobacteraceae	Campylobacter	Campylobacter hyointestinalis	Complete	LMG 9260				MLST.Campylobacter_hyointestinalis.5													LMG:9260			Good	2016-05-16T00:00:00Z			PRJNA66795	SAMN03737973	GCF_001643955.1		CP015575	USDA, ARS, WRRC	Complete	454; Illumina	1165x	Newbler v. 2.6
1121267.3	Campylobacter cuniculorum DSM 23162		1121267	131567;2;1224;68525;29547;213849;72294;194;374106;1121267	cellular organisms;Bacteria;Proteobacteria;delta/epsilon subdivisions;Epsilonproteobacteria;Campylobacterales;Campylobacteraceae;Campylobacter;Campylobacter cuniculorum;Campylobacter cuniculorum DSM 23162 = LMG 24588	Bacteria	Bacteria	Proteobacteria	Epsilonproteobacteria	Campylobacterales	Campylobacteraceae	Campylobacter	Campylobacter cuniculorum	WGS	DSM 23162																	DSM Z	Yes		Good	2014-04-08T00:00:00Z	-		PRJNA221001	SAMN02743970	GCA_000621005.1	SRR3314059	JHZL00000000	DOE Joint Genome Institute	WGS	Illumina HiSeq 2000	Unknown	vpAllpaths v. r46652
1244531.6	Campylobacter iguaniorum strain RM11343		1244531	131567;2;1224;68525;29547;213849;72294;194;1244531	cellular organisms;Bacteria;Proteobacteria;delta/epsilon subdivisions;Epsilonproteobacteria;Campylobacterales;Campylobacteraceae;Campylobacter;Campylobacter iguaniorum	Bacteria	Bacteria	Proteobacteria	Epsilonproteobacteria	Campylobacterales	Campylobacteraceae	Campylobacter	Campylobacter iguaniorum	Complete	RM11343																				Good	2016-05-16T00:00:00Z			PRJNA284978	SAMN03737975	GCF_001643995.1		CP015577	USDA, ARS, WRRC	Complete	454; Illumina	468x	Newbler v. 2.6
1388752.3	Campylobacter subantarcticus LMG 24377		1388752	131567;2;1224;68525;29547;213849;72294;194;497724;1388752	cellular organisms;Bacteria;Proteobacteria;delta/epsilon subdivisions;Epsilonproteobacteria;Campylobacterales;Campylobacteraceae;Campylobacter;Campylobacter subantarcticus;Campylobacter subantarcticus LMG 24377	Bacteria	Bacteria	Proteobacteria	Epsilonproteobacteria	Campylobacterales	Campylobacteraceae	Campylobacter	Campylobacter subantarcticus	Complete	LMG 24377																			Representative	Good	2015-01-07T00:00:00Z	25381664		PRJNA215650	SAMN03248549	GCA_000816305.1		CP007773.1	USDA, ARS	Complete	Sanger dideoxy sequencing; 454; Illumina;		Newbler v. 2.6
1388753.5	Campylobacter peloridis LMG 23910		1388753	131567;2;1224;68525;29547;213849;72294;194;488546;1388753	cellular organisms;Bacteria;Proteobacteria;delta/epsilon subdivisions;Epsilonproteobacteria;Campylobacterales;Campylobacteraceae;Campylobacter;Campylobacter peloridis;Campylobacter peloridis LMG 23910	Bacteria	Bacteria	Proteobacteria	Epsilonproteobacteria	Campylobacterales	Campylobacteraceae	Campylobacter	Campylobacter peloridis	Complete	LMG 23910																				Good	2015-01-07T00:00:00Z	25381664		PRJNA215651	SAMN03248547	GCA_000816785.1		CP007766.1,CP007768.1,CP007767.1	USDA, ARS	Complete	Sanger dideoxy sequencing; 454; Illumina;	1459x	Newbler v. 2.6
1448857.9	Campylobacter corcagiensis strain 2016D-0077		1448857	131567;2;1224;68525;29547;213849;72294;194;1448857	cellular organisms;Bacteria;Proteobacteria;delta/epsilon subdivisions;Epsilonproteobacteria;Campylobacterales;Campylobacteraceae;Campylobacter;Campylobacter corcagiensis	Bacteria	Bacteria	Proteobacteria	Epsilonproteobacteria	Campylobacterales	Campylobacteraceae	Campylobacter	Campylobacter corcagiensis	Complete	2016D-0077																				Good	2020-10-26T00:00:00Z			PRJNA239251	SAMN16387701	GCA_014931055.1		CP063078,CP063077	Centers for Disease Control and Prevention	Complete	PacBio	123.662x	HGAP v. 3
1660067.3	Campylobacter pinnipediorum subsp. pinnipediorum strain 1105248		1660067	131567;2;1224;68525;29547;213849;72294;194;1965231;1660067	cellular organisms;Bacteria;Proteobacteria;delta/epsilon subdivisions;Epsilonproteobacteria;Campylobacterales;Campylobacteraceae;Campylobacter;Campylobacter pinnipediorum;Campylobacter pinnipediorum subsp. pinnipediorum	Bacteria	Bacteria	Proteobacteria	Epsilonproteobacteria	Campylobacterales	Campylobacteraceae	Campylobacter	Campylobacter pinnipediorum	WGS	1105248																				Good	2017-03-06T00:00:00Z			PRJNA329203	SAMN05513627	GCF_002019815.1		MCRK00000000	Utrecht University	WGS	Illumina MiSeq	176.3x	SPAdes v. 3.1.1
1780362.3	Campylobacter geochelonis strain LMG 29375		1780362	131567;2;1224;68525;29547;213849;72294;194;1780362	cellular organisms;Bacteria;Proteobacteria;delta/epsilon subdivisions;Epsilonproteobacteria;Campylobacterales;Campylobacteraceae;Campylobacter;Campylobacter geochelonis	Bacteria	Bacteria	Proteobacteria	Epsilonproteobacteria	Campylobacterales	Campylobacteraceae	Campylobacter	Campylobacter geochelonis	Complete	LMG 29375																				Good	2020-06-01T00:00:00Z			PRJNA521389	SAMN10884420	GCA_013201685.1		CP053844	USDA, ARS, WRRC	Complete	PacBio; Illumina MiSeq	703x	Newbler v. 2.6
1813019.56	Campylobacter hepaticus strain UF2019SK1		1813019	131567;2;1224;68525;29547;213849;72294;194;1813019	cellular organisms;Bacteria;Proteobacteria;delta/epsilon subdivisions;Epsilonproteobacteria;Campylobacterales;Campylobacteraceae;Campylobacter;Campylobacter hepaticus	Bacteria	Bacteria	Proteobacteria	Epsilonproteobacteria	Campylobacterales	Campylobacteraceae	Campylobacter	Campylobacter hepaticus	Complete	UF2019SK1																				Good	2020-12-07T00:00:00Z			PRJNA681575	SAMN16960974	GCA_015774875.1		CP065357	University of Florida	Complete	PacBio	10.0x	CLC Genomics Workbench v. 20
1848766.7	Campylobacter ornithocola strain LMG 29815		1848766	131567;2;1224;68525;29547;213849;72294;194;1848766	cellular organisms;Bacteria;Proteobacteria;delta/epsilon subdivisions;Epsilonproteobacteria;Campylobacterales;Campylobacteraceae;Campylobacter;Campylobacter ornithocola	Bacteria	Bacteria	Proteobacteria	Epsilonproteobacteria	Campylobacterales	Campylobacteraceae	Campylobacter	Campylobacter ornithocola	Complete	LMG 29815																			Representative	Good	2020-06-01T00:00:00Z			PRJNA521390	SAMN10884421	GCA_013201605.1		CP053848	USDA, ARS, WRRC	Complete	PacBio; Illumina MiSeq	854x	Newbler v. 2.6
192222.6	Campylobacter jejuni subsp. jejuni NCTC 11168 = ATCC 700819		192222	131567;2;1224;68525;29547;213849;72294;194;197;32022;192222	cellular organisms;Bacteria;Proteobacteria;delta/epsilon subdivisions;Epsilonproteobacteria;Campylobacterales;Campylobacteraceae;Campylobacter;Campylobacter jejuni;Campylobacter jejuni subsp. jejuni;Campylobacter jejuni subsp. jejuni NCTC 11168 = ATCC 700819	Bacteria	Bacteria	Proteobacteria	Epsilonproteobacteria	Campylobacterales	Campylobacteraceae	Campylobacter	Campylobacter jejuni	Complete	NCTC 11168				MLST.Campylobacter_jejuni.43													NCTC 11168		Reference	Good	2000-02-25T00:00:00Z	10688204,17565669		PRJNA8	SAMEA1705929	GCA_000009085.1		AL111168	Wellcome Trust Sanger Institute	Complete
195.429	Campylobacter coli strain OR12		195	131567;2;1224;68525;29547;213849;72294;194;195	cellular organisms;Bacteria;Proteobacteria;delta/epsilon subdivisions;Epsilonproteobacteria;Campylobacterales;Campylobacteraceae;Campylobacter;Campylobacter coli	Bacteria	Bacteria	Proteobacteria	Epsilonproteobacteria	Campylobacterales	Campylobacteraceae	Campylobacter	Campylobacter coli	Complete	OR12																				Good	2016-01-04T00:00:00Z			PRJNA302283	SAMN04271271	GCF_001483845.1		CP013733,CP013736,CP013735,CP013734	University of Nottingham	Complete	Illumina MiSeq	195x	CLC Genomics Workbench v. 8.5.1
199.248	Campylobacter concisus strain ATCC 33237		199	131567;2;1224;68525;29547;213849;72294;194;199	cellular organisms;Bacteria;Proteobacteria;delta/epsilon subdivisions;Epsilonproteobacteria;Campylobacterales;Campylobacteraceae;Campylobacter;Campylobacter concisus	Bacteria	Bacteria	Proteobacteria	Epsilonproteobacteria	Campylobacterales	Campylobacteraceae	Campylobacter	Campylobacter concisus	Complete	ATCC 33237																	ATCC:33237	Yes	Representative	Good	2015-09-24T00:00:00Z			PRJNA275352	SAMN03342362	GCF_001298465.1		CP012541	Institute of Environmental Science and Research (ESR)	Complete	Sanger dideoxy sequencing; 454; Illumina;	1176x	Newbler v. 2.6
202.4	Campylobacter mucosalis strain DSM 21682		202	131567;2;1224;68525;29547;213849;72294;194;202	cellular organisms;Bacteria;Proteobacteria;delta/epsilon subdivisions;Epsilonproteobacteria;Campylobacterales;Campylobacteraceae;Campylobacter;Campylobacter mucosalis	Bacteria	Bacteria	Proteobacteria	Epsilonproteobacteria	Campylobacterales	Campylobacteraceae	Campylobacter	Campylobacter mucosalis	WGS	DSM 21682																	DSM 21682			Good	2014-06-12T00:00:00Z	-		PRJNA241482	SAMN02690697	GCA_000705255.1	SRR1221217	JHQQ00000000	National Center for Biotechnology	WGS	IonTorrent	170.0x	Newbler v. 2.6
2042961.4	Campylobacter blaseri strain LMG 30333		2042961	131567;2;1224;68525;29547;213849;72294;194;2042961	cellular organisms;Bacteria;Proteobacteria;delta/epsilon subdivisions;Epsilonproteobacteria;Campylobacterales;Campylobacteraceae;Campylobacter;Campylobacter blaseri	Bacteria	Bacteria	Proteobacteria	Epsilonproteobacteria	Campylobacterales	Campylobacteraceae	Campylobacter	Campylobacter blaseri	Complete	LMG 30333																			Representative	Good	2020-06-01T00:00:00Z			PRJNA521388	SAMN10884419	GCA_013201895.1		CP053841	USDA, ARS, WRRC	Complete	PacBio; Illumina MiSeq	711x	Newbler v. 2.6
28898.30	Campylobacter helveticus strain ATCC 51209		28898	131567;2;1224;68525;29547;213849;72294;194;28898	cellular organisms;Bacteria;Proteobacteria;delta/epsilon subdivisions;Epsilonproteobacteria;Campylobacterales;Campylobacteraceae;Campylobacter;Campylobacter helveticus	Bacteria	Bacteria	Proteobacteria	Epsilonproteobacteria	Campylobacterales	Campylobacteraceae	Campylobacter	Campylobacter helveticus	WGS	ATCC 51209				MLST.Campylobacter_helveticus.1																Good	2017-04-08T00:00:00Z			PRJEB20319	SAMN02745125	GCA_900176295.1		FWXG00000000		WGS
306263.5	Campylobacter lari RM2100		306263	131567;2;1224;68525;29547;213849;72294;194;201;306263	cellular organisms;Bacteria;Proteobacteria;delta/epsilon subdivisions;Epsilonproteobacteria;Campylobacterales;Campylobacteraceae;Campylobacter;Campylobacter lari;Campylobacter lari RM2100	Bacteria	Bacteria	Proteobacteria	Epsilonproteobacteria	Campylobacterales	Campylobacteraceae	Campylobacter	Campylobacter lari	Complete	RM2100				MLST.Campylobacter_lari.3													ATCC BAA-1060		Representative	Good	2009-02-05T00:00:00Z	18713059		PRJNA12517	SAMN02604025	GCA_000019205.1		CP000932,CP000933	TIGR	Complete
32019.52	Campylobacter fetus subsp. fetus strain HC2		32019	131567;2;1224;68525;29547;213849;72294;194;196;32019	cellular organisms;Bacteria;Proteobacteria;delta/epsilon subdivisions;Epsilonproteobacteria;Campylobacterales;Campylobacteraceae;Campylobacter;Campylobacter fetus;Campylobacter fetus subsp. fetus	Bacteria	Bacteria	Proteobacteria	Epsilonproteobacteria	Campylobacterales	Campylobacteraceae	Campylobacter	Campylobacter fetus	WGS	HC2				MLST.Campylobacter_fetus.4																Good	2018-08-23T00:00:00Z	29118316		PRJNA474635	SAMN09358283	GCA_003426015.1		QJTS00000000		WGS	Illumina MiSeq	75.0x	SPAdes v. 2
32024.3	Campylobacter sputorum biovar sputorum INTA08/209		32024	131567;2;1224;68525;29547;213849;72294;194;206;32024	cellular organisms;Bacteria;Proteobacteria;delta/epsilon subdivisions;Epsilonproteobacteria;Campylobacterales;Campylobacteraceae;Campylobacter;Campylobacter sputorum;Campylobacter sputorum subsp. sputorum	Bacteria	Bacteria	Proteobacteria	Epsilonproteobacteria	Campylobacterales	Campylobacteraceae	Campylobacter	Campylobacter sputorum	WGS	INTA08/209		biovar sputorum																		Good	2014-12-02T00:00:00Z	25193310		PRJNA247374	SAMN02777050	GCA_000788295.1		JMTI00000000	Institut Pasteur Montevideo	WGS	Illumina HiSeq	150.0x	Velvet v. MAY-2014
360105.8	Campylobacter curvus 525.92		360105	131567;2;1224;68525;29547;213849;72294;194;200;360105	cellular organisms;Bacteria;Proteobacteria;delta/epsilon subdivisions;Epsilonproteobacteria;Campylobacterales;Campylobacteraceae;Campylobacter;Campylobacter curvus;Campylobacter curvus 525.92	Bacteria	Bacteria	Proteobacteria	Epsilonproteobacteria	Campylobacterales	Campylobacteraceae	Campylobacter	Campylobacter curvus	Complete	525.92				MLST.Campylobacter_concisus-curvus.13																Good	2007-07-25T00:00:00Z			PRJNA17161	SAMN02604055	GCA_000017465.1		CP000767	TIGR	Complete
360107.7	Campylobacter hominis ATCC BAA-381		360107	131567;2;1224;68525;29547;213849;72294;194;76517;360107	cellular organisms;Bacteria;Proteobacteria;delta/epsilon subdivisions;Epsilonproteobacteria;Campylobacterales;Campylobacteraceae;Campylobacter;Campylobacter hominis;Campylobacter hominis ATCC BAA-381	Bacteria	Bacteria	Proteobacteria	Epsilonproteobacteria	Campylobacterales	Campylobacteraceae	Campylobacter	Campylobacter hominis	Complete	ATCC BAA-381																	ATCC BAA-381		Representative	Good	2007-07-25T00:00:00Z			PRJNA20083	SAMN02603439	GCA_000017585.1		CP000776,CP000775	J. Craig Venter Institute	Complete
522484.4	Campylobacter avium LMG 24591		522484	131567;2;1224;68525;29547;213849;72294;194;522485;522484	cellular organisms;Bacteria;Proteobacteria;delta/epsilon subdivisions;Epsilonproteobacteria;Campylobacterales;Campylobacteraceae;Campylobacter;Campylobacter avium;Campylobacter avium LMG 24591	Bacteria	Bacteria	Proteobacteria	Epsilonproteobacteria	Campylobacterales	Campylobacteraceae	Campylobacter	Campylobacter avium	Complete	LMG 24591																	LMG:24591		Representative	Good	2017-08-01T00:00:00Z			PRJNA66787	SAMN03737963	GCA_002238335.1		CP022347	USDA, ARS, WRRC	Complete	Sanger dideoxy sequencing; 454; Illumina;	1191x	Newbler v. 2.6
553218.4	Campylobacter rectus RM3267		553218	131567;2;1224;68525;29547;213849;72294;194;203;553218	cellular organisms;Bacteria;Proteobacteria;delta/epsilon subdivisions;Epsilonproteobacteria;Campylobacterales;Campylobacteraceae;Campylobacter;Campylobacter rectus;Campylobacter rectus RM3267	Bacteria	Bacteria	Proteobacteria	Epsilonproteobacteria	Campylobacterales	Campylobacteraceae	Campylobacter	Campylobacter rectus	WGS	RM3267																	CCUG 20446, ATCC 33238			Good	2009-02-06T00:00:00Z			PRJNA31017	SAMN00000716	GCA_000174175.1	SRR005144	ACFU00000000	J. Craig Venter Institute	WGS		26x	Newbler v. 1.1.03.24-64-7
553219.3	Campylobacter showae RM3277		553219	131567;2;1224;68525;29547;213849;72294;194;204;553219	cellular organisms;Bacteria;Proteobacteria;delta/epsilon subdivisions;Epsilonproteobacteria;Campylobacterales;Campylobacteraceae;Campylobacter;Campylobacter showae;Campylobacter showae RM3277	Bacteria	Bacteria	Proteobacteria	Epsilonproteobacteria	Campylobacterales	Campylobacteraceae	Campylobacter	Campylobacter showae	WGS	RM3277																	CCUG 30254, ATCC 51146			Good	2009-08-05T00:00:00Z			PRJNA31019	SAMN00000722	GCA_000175655.1	SRR005151	ACVQ00000000	J. Craig Venter Institute	WGS	454-GS-FLX	27x	Newbler 1.1.03.24-64-7
580033.3	Campylobacter volucris LMG 24379		580033	131567;2;1224;68525;29547;213849;72294;194;1031542;580033	cellular organisms;Bacteria;Proteobacteria;delta/epsilon subdivisions;Epsilonproteobacteria;Campylobacterales;Campylobacteraceae;Campylobacter;Campylobacter volucris;Campylobacter volucris LMG 24379	Bacteria	Bacteria	Proteobacteria	Epsilonproteobacteria	Campylobacterales	Campylobacteraceae	Campylobacter	Campylobacter volucris	Complete	LMG 24379																	LMG culture			Good	2015-01-07T00:00:00Z	25381664		PRJNA66783	SAMN03248550	GCA_000816345.1		CP007774.1	USDA, ARS, WRRC	Complete	Sanger dideoxy sequencing; 454; Illumina		Newbler v. 2.6
654363.3	Campylobacter troglodytis strain MIT 05-9149A		654363	131567;2;1224;68525;29547;213849;72294;194;654363	cellular organisms;Bacteria;Proteobacteria;delta/epsilon subdivisions;Epsilonproteobacteria;Campylobacterales;Campylobacteraceae;Campylobacter;Campylobacter troglodytis	Bacteria	Bacteria	Proteobacteria	Epsilonproteobacteria	Campylobacterales	Campylobacteraceae	Campylobacter	Campylobacter troglodytis	WGS	MIT 05-9149A																			Representative	Good	2019-07-10T00:00:00Z			PRJNA472059	SAMN09225017	GCA_006864425.1		QHLI00000000	MIT	WGS	Illumina MiSeq	107.6x	SPAdes v. 3.10.0
75658.15	Campylobacter lanienae strain RM10695		75658	131567;2;1224;68525;29547;213849;72294;194;75658	cellular organisms;Bacteria;Proteobacteria;delta/epsilon subdivisions;Epsilonproteobacteria;Campylobacterales;Campylobacteraceae;Campylobacter;Campylobacter lanienae	Bacteria	Bacteria	Proteobacteria	Epsilonproteobacteria	Campylobacterales	Campylobacteraceae	Campylobacter	Campylobacter lanienae	WGS	RM10695				MLST.Campylobacter_lanienae.171																Good	2017-05-15T00:00:00Z			PRJNA341007	SAMN05687027	GCA_002138675.1		MJJY00000000	USDA	WGS	Illumina MiSeq	60x	Newbler v. 2.6
824.5	Campylobacter gracilis strain ATCC 33236		824	131567;2;1224;68525;29547;213849;72294;194;824	cellular organisms;Bacteria;Proteobacteria;delta/epsilon subdivisions;Epsilonproteobacteria;Campylobacterales;Campylobacteraceae;Campylobacter;Campylobacter gracilis	Bacteria	Bacteria	Proteobacteria	Epsilonproteobacteria	Campylobacterales	Campylobacteraceae	Campylobacter	Campylobacter gracilis	Complete	ATCC 33236																	ATCC:33236		Representative	Good	2015-08-03T00:00:00Z			PRJNA290037	SAMN03862076	GCF_001190745.1		CP012196	USDA, ARS, WRRC	Complete	Sanger dideoxy sequencing; 454; Illumina	689x	Newbler v. 2.6
883165.3	Campylobacter ureolyticus ACS-301-V-Sch3b		883165	131567;2;1224;68525;29547;213849;72294;194;827;883165	cellular organisms;Bacteria;Proteobacteria;delta/epsilon subdivisions;Epsilonproteobacteria;Campylobacterales;Campylobacteraceae;Campylobacter;Campylobacter ureolyticus;Campylobacter ureolyticus ACS-301-V-Sch3b	Bacteria	Bacteria	Proteobacteria	Epsilonproteobacteria	Campylobacterales	Campylobacteraceae	Campylobacter	Campylobacter ureolyticus	WGS	ACS-301-V-Sch3b																				Good	2013-06-21T00:00:00Z			PRJNA52129	SAMN02596755	GCA_000413435.1		AGYD00000000	Broad Institute	WGS	Illumina	263.0x	allpaths v. R40324
888826.3	Campylobacter upsaliensis JV21		888826	131567;2;1224;68525;29547;213849;72294;194;28080;888826	cellular organisms;Bacteria;Proteobacteria;delta/epsilon subdivisions;Epsilonproteobacteria;Campylobacterales;Campylobacteraceae;Campylobacter;Campylobacter upsaliensis;Campylobacter upsaliensis JV21	Bacteria	Bacteria	Proteobacteria	Epsilonproteobacteria	Campylobacterales	Campylobacteraceae	Campylobacter	Campylobacter upsaliensis	WGS	JV21																	BEI HM-297			Good	2010-12-27T00:00:00Z			PRJNA53193	SAMN00216973	GCA_000185345.1	SRR116796	AEPU00000000	Baylor College of Medicine	WGS	454-Paired-end	46.6x	Newbler Assembler v. 2.3-04192010
[truncated: 37 more columns]
