# Supplementary material for: Infant diarrheal disease in rhesus macaques impedes microbiome maturation and is linked to uncultured Campylobacter species
Source: Commun Biol. 2024 Jan 5;7:37. doi: 10.1038/s42003-023-05695-0 (PMC10770169; doi:10.1038/s42003-023-05695-0)
Supplement: Supplementary file 5 — Supplementary Data 1 [file 42003_2023_5695_MOESM5_ESM.xlsx]

## Sheet: 16S
Timepoint	Status	UWPcoa1(28.7)	UWPcoa2(05.8)	UWPcoa3(3.6)	WPcoa1(24.8)	WPcoa2(16.9)	WPcoa3 (8.1)	observed_otus	faith_pd	pielou_e	D_0__Bacteria;D_1__Bacteroidetes;D_2__Bacteroidia;D_3__Bacteroidales;D_4__Prevotellaceae;D_5__Prevotella 9;__	D_0__Bacteria;D_1__Bacteroidetes;D_2__Bacteroidia;D_3__Bacteroidales;D_4__Prevotellaceae;D_5__Prevotella 2;__	D_0__Bacteria;D_1__Bacteroidetes;D_2__Bacteroidia;D_3__Bacteroidales;D_4__Prevotellaceae;D_5__Alloprevotella;D_6__Prevotellamassilia timonensis	D_0__Bacteria;D_1__Bacteroidetes;D_2__Bacteroidia;D_3__Bacteroidales;D_4__Prevotellaceae;D_5__Prevotella 2;D_6__uncultured bacterium	D_0__Bacteria;D_1__Epsilonbacteraeota;D_2__Campylobacteria;D_3__Campylobacterales;D_4__Campylobacteraceae;D_5__Campylobacter;__	D_0__Bacteria;D_1__Epsilonbacteraeota;D_2__Campylobacteria;D_3__Campylobacterales;D_4__Helicobacteraceae;D_5__Helicobacter;__	D_0__Bacteria;D_1__Firmicutes;D_2__Bacilli;D_3__Lactobacillales;D_4__Lactobacillaceae;D_5__Lactobacillus;__	D_0__Bacteria;D_1__Firmicutes;D_2__Clostridia;D_3__Clostridiales;D_4__Lachnospiraceae;__;__	D_0__Bacteria;D_1__Bacteroidetes;D_2__Bacteroidia;D_3__Bacteroidales;D_4__Prevotellaceae;D_5__Alloprevotella;__	D_0__Bacteria;D_1__Bacteroidetes;D_2__Bacteroidia;D_3__Bacteroidales;D_4__Rikenellaceae;D_5__Rikenellaceae RC9 gut group;D_6__uncultured bacterium	D_0__Bacteria;D_1__Firmicutes;D_2__Bacilli;D_3__Lactobacillales;D_4__Streptococcaceae;D_5__Streptococcus;__	D_0__Bacteria;D_1__Epsilonbacteraeota;D_2__Campylobacteria;D_3__Campylobacterales;D_4__Helicobacteraceae;D_5__Helicobacter;D_6__Helicobacter macacae	D_0__Bacteria;D_1__Firmicutes;D_2__Clostridia;D_3__Clostridiales;D_4__Ruminococcaceae;D_5__Faecalibacterium;__	D_0__Bacteria;D_1__Spirochaetes;D_2__Spirochaetia;D_3__Spirochaetales;D_4__Spirochaetaceae;D_5__Treponema 2;__	D_0__Bacteria;D_1__Bacteroidetes;D_2__Bacteroidia;D_3__Bacteroidales;D_4__Prevotellaceae;__;__	D_0__Bacteria;D_1__Actinobacteria;D_2__Actinobacteria;D_3__Bifidobacteriales;D_4__Bifidobacteriaceae;D_5__Bifidobacterium;__	D_0__Bacteria;D_1__Bacteroidetes;D_2__Bacteroidia;D_3__Bacteroidales;D_4__Prevotellaceae;D_5__Prevotellaceae UCG-003;__	D_0__Bacteria;D_1__Bacteroidetes;D_2__Bacteroidia;D_3__Bacteroidales;D_4__Prevotellaceae;D_5__Prevotella 7;D_6__Prevotella sp. RS2	D_0__Bacteria;D_1__Proteobacteria;D_2__Gammaproteobacteria;D_3__Enterobacteriales;D_4__Enterobacteriaceae;D_5__Escherichia-Shigella;__	D_0__Bacteria;D_1__Bacteroidetes;D_2__Bacteroidia;D_3__Bacteroidales;D_4__Prevotellaceae;D_5__uncultured;D_6__Prevotellaceae bacterium DJF_VR15	D_0__Bacteria;D_1__Firmicutes;D_2__Negativicutes;D_3__Selenomonadales;D_4__Veillonellaceae;D_5__Anaerovibrio;__	D_0__Bacteria;D_1__Firmicutes;D_2__Negativicutes;D_3__Selenomonadales;D_4__Veillonellaceae;D_5__Dialister;__	D_0__Bacteria;D_1__Spirochaetes;D_2__Spirochaetia;D_3__Spirochaetales;D_4__Spirochaetaceae;D_5__Treponema 2;D_6__Treponema berlinense	D_0__Bacteria;D_1__Proteobacteria;D_2__Gammaproteobacteria;D_3__Pasteurellales;D_4__Pasteurellaceae;__;__	D_0__Bacteria;D_1__Firmicutes;D_2__Clostridia;D_3__Clostridiales;D_4__Ruminococcaceae;D_5__Ruminococcaceae UCG-002;__	D_0__Bacteria;D_1__Bacteroidetes;D_2__Bacteroidia;D_3__Bacteroidales;D_4__Prevotellaceae;D_5__uncultured;D_6__uncultured bacterium	D_0__Bacteria;D_1__Proteobacteria;D_2__Gammaproteobacteria;D_3__Pasteurellales;D_4__Pasteurellaceae;D_5__Actinobacillus;__	D_0__Bacteria;D_1__Firmicutes;D_2__Erysipelotrichia;D_3__Erysipelotrichales;D_4__Erysipelotrichaceae;D_5__Catenibacterium;__	D_0__Bacteria;D_1__Firmicutes;D_2__Clostridia;D_3__Clostridiales;D_4__Ruminococcaceae;D_5__Ruminococcaceae UCG-014;__	D_0__Bacteria;D_1__Spirochaetes;D_2__Spirochaetia;D_3__Spirochaetales;D_4__Spirochaetaceae;D_5__Treponema 2;D_6__uncultured bacterium	D_0__Bacteria;D_1__Cyanobacteria;D_2__Melainabacteria;D_3__Gastranaerophilales;__;__;__	D_0__Bacteria;D_1__Firmicutes;D_2__Clostridia;D_3__Clostridiales;D_4__Lachnospiraceae;D_5__Blautia;__	D_0__Bacteria;D_1__Bacteroidetes;D_2__Bacteroidia;D_3__Bacteroidales;D_4__Prevotellaceae;D_5__Prevotella 1;D_6__uncultured bacterium	D_0__Bacteria;D_1__Bacteroidetes;D_2__Bacteroidia;D_3__Bacteroidales;D_4__Bacteroidales RF16 group;D_5__uncultured bacterium;D_6__uncultured bacterium	D_0__Bacteria;D_1__Firmicutes;D_2__Negativicutes;D_3__Selenomonadales;D_4__Veillonellaceae;D_5__Megasphaera;D_6__Megasphaera elsdenii	D_0__Bacteria;D_1__Bacteroidetes;D_2__Bacteroidia;D_3__Bacteroidales;D_4__Prevotellaceae;D_5__Prevotella 7;__	D_0__Bacteria;D_1__Spirochaetes;D_2__Spirochaetia;D_3__Spirochaetales;D_4__Spirochaetaceae;D_5__Treponema 2;D_6__Treponema saccharophilum DSM 2985	D_0__Bacteria;D_1__Bacteroidetes;D_2__Bacteroidia;D_3__Bacteroidales;D_4__Muribaculaceae;D_5__uncultured Porphyromonadaceae bacterium;D_6__uncultured Porphyromonadaceae bacterium	D_0__Bacteria;D_1__Firmicutes;D_2__Clostridia;D_3__Clostridiales;D_4__Ruminococcaceae;D_5__Ruminococcaceae UCG-008;D_6__uncultured bacterium
1-month	Healthy	0.280892	0.00341516	0.120269	0.0574938	0.0976489	0.0679167	172	20.7112	0.67634	23.0189	1.75986	8.24618	4.96782	2.142	12.6207	0.110619	0.563154	0	0.38214	0.0905068	0	6.22486	0.0100563	1.72969	0	0.150845	1.88053	0.945294	0.613435	0.603379	2.6247	0	1.7498	0.211183	0.221239	0.462591	2.12188	0	0	0.633548	1.29726	0	0	1.33749	4.1432	0	0	0.251408
1-month	Healthy	0.246306	-0.0786587	0.11425	-0.0263556	0.101377	-0.000474059	225	22.644	0.756726	11.3251	13.7051	0.322711	3.52965	1.08915	3.70109	0.806777	2.29931	0.121017	1.4522	0.282372	0.0806777	1.33118	0	0.302541	0.615167	0.594998	0	0	0.0605083	3.1666	0.756353	0.221864	1.55305	1.56313	0.262203	3.84228	3.30779	0.272287	0	0.504236	3.08592	0	0	0	0.393304	0	0.383219	0.0201694
1-month	Healthy	0.287704	-0.0412352	0.0991436	0.0251113	0.0158957	-0.000165968	224	21.4822	0.763488	15.1363	3.78155	0.794529	3.11777	0.281605	0.492809	1.4382	1.3678	6.79875	2.95685	0.170975	0.0502866	0.71407	0	0.100573	6.12491	1.77009	0.0201147	0	0.120688	2.43387	0.844815	0.110631	0.492809	1.73992	1.55889	0.0804586	1.01579	0.030172	0	0.0201147	1.89078	0	0	0.0201147	0.774414	0	1.45831	0.0201147
1-month	Healthy	0.170226	-0.0766491	0.129763	0.0551711	0.114048	0.0889663	240	27.037	0.659673	20.8439	4.36102	12.7087	4.20925	1.4874	20.2671	0.263078	1.71001	0.819589	0.819589	0.202368	0.141657	3.33907	0.0202368	0.232723	1.79095	0.637458	0.414854	0.141657	0.151776	0.94101	0.920773	0.151776	1.08267	1.60882	0.354143	0.0708287	0.870181	0.0101184	0	1.00172	1.36598	0	0	0.141657	0.121421	0.0303552	0.526156	0.0202368
1-month	Healthy	0.240261	-0.0225641	0.120569	-0.0711357	0.119524	0.0107115	227	21.7923	0.732366	9.2883	2.13108	0.361882	9.62002	1.96019	1.75915	0.593084	1.14596	0.190993	1.23643	0.0603136	0	5.93084	0.0100523	0.251307	8.20265	1.49779	0.0201045	0	0.0402091	2.43265	0.864495	0	0.291516	2.77443	1.24648	1.05549	1.43747	0.100523	0	0.0100523	1.28669	0.0100523	0	2.48291	0.0201045	0	0.22115	0.0703659
1-month	Healthy	0.34096	0.0426754	-0.0305928	0.0641149	0.125475	0.031175	200	18.4377	0.778009	11.1546	9.93079	3.2902	3.51088	3.4507	6.97161	1.16361	2.93911	10.0512	0.441368	0.0200622	1.63507	1.1937	0	0.0300933	4.39362	0.0902799	0	0	0.0601866	2.0965	3.13973	0	0.230715	0.0200622	0.561741	0.0200622	6.32962	0.0100311	0	0	1.29401	0	0	0.0702177	1.16361	0	0.0902799	0.591835
1-month	Healthy	0.347534	0.0619066	-0.00330666	0.0476426	0.168096	-0.0114038	193	17.3569	0.721747	14.1106	12.1709	9.14573	3.00503	2.89447	2.0804	1.78894	0.190955	0.482412	0.110553	0.110553	0.0201005	1.8995	0.0100503	0.301508	8.86432	0	0.0201005	7.10553	0.080402	0.080402	2.33166	0	4.25126	0.0904523	0.442211	1.77889	3.09548	0	0	0	1.62814	0	0	2.07035	0.442211	0	0.0100503	0.301508
1-month	Healthy	0.313524	-0.00821006	-0.0208639	0.175883	0.0353664	-0.00197799	203	19.753	0.668724	29.226	3.70965	0.120313	1.4237	8.64247	1.45378	1.00261	3.14819	20.8642	0.28073	0.0300782	0	1.153	0	0.220573	0.100261	0.0300782	0.631642	0	0.100261	1.30339	1.13295	0.0902346	0.421095	0.0200521	0.220573	0.0501303	1.17305	0.0701825	0	0.731903	1.29336	0	0	0.601564	0	0.0200521	0.0401043	0.160417
1-month	Healthy	0.344398	0.149128	-0.0112999	0.131857	0.122056	-0.0485178	160	15.62	0.735761	11.6002	19.7814	3.85001	3.14819	3.39884	0.2306	2.23581	0.772007	9.80549	0	0.33086	0.350912	0.862242	0.0100261	0.100261	8.35171	0	0.0100261	0.160417	0.0501303	2.27592	1.6142	0	2.91759	0.0601564	0.28073	8.43192	3.7698	0	0	0.0200521	0.300782	0	0	2.48646	0.180469	0	0	0.0200521
1-month	Healthy	0.249197	0.0414647	-0.0792153	0.0635401	0.121098	0.0161081	239	21.3804	0.745814	21.7928	5.01907	2.66011	6.99659	5.34029	5.45071	0.86328	1.71652	1.66633	0.311182	0.140534	0.0602289	1.04397	0.0301144	0.200763	5.12949	0.0200763	0.250954	0	0.0803052	4.84842	4.06545	0.0301144	3.38285	0.0602289	1.01385	0.100381	0.521984	0.0200763	0.0100381	0	0.923509	0.0301144	0.0100381	1.89721	0.230877	0.0200763	0.582212	0.0602289
1-month	Healthy	0.161645	-0.0393156	-0.0580405	0.00143098	0.0735629	0.00975366	239	23.782	0.743394	12.2232	10.8807	3.97756	6.62258	0.0500952	2.28434	0.230438	4.17794	0.170324	1.81345	0.160305	0.791504	2.43463	0.10019	0.220419	11.4518	0.891694	0.0200381	0.120228	0.0300571	7.69462	1.34255	0.0400761	0.120228	2.84541	1.16221	0.0701333	3.88739	0.160305	0	0.0901713	0.971847	0.0400761	0.0300571	0	0.160305	0.010019	1.40267	0.180343
1-month	Healthy	0.34045	0.0747405	-0.022252	0.182616	0.0064035	-0.0921108	180	17.9914	0.677149	29.1491	7.84785	3.32332	5.67568	0.19019	0.03003	2.39239	2.45245	10.951	0.0700701	0.15015	0.29029	2.29229	0.01001	0.550551	0	0.02002	0.02002	0.01001	0.03003	3.75375	1.93193	0.02002	0.26026	0.01001	0.810811	0.0700701	3.99399	0.19019	0	0.22022	1.43143	0	0.01001	0	1.23123	0.04004	0.14014	0.15015
1-month	Healthy	0.369633	0.119156	0.00901651	0.104357	0.0765818	0.0110896	163	15.1001	0.703503	20.4206	8.62293	15.8638	4.64697	0.250376	1.91287	0.0300451	1.62243	0	0.02003	0.10015	2.01302	0.781172	0	0.290436	7.0005	1.09164	0.0400601	0	0	5.7987	0.801202	0	0.711067	0.290436	0.370556	0.0500751	0.340511	0.0300451	0	0.580871	1.89284	0	0.02003	0.991487	0.0300451	0	0.370556	0.150225
1-month	Healthy	0.193831	-0.0827228	0.0496577	-0.0672992	0.206003	0.0270362	207	23.7824	0.652439	9.82062	1.89398	2.42509	8.79848	0.0300631	23.9804	0.370779	1.37288	0.0701473	0.29061	0.330694	0.0300631	2.4752	0.0200421	0.150316	12.1856	0.330694	2.03427	0.0200421	0.0601263	0.340716	0.801684	0.010021	1.1925	0.781641	0.120253	1.60337	4.50947	0.3808	0.0200421	0	1.80379	0.0200421	0.0400842	1.0021	2.9061	0	0.0701473	0.260547
1-month	Healthy	0.288896	0.0015081	0.00572345	0.179471	0.0638458	-0.0482336	171	19.6693	0.701578	24.0754	6.09402	3.54816	5.40243	0.310715	3.91901	0.120277	0.511176	17.7809	0.220507	0.310715	1.83422	1.35311	0.0100231	0.190438	10.2335	0.0300692	0.140323	0	0.140323	0.240553	2.57592	0	1.05242	0.150346	0.300692	1.41325	1.32304	0	0	0	1.1326	0	0	4.36003	0.942167	0	0	0
1-month	Healthy	0.326223	0.168116	-0.019924	0.0745052	0.188963	0.129538	135	15.2531	0.670948	20.1425	3.21156	0.521879	13.7495	25.2609	1.75632	0.541951	0.250903	2.46889	0.0301084	0.0100361	0.732637	2.05741	0.0200723	0.0200723	6.61381	0	0	0	0	0.140506	0.291048	0.0100361	2.32838	0.0200723	0.391409	0.421517	1.01365	0.0200723	0.0100361	0.44159	0.93336	0.0100361	0	0	0.160578	0	0	0.210759
1-month	Healthy	0.184071	-0.0952615	0.0831946	0.01433	0.0487402	0.0124359	253	25.2646	0.739422	20.4744	1.99015	1.23631	6.95547	0.904614	4.3723	0.663383	1.6082	1.65846	2.13087	0.0703588	0.170871	7.09619	0.0201025	0.311589	6.22173	0.0301538	3.02543	0.0100513	0.140718	0.653332	3.28676	0.0201025	0.100513	1.64841	0.572922	0	0.894562	0.623178	0	1.72882	1.33682	0	0.0201025	4.96532	0.211076	0.0100513	0.633229	0.301538
1-month	Healthy	0.0763356	0.00207896	-0.0688421	-0.0831835	0.216319	0.010573	303	28.4443	0.671959	5.50873	6.69276	2.00682	4.02368	4.57556	15.5228	2.46839	1.7058	4.58559	0.592013	0.491672	4.36484	2.53863	0.0802729	0.280955	0.0401365	0.280955	0.0301023	19.3357	0.0602047	0.0702388	0.812763	0.0100341	4.14409	0.180614	0.230785	0	2.54867	0.090307	0.0100341	0.0301023	0.421433	0.100341	0.0702388	0.100341	0.913105	0.0301023	0.672286	0.0802729
1-month	Healthy	0.284054	-0.0244813	0.114941	0.163112	0.0329916	-0.0365289	168	20.7661	0.706376	28.8203	8.90246	9.67354	0.811136	0.180252	1.10154	2.38334	1.44202	1.09153	0.400561	0.0400561	0.981374	0.670939	0.010014	0.0400561	4.13579	0.87122	1.432	0	0.120168	1.22171	1.54216	0.020028	0.10014	0.130182	1.66233	0.160224	1.46205	0	0	0.0400561	0.550771	0	0	0.741037	0.020028	0	0.140196	0.360505
1-month	Healthy	0.273077	-0.0469767	0.131084	0.0323109	0.0169485	0.00926193	201	21.8253	0.731851	23.3984	4.51495	1.09823	6.00976	0.152532	2.00325	0.162701	2.0541	2.34899	2.75575	0	1.90157	0.305064	0	0.274558	1.04739	4.89119	1.40329	0.0305064	0.132194	4.80984	1.84055	0.488103	0.294895	2.60321	0.660972	0.101688	5.43014	0.0203376	0	0	1.00671	0	0	0.467765	1.18975	0.0101688	0.264389	0.264389
1-month	Healthy	0.206933	-0.0794132	0.0657356	0.110303	0.0267729	0.000188488	224	24.5569	0.722442	11.2339	3.33601	3.74799	18.1672	0.120579	5.04421	0.984727	0.492363	1.01487	0.391881	0.0602894	0.0703376	8.71182	0.0100482	2.42162	1.80868	0.0703376	4.34084	0	0.442122	2.67283	1.02492	0.120579	0.231109	0.231109	0.492363	0.321543	0.221061	1.61777	0	0.0502412	0.45217	0.0100482	0	4.46141	0.914389	0	0.251206	0.331592
1-month	Healthy	0.214701	-0.0426986	-0.0256463	0.104486	0.0491186	0.0159566	223	22.5541	0.707934	26.0376	0.79389	6.75309	7.21536	0.79389	0.552708	0.291428	0.964727	7.54698	0.894382	0.0200985	0.542659	0.613004	0.0100492	0.190936	3.63783	0.834087	0.0904432	0.0301477	0.0502462	4.39152	3.35645	0.572807	0.653201	0.160788	1.02502	0.0301477	1.58778	0.0301477	0	0.572807	0.190936	0.0100492	0	0.813989	0.964727	0	0.0200985	0.040197
1-month	Healthy	0.314737	0.0794702	-0.0292583	0.126623	0.128826	0.00814314	179	17.9911	0.753041	10.8853	19.0543	0.0704225	8.39034	8.91348	4.29577	3.28974	1.79074	8.79276	0.100604	0.160966	1.51911	0.764588	0.0201207	0.0301811	5.17103	0.0100604	0.0100604	0.0100604	0	1.87123	1.27767	0.0100604	1.67002	0.0905433	0.261569	1.32797	1.91147	0	0	0	0.28169	0.0201207	0.0201207	0.311871	0.181087	0.0100604	0.0201207	0
1-month	Healthy	0.0713817	0.0286351	-0.0620092	0.0622844	0.0945295	0.0426364	288	27.1	0.661958	23.5117	5.27056	2.10822	3.55386	3.88515	14.2556	2.37928	1.99779	6.06365	0.321253	0.210822	1.8472	3.15229	0.170666	0.35137	4.3068	0.261018	0.0401566	0	0.180705	0.0200783	0.642506	0.0501958	0.200783	0.261018	0.301175	0.0301175	2.78085	0.250979	0.24094	0.0903524	1.22478	0.0200783	0.0803132	0.0100392	0.12047	0.0301175	0.0501958	0.0903524
1-month	Healthy	0.268528	-0.0116353	-0.0137553	0.119405	0.0116401	-0.0432688	163	18.8777	0.639086	22.0627	8.46556	2.72143	4.83029	0.100422	0.712995	0.170717	0.271139	0.120506	0.351476	0.0301265	0.200844	0.903796	0	0.281181	0.0200844	0	7.78269	0	0.0100422	3.66539	6.10564	0.0200844	0.0200844	0.0401687	0.0301265	0.180759	0	0	0	0.150633	0.32135	0.0200844	0	0.542278	0.431814	0.0200844	0.341434	0
1-month	Healthy	0.340365	-0.00582788	-0.0378984	0.123981	0.0481434	-0.0123976	188	17.0881	0.735117	23.5901	7.84333	7.77321	3.67625	0.751277	0.510868	0.290494	2.07352	4.55775	1.53261	0.120204	0	0.460783	0	0.330562	2.13363	0.27046	0.180307	0	0.130221	9.04538	3.12531	0	0	0	0.580988	0	1.96334	0	0	0.260443	1.64279	0	0	0.10017	1.03175	0	0.490834	0.150255
1-month	Healthy	0.217337	-0.0917146	0.0583451	0.0722046	0.083759	0.077599	252	24.442	0.737336	16.6299	10.8189	6.24247	6.95504	4.54637	9.27338	0.531915	1.13408	0.953432	0.943396	0.0602168	0.0401445	1.98715	0.0401445	0.772782	5.28904	0.672421	0.240867	0.0401445	0.230831	1.00361	1.73625	0.230831	0.0501807	1.47531	0.682457	0.140506	3.67322	0.080289	0.0100361	0.0301084	0.632276	0.0100361	0.0200723	0.953432	2.46889	0	1.81654	0.240867
1-month	Healthy	0.184005	-0.102215	0.141949	0.0369348	0.0910792	0.00896185	274	25.2387	0.741254	12.7086	7.02795	9.98391	8.18419	0.28152	2.28232	0.472552	0.764126	1.297	1.35733	0.221194	1.50814	2.01086	0	0.251357	3.12689	0.894832	1.95053	10.2956	0.241303	1.12608	3.04645	0.0603258	0.552986	0.613312	0.56304	0.160869	3.37824	0	0	0	1.8701	0	0.110597	1.11603	1.33722	0	0.311683	0.693746
1-month	Healthy	0.335116	0.0368974	-0.00268049	0.134272	0.077207	0.0103049	183	17.8799	0.71758	13.0961	4.3518	12.0895	15.8617	1.58617	0.45755	0.305033	2.63345	0.508388	0.223691	0.36604	0.589731	2.7758	0	0.610066	8.93747	0.325369	0	0	0.0610066	0.650737	1.12862	0	0.935435	0	0.36604	1.16929	2.81647	0.0610066	0	0.122013	0.355872	0	0	1.58617	0.508388	0	0.111845	0.437214
1-month	Healthy	0.387391	0.154677	0.00592771	0.0638502	0.143825	0.0156492	142	14.1974	0.745754	12.7544	10.6788	1.95528	7.02898	8.91407	1.71463	9.20485	0.391056	6.96882	0.0300812	0.160433	0	0.441191	0	0.0802166	5.98616	0	0	0	0.0300812	0.731976	1.64444	0	0.401083	0	0.521408	1.10298	7.38995	0	0	0	0.721949	0	0	8.34252	2.46666	0	0.0200541	0.541462
1-month	Healthy	0.377144	0.191168	-0.0159187	0.145602	0.13824	0.0192685	158	14.2184	0.730743	15.5393	16.082	5.97045	1.77907	9.31752	0.0201025	2.20123	3.11589	10.3226	0.0201025	0.422153	0.0301538	0.723691	0.0100513	0	7.73947	0.0100513	0.0100513	0.120615	0.0100513	1.38707	2.50276	0.0301538	2.4123	0	0.100513	0.0301538	3.52799	0	0	0	0.0904614	0	0	0	0	0.0201025	0.0100513	0
1-month	Healthy	0.217198	-0.0919769	0.0837731	0.131462	0.0821266	0.0587633	240	22.8554	0.68903	26.6734	10.4824	4.1206	3.74874	9.66834	0.100503	0.211055	2.21106	5.82915	0.452261	0.592965	0.0100503	4.1206	0	0.221106	2.17085	0.663317	0.211055	0.0100503	0.170854	1.39698	0.914573	0.110553	0.854271	0.452261	0.371859	1.62814	1.67839	0.130653	0	0.180905	1.21608	0.0100503	0.0502513	1.57789	0.0100503	0	1.28643	0.241206
1-month	Healthy	0.365554	0.0276175	-0.0210852	0.147253	0.0351034	-0.056964	216	17.2032	0.731109	22.73	11.1145	3.27721	4.78052	2.1347	0.130287	5.76268	1.46322	9.62117	0.611345	0.430948	0.0801764	2.83624	0	0.160353	4.39968	0.240529	0.0200441	0.0501102	0.110243	0.751654	3.16697	0.010022	0.120265	0.0501102	0.561235	0.270595	2.6358	0	0	0	0.992183	0	0	1.01223	1.46322	0	0.10022	0.0200441
1-month	Healthy	0.357718	0.0534107	-0.0040446	0.0604636	0.118086	-0.00403674	172	16.8718	0.789385	10.9585	15.5204	0.962503	7.04833	4.99298	2.31602	2.66693	2.70704	2.00521	0.651694	0.0902346	0	0.0601564	0	0.150391	9.16383	0.0200521	0.0802085	0.340886	0	1.28334	4.52176	0	0.461199	0.0501303	0.66172	0	2.65691	0	0	0	0.290756	0	0	4.11069	0.411069	0	0.0200521	0
1-month	Healthy	0.315026	0.379361	0.0937094	-0.215234	0.318617	-0.353676	36	5.1334	0.549543	0.05	0	0	0.03	0.05	0.04	0.7	0.01	0	0.01	23.92	0.01	0	0.01	0	1.07	0.01	0	35.8	0	0.02	0.02	0	2.39	0	0	0.16	0	0	0	0	0	0	0	0.01	0	0	0	0
1-month	Healthy	0.226391	0.0378614	-0.0844026	0.157187	0.0837962	-0.00343872	214	20.4871	0.724329	20.0581	7.12353	6.49234	6.2619	3.90742	2.96563	1.81345	2.99569	7.17363	0.0500952	0.130247	1.62308	1.4728	0	0.150286	7.38403	0.0200381	0.170324	0	0.0500952	1.35257	3.30628	0.010019	0.340647	0.0400761	0.0901713	0.270514	2.58491	0.0701333	0.010019	0.010019	0.200381	0.0300571	0	2.38453	0.641218	0.010019	0.0400761	0.611161
1-month	Healthy	0.337588	0.0960585	-0.0217245	0.0782541	0.125636	0.0372077	172	16.5117	0.716195	15.009	7.78581	3.40567	12.8993	7.71549	2.85312	1.53707	1.49689	1.92887	0.0803697	0.21097	0.0301386	2.63211	0	0.221017	5.25417	0	0.0301386	6.2387	0.110508	4.81214	0.0502311	0	2.33072	0.150693	0.100462	0.0502311	2.04943	0.251155	0	6.72092	0.763512	0.0301386	0	0	0.0100462	0	0.0100462	0.130601
1-month	Healthy	0.360303	-0.00244459	-0.0297041	0.108102	0.092515	0.0197087	194	17.8662	0.709524	12.0797	6.00966	16.3378	15.3916	1.27844	3.31186	1.04691	2.41595	0.503322	0.573787	0.171129	0	1.58043	0	0.634186	8.9692	0.0905979	0.0402658	0.0100664	0.0402658	2.34548	2.9092	0.0100664	0.100664	1.00664	0.513388	0.0503322	2.46628	0.0704651	0	0	0.654319	0	0	1.97302	2.39581	0	0.0704651	0.0402658
1-month	Healthy	0.370398	0.0571521	-0.0036578	0.157694	0.0160649	-0.0448732	183	17.2117	0.739884	16.9407	16.67	0.210505	15.5974	1.92462	2.31556	0.721732	1.8745	1.96472	0.922213	0.0400962	1.23296	2.18524	0	0.110265	4.98196	0.0100241	1.59383	2.06496	0.0300722	1.78428	2.99719	0	0.200481	0	0.160385	0.150361	0.811949	0	0	0.110265	0.902165	0	0	0	0.210505	0	0.972334	0
1-month	Healthy	0.219626	-0.113288	0.0883237	0.0215192	0.0782706	0.0417595	252	23.0593	0.757948	12.0494	7.99277	4.32774	6.03474	0.502058	3.0726	0.391606	2.74124	3.43408	2.23918	0.0702882	2.45005	1.2451	0	0.411688	15.7747	0.130535	0.451853	0.130535	0.0502058	1.66683	0.984035	0.060247	0.60247	1.76725	1.44593	0	2.58058	0.271112	0	0.0301235	1.22502	0	0	0.0702882	0.200823	0.0100412	1.81745	0.43177
1-month	Healthy	0.302199	-0.00880332	0.00178778	0.158704	0.0457609	-0.0130705	202	19.5786	0.687535	25.3359	7.03101	15.9208	8.14224	0.0606122	3.38418	0.242449	1.61632	2.82857	0.575816	0.474795	0	1.24255	0	0.353571	2.22245	0.323265	0.878877	0.0707142	0.181837	5.79857	2.53561	0	0.626326	0.626326	0.222245	0.989999	1.33347	0	0	0.575816	0.676836	0	0	0.585918	0.212143	0	0.0404081	0.222245
1-month	Healthy	0.321493	0.000633805	-0.0603998	0.16928	0.0365522	-0.025498	174	17.6961	0.715173	18.9641	5.96073	9.08636	8.47526	0.891605	0.0300541	0.741334	0.881587	13.0335	0.981767	0.140252	0.010018	0.480866	0	0.460829	3.87698	0.0400721	0.0300541	0.260469	0.0801443	5.83049	1.80325	0.0601082	0.0701262	0.300541	0.370667	0.0901623	1.68303	0.240433	0.010018	0.0801443	0.110198	0	0	0	1.02184	0.010018	0.0701262	0.0400721
1-month	Healthy	0.334063	-0.0237302	-0.0488629	0.144396	0.0644242	-0.0329678	185	17.6359	0.734036	21.0853	4.71566	6.86824	7.11854	0.390469	1.11133	1.38166	0.931117	12.1846	0.170204	0.170204	0.120144	0.690829	0	0.370445	3.87465	0.290348	0.951141	0.0800961	0.240288	6.21746	3.60433	0.010012	0.430517	0.0500601	0.170204	1.79215	1.63196	0.570685	0	0.120144	0.650781	0	0	1.37165	1.88226	0	0.140168	0.580697
1-month	Healthy	0.0156282	0.0119066	-0.0806962	0.129804	0.0721689	-0.0488083	305	30.2122	0.6963	10.4067	10.9876	1.43229	5.97957	0.580929	5.34856	0.901442	1.30208	20.7933	0.180288	0.530849	1.24199	0.450721	0.120192	0.370593	4.60737	0.10016	0.0600962	1.24199	0.140224	0.190304	2.32372	0.0801282	1.91306	0.170272	0.771234	0.560897	1.79287	0.530849	0.010016	0.0600962	0.350561	0.0500801	0.120192	6.13982	1.89303	0.10016	0.0600962	0.0701122
1-month	Healthy	0.218441	-0.0278645	0.0322294	0.0132116	0.124634	0.0164162	229	23.1265	0.724733	10.5036	5.37742	2.28164	0.40205	4.57332	0.733742	3.00533	2.06051	12.1721	0.0703588	0.271384	2.28164	2.40225	0.0100513	0.311589	14.9864	0.221128	0.0301538	0	0.743793	1.37702	1.77907	0	0.733742	0.0201025	0.150769	0.79405	0.87446	0.331692	0	0.16082	0.884511	0.0301538	0.0201025	3.5883	4.27179	0	0.221128	0.432204
1-month	Healthy	0.251018	-0.102909	0.147982	0.122412	0.0413159	0.0623688	238	25.1425	0.758964	18.7976	9.28922	0.323557	5.91796	7.92193	0.0626239	0.845423	0.970671	0.177435	0.0626239	0.114811	0	2.41102	0	0.104373	2.0144	0.365306	7.14957	0.0417493	0.0417493	2.1814	0.46968	0	0.480117	1.22117	0.563615	0.240058	3.14163	0.177435	0	0.031312	0.89761	0	0.0104373	0	2.84939	0	0.0730613	0.146123
1-month	Healthy	0.280614	-0.0917828	0.145404	-0.0195882	-0.00294839	0.0498264	206	22.3457	0.778018	7.01403	5.38076	1.38277	10	0.0801603	0.0601202	0	1.59319	0.140281	8.998	0.0300601	0.0300601	3.28657	0	1.33267	2.55511	1.65331	0.230461	0	0.270541	4.06814	1.04208	0.0400802	0	0.460922	1.94389	0	2.07415	0.1002	0	0	0.871743	0	0	0.250501	0.951904	0	1.33267	0.11022
1-month	Healthy	0.378426	0.153853	0.180588	0.239363	0.0265359	-0.0660683	130	14.3879	0.676981	25.2277	14.6603	12.4087	11.7182	0.860602	0.030021	1.19083	2.32163	5.68398	0	0.150105	0	1.24087	0	0.350245	2.67187	0	0	0	0	5.5739	1.70119	0	0.110077	0	0.340238	0.050035	2.91204	0	0	0	0.340238	0	0	0.70049	0.20014	0	0	0.710497
1-month	Healthy	0.351668	-0.0132159	0.11825	0.161846	0.00156968	-0.0769908	171	18.5351	0.659612	4.18052	33.3938	0.433162	11.5946	0.0402941	0.0100735	0.836104	0.614486	1.30956	0.14103	0.0201471	0.0302206	6.75934	0	0.332427	6.87015	0.0100735	0	0.0100735	0.0100735	0.221618	0.120882	0.0100735	0.0201471	0.0906618	1.29949	0	6.40677	0.493603	0	0	0.392868	0	0	0.0906618	0.413015	0	0.31228	0.362647
1-month	Healthy	-0.092891	-0.0113045	0.118176	-0.231767	-0.0126335	-0.0799533	540	36.23	0.824213	6.60979	1.76809	0.287829	0.884046	0	0.0102796	14.4634	0.627056	0.0719572	1.84005	1.58306	0	0.421464	0	1.52138	0	1.02796	0.894326	0.0616776	0.493421	0.123355	0.26727	0.0411184	0.0411184	4.16324	1.24383	0.051398	0.0616776	1.59334	0	0.0616776	0.894326	0.246711	0.0822368	0	0.246711	0	2.58018	0.164474
1-month	Healthy	0.076847	-0.110571	0.131775	0.128677	-0.0376881	-0.0323298	321	30.5471	0.672433	30.0753	2.41085	1.29583	11.0497	0.0401808	0.220994	0.873933	0.853842	4.76143	1.36615	0	0.0200904	6.30839	0.0100452	0.622803	0	0.0703164	0.100452	0.0200904	0.241085	1.13511	0.0703164	0.25113	0.050226	0.371673	0.291311	0.0200904	6.96133	5.23355	0.0602712	0.341537	1.44651	0	0.281266	0.0602712	0.241085	0	0.27122	0.050226
1-month	Healthy	0.357558	0.0766777	0.190826	0.00796347	0.0634531	-0.0140764	125	17.2073	0.681777	14.8388	4.74048	5.36835	1.87317	0.481373	0.0104646	0.0209293	0.198828	0.732524	1.58016	0.0313939	0.0313939	3.22311	0	0.083717	0.230222	6.69736	0	6.3311	0.0209293	0.303474	0.42905	0	0.167434	0.0313939	1.10925	0.0104646	11.6262	0	0	0	1.98828	0	0	0	0.115111	0	0	0.0523231
1-month	Healthy	0.131755	-0.121703	0.181767	0.1248	-0.0128324	0.00651275	301	28.9164	0.654136	26.3727	2.0629	7.52351	13.8133	1.02134	0.080898	0.0606735	3.22581	0.424714	3.33704	0.080898	0.101122	1.6483	0	0.262918	2.36627	0.353929	0.0303367	0	0.141571	10.0111	0.0101122	0.0101122	0.111235	0.566286	0.991	0.465163	0.4955	0.394378	0	1.00111	0.697745	0.0101122	0	0.0202245	0.161796	0	0.374153	0.040449
1-month	Healthy	0.369529	0.0817996	0.0749973	0.200766	-0.0256594	-0.107179	162	15.7971	0.702542	22.6781	23.5776	0.232441	5.31582	0	0.0101061	3.61799	0.525518	9.98484	2.11218	0.171804	0.0101061	2.75897	0	1.39464	3.39565	0	0	0	0.0202122	0.384032	1.79889	0	0.798383	0	0.848914	0.0606367	4.9621	0	0	0	1.01061	0	0	0	0.293077	0	0	0.0101061
1-month	Healthy	0.0915388	-0.0234254	0.0724326	-0.321688	0.420261	0.0451231	299	27.8352	0.371115	3.50732	0.8562	0.175366	0.526099	0.0103157	59.9133	1.92903	0.433258	0.0412626	0.0825253	1.23788	3.35259	0.701465	0	0.0825253	0.299154	0.0206313	0.061894	0.299154	0.061894	0.0103157	0.185682	0.0103157	0	0.722096	0.0825253	0.0103157	0.0103157	0.0412626	0	0.0206313	0.319785	0.0515783	0.030947	0.0515783	0.144419	0	0.0206313	0.134104
1-month	Healthy	0.358138	0.0264988	0.147687	0.178217	0.0587669	-0.0827463	196	20.0393	0.676384	29.1939	9.22598	4.79871	6.1038	0.150587	0.220861	0.732858	0.140548	2.34916	0.150587	0.321253	0.401566	1.6665	0	0.0903524	2.52987	0.0401566	0.180705	9.79821	0.0200783	2.06807	1.13442	0	1.90744	0	0.622427	0.933641	1.78697	0	0	0	0.441723	0	0	1.81709	4.44734	0	0.0200783	0.110431
1-month	Healthy	0.310255	0.0319177	0.179881	0.15653	0.0203877	-0.0114262	215	19.9679	0.725157	14.8259	12.291	5.65555	13.2495	0.42603	3.42955	0.585792	0.84141	0.0639046	0.745553	0.0106508	1.03312	1.46981	0	0.159761	0.106508	0	0	1.24614	0.191714	2.8544	0.170412	0	0	0.266269	0.915965	0	0.607093	0.0106508	0	0	0.447332	0	0	0	0.255618	0	0.713601	0.149111
1-month	Healthy	0.357274	0.140404	0.206375	0.169339	0.0676168	-0.0795227	135	15.0726	0.586359	36.8088	0.432335	18.0776	4.49427	0.100543	0	2.59401	0.472552	0	0	0.120652	0.0904886	1.12608	0	0	0	0	0	2.29238	0	1.20652	0.63342	0	13.7342	0.0100543	2.50352	0.754072	3.99155	0.512769	0	0.0402172	0.854615	0	0	0	0.0904886	0	0	0
1-month	Healthy	-0.0162606	0.0229865	-0.0314521	-0.00287059	-0.0381841	-0.041874	428	29.1017	0.782741	22.2268	3.80708	1.25192	3.49923	0	0	19.3946	1.65213	0.143663	0.205233	0.24628	0	2.96562	0.18471	1.60082	0	0.379682	0	0	0.718317	0.174448	0	0	0	1.67265	1.31349	0	0.451514	1.52899	0.0513084	0.030785	1.57004	0.328374	0.0102617	0	0.205233	0	1.3648	0.194972
1-month	Healthy	0.159734	-0.0772282	0.157585	0.175532	-0.0198007	-0.00105633	289	26.9524	0.646778	35.9348	3.8263	6.13422	3.94777	2.71283	0.101225	0.131592	0.526369	2.35854	0.587104	0.020245	0	1.1236	0	0.0303674	0.334042	0.617471	1.41715	0	0.0911023	1.72082	0.384654	0.0404899	0.607349	0.556737	1.8018	0.728819	1.15396	0.0607349	0	1.37666	0.364409	0	0.253062	0	0.273307	0	0.971758	0.253062
1-month	Healthy	0.336998	0.00782918	0.131697	0.232852	-0.00816519	-0.0858554	189	18.7771	0.670403	20.7323	5.97525	2.83674	27.0496	0.0402374	0.0100594	0.62368	0.593502	9.17413	0.402374	0.0603561	0	1.33789	0	1.92134	4.13439	0.15089	0.321899	0	0.0905342	0.492908	1.14677	0.0100594	0.140831	0	1.43849	0.140831	6.44804	0	0	0	0.342018	0	0	1.48878	0.583442	0	0.130772	0.975757
1-month	Healthy	0.13178	-0.108891	0.163056	-0.00974989	-0.0100939	0.0159442	296	27.524	0.690914	9.26715	5.52172	0.0304507	7.45026	0	1.23833	0.253756	1.07592	0.0101502	1.08607	0.172554	0.172554	13.1953	0	0.294356	0	0.0203004	8.38408	0	0.101502	0.243605	0.791717	0	0.091352	2.50711	1.72554	0	2.2838	0.91352	0	0.294356	1.83719	0.0406009	0	0.406009	0.111652	0	0.284206	0.253756
1-month	Healthy	0.246932	-0.0538967	0.0748861	-0.0417835	0.194186	0.0791894	203	21.9618	0.696836	11.2822	2.36514	5.61594	5.41465	2.44565	12.6812	0.281804	1.91224	1.29831	0.322061	0.221417	14.845	2.26449	0.0100644	0.603865	3.09984	0.483092	2.00282	0.0201288	0.130837	5.60588	1.25805	0.0201288	0.161031	0.25161	0.110709	0.150966	1.14734	0.0503221	0	0.785024	0.563607	0.0100644	0	0.422705	0.754831	0	0.140902	0.865539
1-month	Healthy	0.411613	0.111761	0.0161088	0.199121	0.0554985	-0.0609947	138	14.3589	0.778327	9.84264	12.9297	8.14874	8.72006	0.0701614	0.280645	2.42558	1.59367	13.471	0.270622	0.23053	0	0.711637	0	0.320738	5.03157	0	0.0400922	0.280645	0.0801844	1.88433	1.67385	0	0.701614	0	0.1303	0.882029	4.43019	0	0	0	0.972236	0	0	1.99459	0.531222	0	0	0.46106
1-month	Healthy	0.215526	0.0114789	0.114012	0.0533123	0.0336205	0.0466776	181	19.4864	0.680819	11.5249	4.64016	6.42174	5.9084	0.644187	6.91495	0.100654	0.865627	0	0	0.0402617	0.120785	3.59336	0.100654	1.8923	0.0201309	1.01661	14.0715	0.11072	0.0905888	0	0.684449	0	0.221439	0.795169	0.181178	0.070458	0	0.533468	0	16.3362	2.16407	0.0402617	0	0.734776	0.221439	0	0.0100654	0.573729
1-month	Healthy	0.28916	0.00165312	0.0956743	0.0666145	0.0779696	0.0221426	166	18.8647	0.737806	20.7538	3.50467	6.33889	9.9553	1.17838	1.13775	0.233645	3.38277	0.182852	0.213328	0.0711093	5.27225	4.51036	0.0101585	0.365705	2.90532	0.203169	0.193011	0.619667	0.639984	7.16172	0.39618	0.182852	0.213328	0.426656	0.33523	0.0406339	0.0101585	0.0711093	0	1.87932	0.487607	0	0	0.0203169	0	0	1.45266	0.538399
1-month	Healthy	0.382426	0.0464547	-0.00198764	0.138201	0.0551975	-0.0541422	140	16.0461	0.734325	19.1234	4.69329	0.780546	4.94346	1.75123	0.640448	1.96137	0.960672	20.8446	0.190133	0.180126	2.01141	2.78195	0	0	11.0778	0.250175	0.020014	0	0.010007	0.670469	2.21155	0	0.450315	0	0.390273	0.960672	2.4317	0	0	0.110077	1.66116	0	0	0.670469	1.15081	0	0.080056	0.380266
1-month	Healthy	0.405534	0.0880987	0.0995818	0.198479	0.04172	-0.0329378	132	14.2713	0.73234	14.8764	13.3447	6.8175	8.0889	2.92322	0.20022	0.840925	1.75193	12.2935	0.570628	0.0700771	0	1.66183	0	0.680749	1.63179	0	0.040044	0.020022	0.220242	4.46491	3.08339	0.010011	0.040044	0	0.880969	0.240264	2.70297	0	0	0	1.13124	0	0	1.03113	0.270297	0	0	0
1-month	Healthy	0.371367	0.223935	0.0246666	0.0966591	0.187443	0.0566648	123	12.4045	0.742887	14.3388	11.3586	0.983343	2.59884	16.9075	4.04375	1.45495	0.250853	14.3789	0	0.311058	0.0401365	0.632149	0	0.0100341	5.66928	0	0.0200682	0.0100341	0	1.16396	2.27774	0	2.49849	0	0.0301023	0.712422	1.93658	0	0	0	0.612081	0	0	3.69255	0.481638	0	0	0.0301023
1-month	Healthy	0.308455	-0.0215112	-0.00502163	-0.0108724	0.151249	0.0961832	162	18.6313	0.758778	18.8734	1.82386	6.69085	2.27731	3.69811	17.231	0.594518	1.14873	1.74325	1.37042	0.0403063	2.87183	4.16163	0	0.0201532	1.69287	0.251915	0	0	0.231761	4.88714	0.876663	0	0.312374	0.41314	0.231761	0	0.44337	0.403063	0	1.13865	1.86417	0	0	0.110842	0.0302297	0	1.00766	0.35268
1-month	Healthy	0.280499	0.0559513	-0.0365664	-0.0825983	0.22317	0.0450611	153	17.6074	0.729121	9.44819	1.64841	3.38728	3.26666	2.72389	24.2637	0.703588	3.67876	3.18625	0.673435	0.271384	0	9.06624	0.0603076	0.0904614	8.04101	0.0301538	0.110564	0	0	2.51282	2.38215	0.0301538	0.562871	0.502563	0.412102	0	0.964921	0.462358	0.0201025	0	0.412102	0	0	0.0904614	0	0	0.562871	0.261333
1-month	Healthy	0.384132	0.0972103	0.0813737	0.0848108	0.154762	0.0682227	108	15.7287	0.746067	18.3438	7.19936	20.1462	0.640833	4.19545	2.40312	2.63342	0.160208	1.03134	0.0500651	0.33043	0.10013	1.3818	0	0.260338	12.296	0.0500651	0.0400521	0	0.130169	0.420547	1.58206	0	1.22159	0	0.310404	1.10143	2.65345	0.0801041	0	0	0.540703	0	0	2.97387	0.0700911	0	0.0300391	0.0600781
1-month	Healthy	0.371191	0.0404185	-0.0351122	-0.0291064	0.092834	0.015925	158	15.8355	0.818219	12.1677	9.5797	0.280871	2.14665	1.67519	3.77169	1.89588	2.64821	1.82566	2.36734	0.280871	0.150466	7.44307	0	0.0802488	7.43304	0.310964	0.0501555	0	0.170529	2.30715	3.05948	0.471462	0.361119	0.200622	1.08336	0.0300933	1.16361	0	0	0.0401244	1.37426	0	0	1.5147	0.0601866	0	3.37045	0.631959
1-month	Healthy	0.384867	0.224765	0.0559306	0.0539074	0.199452	0.0662888	87	11.0069	0.814548	1.43304	14.946	0.787163	1.27157	11.979	2.93672	8.11384	1.17065	17.3983	0	0.27248	0.0403673	0	0	0.0302755	6.53951	0.0100918	0.0302755	0	0	1.18074	1.55414	0	2.01837	0	0	0.756888	1.01928	0	0	0	0	0	0	3.74407	0.181653	0	0	0
1-month	Healthy	0.240127	-0.0749431	0.0531851	-0.0663365	0.0506811	0.0349986	191	21.6261	0.740346	5.35571	11.8368	0	5.91841	1.16559	2.70297	0.160772	3.53698	2.18047	10.0583	0.0703376	0.0100482	1.25603	0.0502412	0.34164	3.3963	0.0803859	0	0.0100482	0.0301447	7.6668	1.30627	0	0.17082	1.42685	0.110531	0.0502412	1.60772	0.482315	0	0	0.693328	0.0200965	0.0200965	0.0100482	4.60209	0	2.80346	0.361736
1-month	Healthy	0.335564	0.0106919	0.0985157	-0.0656622	0.0912533	-0.00137095	150	17.7602	0.819138	2.21665	11.3942	1.38415	2.92879	0.962889	2.69809	3.22969	4.36309	0.240722	6.42929	0.170512	0.0300903	0.521565	0	0.431294	12.347	0.0501505	0.270812	0	0.170512	0.812437	3.69107	0	0.0501505	0.0100301	1.37412	0	2.12638	0	0	0	0.330993	0	0	2.32698	0.351053	0	0.0401204	0.140421
1-month	Healthy	0.332286	-0.0397185	0.0887425	-0.0389642	0.173293	0.0904732	163	18.9192	0.766026	8.19886	2.38549	11.1055	5.79332	1.99459	12.6691	0.270622	0.902075	0	2.31533	0.340784	3.54816	1.97454	0	2.77639	5.93365	0.210484	0.621429	0.250576	0.0501153	0.0400922	1.1727	0.962213	0.481107	0.380876	1.05242	0.601383	6.27443	0	0	0.210484	1.08249	0	0	1.83422	1.58364	0	0.150346	0.541245
1-month	Healthy	0.139357	-0.0245318	0.0112419	0.0867287	0.103776	0.0656801	199	25.5559	0.731071	20.2255	6.62438	4.16793	5.91966	5.37602	0.976543	0.573845	0.825531	2.61754	0.251686	0.412766	7.82241	1.25843	0.140944	0.382563	5.57737	0.453035	0.151012	0.0100675	0.181214	4.17799	1.56046	0.392631	0.47317	0.171147	0.0704722	0.614115	2.11416	0.563777	0.0201349	0.493305	1.11749	0.171147	0.0402698	0	0.573845	0.0604047	0.120809	0.352361
1-month	Healthy	0.302976	0.0143215	-0.0625655	0.0366385	0.147317	0.0172038	176	18.8178	0.735781	11.022	9.97996	17.4248	0.981964	0.921844	5.06012	1.73347	1.41283	2.16433	0.531062	0.751503	0.731463	3.50701	0	0.150301	4.3988	0.280561	0.0400802	0.751503	0.190381	6.98397	2.56513	0.0300601	0.831663	0.0300601	0.280561	1.01202	2.24449	0.0801603	0	0	1.55311	0.0901804	0	0.310621	0.921844	0	0.0601202	0.991984
1-month	Healthy	0.252471	-0.0908956	0.110084	-0.0401802	0.170615	0.151838	184	20.9118	0.741523	12.3529	7.51433	1.13671	1.02605	18.0062	2.55507	0.191128	1.46867	6.57882	1.7805	0	0	0.46273	0	0.110653	2.09234	0.684036	1.02605	0	0.0804748	0.120712	0.724273	2.49472	0	0.563324	0.382255	0.0301781	7.60487	1.07635	0	0.261543	2.83674	0	0	0.0804748	1.26748	0	0.31184	0.271602
1-month	Healthy	0.0890578	-0.142444	0.128793	0.0496209	0.0306089	0.0194374	256	30.0571	0.776475	15.194	7.07305	7.69773	5.66247	0.110831	0.70529	1.25945	1.76322	0.594458	2.70025	0.382872	0.675063	1.78338	0	0.382872	3.40554	0.967254	1.44081	0.0100756	0.261965	1.28967	1.87406	1.00756	0.735516	0.342569	0.151134	1.87406	2.56927	0.221662	0	0.0604534	2.03526	0	0.161209	2.42821	0.987406	0	1.16877	1.07809
1-month	Healthy	-0.0515177	-0.00129958	0.023419	-0.0509282	0.115256	0.0642827	335	32.7467	0.731433	16.4404	1.65913	12.0261	2.43338	1.42785	10.2061	2.26244	3.07692	0.603318	0.553042	2.69482	10.6586	1.02564	0.723982	0.583208	1.77979	0.522876	0.49271	0	0.532931	0.563097	0.98542	0.120664	2.9462	0.673705	0.311714	0.0402212	0.573152	0.402212	0.0804424	0.191051	0.563097	0.15083	0.291604	1.22675	0.372046	0.311714	0.180995	0.452489
1-month	Healthy	0.132167	-0.122657	0.152011	0.0203372	0.0359899	0.0589465	230	26.6058	0.753546	9.71342	7.46104	4.28356	5.86224	0.0402212	1.67924	0.0703871	0.573152	0.281549	2.04123	0.261438	2.77526	1.62896	0	1.00553	4.03218	0.32177	9.11011	0.0804424	0.0703871	1.54852	0.120664	0.522876	0.713927	0.623429	0.502765	0.251383	2.10156	0.0100553	0	0.382102	1.30719	0.0100553	0.110608	1.51835	0.462544	0	1.13625	0.0100553
1-month	Healthy	-0.132056	-0.0596497	-0.0516539	0.0576848	-0.0538655	0.0192596	468	39.1022	0.816673	26.8999	4.31121	3.37878	4.30118	0.541408	2.74714	1.05274	2.6168	3.00782	1.51394	0.651694	0.772007	2.64688	0.350912	2.1556	0.350912	0.761981	0.350912	0.0802085	0.832164	1.24323	0.902346	3.24845	0.130339	0.360938	0.721877	0.320834	0.511329	1.11289	0.340886	1.05274	0.56146	0.140365	0.401043	0.100261	0.0701825	1.83477	0.360938	0.210547
1-month	Healthy	0.276887	-0.0275618	0.116945	0.0752363	0.0759376	0.027994	167	21.1988	0.783679	12.605	9.96254	2.89562	1.51868	2.7235	7.11755	2.04516	1.5693	11.461	4.08019	0.374608	2.48051	0.131619	0	0.911208	2.23752	0	0.192366	0	0.11137	0.87071	2.75387	0.0101245	0.901083	0.101245	1.50856	0.587223	0.172117	0.0303736	0	0	0.192366	0	0	3.08798	2.19702	0	0	0
1-month	Healthy	0.238245	-0.0678093	0.0976661	0.0106153	0.115373	0.099485	191	22.8608	0.763039	6.48893	3.03823	4.73843	13.3099	6.31791	6.38833	0.261569	0.241449	4.09457	2.75654	0.251509	0.0201207	1.41851	0	0.28169	3.04829	0.331992	2.79678	0	0.110664	0.211268	6.46881	0.0201207	0.251509	1.63984	0.744467	0.372233	1.00604	0	0	0	0.160966	0	0	2.7666	3.42052	0	0.120724	0.0201207
1-month	Healthy	-0.0652016	-0.0985591	0.0293377	0.141785	-0.00921223	0.0333657	357	38.2244	0.773149	33.9938	4.737	6.25566	2.39364	4.43528	3.59047	0.774414	1.25717	3.97264	1.04596	0.362064	2.51433	1.17671	0.271548	1.579	0.683898	0.663784	1.55889	0.160917	1.38791	1.12642	0.935331	1.44826	0.573268	0.362064	0.7543	0.352006	0.482752	0.643669	0.392236	0.71407	0.271548	0.0905159	0.120688	0.643669	0.41235	1.13648	0.110631	0.211204
1-month	Healthy	0.37607	0.0837009	-0.00978552	0.0698666	0.121296	0.126284	116	13.3124	0.73978	16.1255	6.10234	14.4265	2.36252	12.1544	1.05559	0.170906	2.29215	0.0402131	2.85513	0	2.18156	0.995275	0	0.341812	0.995275	0.0804263	0.0301598	0	0.0502664	0.0603197	1.17623	0	0.191012	0.0804263	6.92671	0	2.95567	0	0	0.0201066	0.100533	0	0	0	0	0	0.0402131	0.0301598
1-month	Healthy	0.239704	-0.0568725	0.126862	0.132864	0.0343095	0.0280799	165	22.3313	0.768955	11.2613	8.36467	2.76451	11.2308	3.86218	2.5714	0.0101636	1.09767	14.2189	1.07735	0.0813091	0.0203273	0.640309	0	0.0304909	1.04685	1.118	0.0203273	0	0.0508182	5.67131	1.4534	0.396382	0.0609818	0.863909	2.18518	0.172782	0.619982	0	0	0.701291	0.0813091	0	0	0	1.60585	0	0.904563	0
1-month	Healthy	0.255995	-0.117356	0.0674693	0.0527989	0.0512048	0.0676384	187	21.0934	0.772904	16.447	5.63324	9.22442	4.52671	2.66573	1.68997	0.291721	0.573383	6.96107	2.68585	0.140831	0	2.69591	0	0.573383	0.895282	0.603561	0.0502968	0	0.211246	4.29534	3.0681	0.352077	0.0201187	0.100594	1.06629	0.502968	0.271602	0.885223	0	9.93864	0.271602	0	0	0.0502968	0.422493	0	1.00594	0.181068
1-month	Healthy	0.000171784	-0.158637	0.124119	-0.166848	0.0240618	0.0419602	302	31.54	0.821591	10.2937	1.59537	0.182908	3.83091	0.812926	1.11777	0.802764	1.19907	0.264201	9.12509	0.071131	2.78427	0.965349	0.640179	0.436947	2.61152	1.59537	2.70298	0	0.19307	1.4023	1.02632	0.467432	0.0609694	2.84524	0.172747	0.0508078	0.0609694	0.182908	0	1.06696	0.436947	0.142262	0.111777	0.0914541	0.071131	0	3.04847	0.0203231
1-month	Healthy	0.349871	0.0489464	-0.0457204	0.139296	0.0319714	-0.0169965	186	16.9197	0.724262	24.9323	3.87278	16.675	7.50477	0.441457	1.2742	1.16384	1.515	0.541788	0.762516	0.341126	0.0100331	3.13033	0	0.892947	2.9096	0.391291	1.02338	0.200662	1.76583	1.3344	1.97652	0	0.321059	0.100331	0.300993	0.110364	2.85944	0.140464	0	0	1.96649	0.0100331	0	0.772549	0.110364	0	0.45149	1.12371
1-month	Healthy	0.397753	0.110253	0.00171006	0.168859	0.0611146	-0.0188361	110	13.5413	0.710607	21.0484	8.72006	14.2327	2.60599	0.0400922	1.18272	0.0902075	3.05703	8.70001	0.190438	0.0400922	0.36083	0.240553	0	0.0100231	4.43019	0	0	0	0.0200461	1.7841	2.3053	0	0.260599	0.210484	0	0.1303	0.260599	0	0	0.661521	0.150346	0	0	0	0.0501153	0	0.0400922	0.0701614
1-month	Healthy	0.387947	0.0635861	-0.00555416	0.0509391	0.152698	0.0728235	151	15.4042	0.780177	9.12189	10.3047	9.77346	6.82638	7.64836	2.85686	1.30313	1.89455	1.82438	0.200481	0.120289	0	2.18524	0	0.471131	9.67322	0.0300722	1.47354	0	0.471131	1.32318	0.671612	0	0.360866	0.0300722	0.621492	0.250601	4.94186	0	0	0.0501203	1.73416	0	0	3.50842	0.140337	0	0.571371	1.03248
1-month	Healthy	0.135574	-0.0348321	-0.0302231	-0.0550473	0.0742711	0.065503	254	25.4393	0.812338	9.40395	4.2791	4.98389	5.45711	2.68828	2.50705	1.14781	1.19815	0.0402739	3.44342	0.604108	0.140959	0.996778	0.0201369	0.644382	2.01369	0.835683	1.55054	0.382602	0.0805477	6.02094	1.86267	0.362465	0.583971	0.161095	0.332259	0.0201369	2.64801	0.0604108	0.0201369	2.8091	1.02698	0.0604108	0.0100685	1.37938	1.33911	0	0.553766	0.26178
1-month	Sick	0.321902	0.10818	-0.0164772	0.21175	0.0534433	-0.026702	135	16.9215	0.634057	28.1075	2.32558	5.84403	10.3348	4.99198	0.200481	0.0300722	0.27065	15.7177	0.0701684	0.0801925	0.0100241	1.34322	0.0300722	0.561347	2.96712	0.410986	0.27065	0.0300722	0.120289	6.71612	4.56095	0.0100241	0.821973	0	0.290698	0.621492	0.481155	0	0	0	0.340818	0.0100241	0.0200481	0	0.441059	0.0100241	0.0100241	0.250601
1-month	Sick	0.17636	-0.0964069	0.0843809	-0.0214618	0.0467262	0.0659152	243	24.4318	0.730018	7.7264	13.2971	1.81324	8.1092	0.765589	6.03405	0.0705148	1.66213	0.302206	3.18324	0.0503677	1.93412	0.906618	0	0.735368	0	1.62184	0.594339	0	0.14103	5.66133	1.28941	0.0100735	0.14103	1.13831	0.443236	0	1.16853	0.0503677	0.0302206	0.644706	0.946912	0	0	0	0.130956	0.0100735	0.65478	0
1-month	Sick	0.271002	-0.00697156	0.138268	-0.0303235	0.090964	-0.00195118	186	20.8949	0.634076	2.88805	3.50036	6.62312	10.1949	0.224513	4.01061	0.142872	1.70426	0.244923	1.03072	0.0306154	0.0612307	2.14308	0	0.112256	0	0	0	1.2042	0.0306154	1.03072	0.81641	0	0.37759	1.40831	0.336769	0	0.224513	0	0	2.90846	0.959282	0	0	0.193897	0	0	0	0.0714359
1-month	Sick	0.245231	-0.079591	0.0592087	0.117273	0.0655772	-0.00453295	248	23.451	0.75012	20.0902	6.26253	6.50301	5.58116	0.250501	1.60321	0.12024	1.93387	6.0521	0.450902	0.160321	3.10621	1.54309	0.01002	0.350701	2.11423	0.521042	0	0.130261	0.130261	4.70942	1.84369	0.11022	2.01403	0.0701403	0.0901804	1.52305	3.35671	0.470942	0	1.16232	1.04208	0	0.0200401	0	0.11022	0	0.320641	0.0400802
1-month	Sick	0.270219	-0.0390388	-0.0572622	0.148044	0.0614979	-0.0157653	215	20.4479	0.664179	20.2871	4.41678	8.9741	15.7599	0.461755	2.69022	1.87713	1.56595	1.22465	0.391488	0.130496	0.281068	0.120458	0	0.552098	9.70689	0.070267	0.511945	0	0.100381	0.0100381	2.35896	0.0200763	0.481831	0.0401526	0.260992	0.311182	1.21462	0.0100381	0	0.54206	0.893395	0.0100381	0.0301144	5.48083	3.56354	0.0200763	0	0.130496
1-month	Sick	0.151871	-0.0593743	0.00488401	-0.112526	0.132319	0.0309909	253	25.5496	0.723871	5.78437	5.12821	2.05936	4.1591	0.0403796	11.6899	0.878256	0.615788	0.403796	1.87765	0.111044	0.0504745	0.635978	0	0.282657	7.22794	0.0807591	0.201898	0	0.0807591	0.0605694	0.585504	0.0504745	0.90854	2.61458	0.807591	0.0302847	12.0836	0.232183	0.0100949	0	2.86695	0.0100949	0.0706642	0	0.111044	0	3.17989	0.45427
1-month	Sick	0.113942	-0.117071	0.0674043	0.0859453	0.0393653	0.00935869	277	27.5796	0.712115	21.9608	5.47009	13.3937	4.44444	0.915033	0.844646	10.1156	2.03117	3.49925	0.955254	0.120664	1.8904	2.55405	0.0100553	0.452489	2.20211	0.251383	0.241327	0	0.191051	1.88034	2.91604	0.301659	0.251383	1.40774	0.372046	0.0301659	0.703871	0.0804424	0.0100553	0.281549	0.351936	0.0301659	0.0100553	2.67471	0.281549	0	0.623429	0.0703871
1-month	Sick	0.307425	0.0620033	-0.0242662	0.131996	0.0733052	0.0225876	182	18.5493	0.754604	14.5695	10.0241	11.7499	9.20128	4.2344	1.2944	2.33795	2.06703	3.71262	1.20409	0.190648	0.230785	2.86976	0.0301023	0.471603	4.98696	0.0200682	0.0401365	0.0100341	0.120409	5.78968	1.83624	0	0.0702388	0.0802729	1.24423	0.17058	1.69577	0	0	0.0100341	1.33454	0	0	0.0301023	0.351194	0	1.02348	0.551876
1-month	Sick	-0.108386	-0.0690391	-0.032362	0.0970637	-0.0975232	-0.064134	518	37.3433	0.757908	40.9431	2.04968	1.71648	0.807754	0.979402	0.111066	1.61551	3.42286	0.323102	1.29241	0.878433	0	0.827948	0.171648	2.56462	0	1.43376	1.27221	0.0201939	1.76696	0.222132	0.807754	3.63489	0.747173	0.343296	5.38166	2.18094	0.121163	1.37318	0.555331	0.484653	0.191842	0.484653	0.13126	0.807754	0.939015	0.636107	0.444265	0.838045
1-month	Sick	0.311298	-0.0692455	0.0770225	0.103689	0.0655696	-0.0565571	186	20.214	0.714104	22.141	8.63208	4.23593	4.26597	0.470659	0.20028	1.65231	0.620869	6.15862	0.861206	0.130182	0	1.75245	0	0.370519	1.77248	0.210294	0.0700981	14.0597	0.340477	3.23453	1.98278	0.0600841	0.0901262	1.11156	0.120168	0.0500701	1.12157	0	0	0.0500701	0.25035	0	0	2.08292	2.37332	0	0.290407	0.160224
1-month	Sick	0.242789	0.0498146	0.000681603	-0.0440546	0.242946	0.0495008	151	17.9052	0.643575	22.4551	1.87544	0.842443	4.27239	15.6454	10.0792	0.300873	0.44128	0.0200582	0.0601745	0.100291	0.0902618	0.782269	0	0.0401163	1.02297	0	0.180524	10.5005	0.0501454	0.0401163	0.461338	0.0100291	1.1032	0.0802327	0.0401163	0.451309	1.1032	0	0	0	0.0601745	0.0100291	0.0501454	0	0.170494	0	0.0702036	0.0100291
1-month	Sick	0.369466	0.13492	-0.00952536	0.0352299	0.157465	0.00462962	164	15.3316	0.7759	1.88547	19.5968	3.70073	3.78096	4.18213	1.32384	1.32384	1.44419	3.05887	0.0501454	0.0702036	0.521512	3.45001	0	0.0401163	11.4031	0	0	0	0	2.56745	2.56745	0.0100291	0.320931	0	0.87253	0.0601745	8.00321	0	0	0	0.521512	0	0	0	0	0.0200582	0	0.0501454
1-month	Sick	0.307066	0.121003	-0.0444405	-0.00140054	0.164586	-0.0496699	165	16.7931	0.726897	12.2525	4.85859	2.70707	11.3737	1.50505	1.38384	5.67677	0.969697	1.79798	0	0.808081	1.54545	1.18182	0.010101	0.010101	17.4747	0.010101	0.030303	0.0606061	0.040404	2.36364	0.79798	0	8.0202	0.020202	0.151515	9.76768	2.36364	0.010101	0.020202	0	0.878788	0.010101	0	0.808081	0	0	0.010101	0.707071
1-month	Sick	0.404424	0.137916	-0.00281122	0.166151	0.0758809	-0.0348595	160	13.9198	0.75407	7.49925	22.0661	5.08985	8.98504	3.03182	0.271057	0.642506	2.06807	9.51712	0.281096	0.130509	0.752936	2.23873	0.0100392	0.0803132	5.42114	0.0200783	0.0903524	0	0.0301175	5.28059	2.86116	0	0.200783	0	0.662584	0.220861	3.22257	0.0200783	0	0.220861	0.903524	0	0	0	0.0100392	0	0	0.160626
1-month	Sick	0.390262	0.124965	-0.0073626	0.096709	0.148518	0.0468569	180	15.0007	0.768171	9.12284	14.8033	7.61742	4.63669	9.04255	0.341228	1.53553	3.54275	4.11481	0.0501807	0.150542	0.230831	2.84022	0.0100361	0.0200723	8.03894	0.0100361	0.0200723	0.0200723	0	1.5556	3.13127	0	0.170614	0	1.3047	0.0702529	3.4725	0.0301084	0	0.0100361	1.05379	0	0	0.461662	0.150542	0	0.0401445	0.150542
1-month	Sick	0.406079	0.140437	0.029409	0.138436	0.0896496	-0.0436181	144	14.5324	0.760633	7.93539	24.3178	8.32665	6.01926	0.0601926	0.642055	0.481541	6.88202	3.65169	0.0300963	0.260835	0.662119	2.59831	0	0	8.11597	0	0.0100321	0.0401284	0	8.67777	3.5012	0	0.0501605	0	0.551766	0.0501605	2.58828	0.0100321	0	0.0802568	0.140449	0	0	0.0501605	0.290931	0	0	0
1-month	Sick	0.355227	0.259201	0.0237757	-0.123747	0.395016	0.0666769	93	10.6526	0.565419	4.81251	2.20573	2.60678	1.66433	39.633	0	8.9232	0.641668	3.59936	0	0.0902346	0.0601564	0.912372	0	0.0100261	19.6912	0	0	0.0401043	0.0200521	2.0754	0.651694	0	2.94766	0	0.0100261	0.140365	1.51394	0.0100261	0	0.0100261	0.200521	0	0	3.81993	0	0	0	0.0802085
1-month	Sick	0.310825	-0.017705	-0.0382321	0.162494	0.0313349	-0.0589428	208	19.4464	0.708065	29.9508	3.66724	4.84276	3.86818	0.331558	0.190897	0.371747	2.32091	6.48046	0.432031	0.0401889	0.0502361	1.53722	0	0.874108	7.86697	0.150708	0.291369	0.0301417	0.150708	0.884156	6.41013	0.0502361	0.251181	2.28072	0.602833	0.090425	2.40129	0	0	0	0.301417	0.0100472	0.0100472	0.783683	0.743494	0	0.462172	0.190897
1-month	Sick	0.118364	-0.0845348	-0.169629	0.150484	-0.0102032	-0.0181992	356	25.0757	0.781496	34.9005	5.22403	4.68154	3.99839	4.1089	2.05947	3.44585	1.24573	2.72252	0.87402	0.984529	0	1.9992	0	3.54631	0.0100462	1.0649	0.411895	0	2.08961	0.200924	1.55716	0.0703235	0.773558	0.0200924	0.853928	1.33615	0.0602773	0.261202	0.0100462	0.170786	0.632911	0.221017	0.0200924	1.11513	0.421941	0	0.462126	0.683142
1-month	Sick	0.135769	-0.0807674	-0.170713	0.161065	-0.00746544	-0.0184189	353	24.659	0.753469	38.5148	4.10437	3.96387	3.77321	4.72654	2.11741	2.35825	1.25439	2.93026	0.772704	0.80281	0.0100351	2.54892	0	3.47215	0	1.57551	0.220773	0.0100351	2.78976	0.110386	1.69594	0.120421	0.80281	0.0702459	0.652283	1.44506	0.0301054	0.41144	0	0.120421	0.622178	0.180632	0.0301054	1.39488	0.250878	0	0.3713	0.622178
1-month	Sick	0.369786	0.0546187	0.175636	0.127783	0.129648	-0.0323745	151	17.0824	0.641452	8.38095	9.78446	21.3835	14.7068	0.441103	0.0200501	0.350877	0.73183	4.0802	0.110276	0.902256	0	1.65414	0	0.0200501	3.64912	0.0100251	0.0200501	0	0	0	0.300752	0	6.45614	0.0100251	0.340852	15.589	1.98496	0.0701754	0	0	0.140351	0	0	0	0.0501253	0	0.120301	0.0100251
1-month	Sick	0.250041	-0.108019	0.121223	0.182209	0.0322301	-0.0253247	235	23.356	0.591243	19.4461	4.13406	25.9884	15.7636	0.0702388	0.34116	0.842866	0.401365	0.0100341	0.130444	0.0200682	0	3.53201	0	0.983343	0.0602047	0.0200682	0.0501706	0.200682	0.0702388	0.250853	2.5286	0	0.0501706	0.150512	0.321092	0.120409	2.44832	0.230785	0	0.431467	1.63556	0.0100341	0	4.95685	2.34798	0	0.140478	0.612081
1-month	Sick	0.362405	0.0582503	0.165598	0.218241	0.0173311	-0.0566706	166	17.7229	0.706325	14.2771	24.2982	7.90824	9.87021	0.0603682	0.0905524	0.332025	0.573498	7.30456	0.694235	0.382332	0.0905524	2.40467	0	0	3.0989	0.493007	0	0.271657	0.0704296	4.64835	2.787	0	0.0503069	0	0.845155	0.482946	2.81718	0	0	0.0100614	0.996076	0	0	0	0.825033	0	0	0.482946
1-month	Sick	0.156105	-0.0671093	0.210267	-0.148378	0.0499594	-0.00693311	280	26.7887	0.66809	6.70533	1.6687	1.44485	0.641026	0.274725	0.152625	0	0.569801	0	3.06268	0.0814001	0	0.0610501	0	0.234025	0	1.0582	0	0	0.010175	0.02035	0.152625	0.132275	0.193325	2.87953	1.71958	0.539276	18.7525	0.0712251	0	0.579976	1.5466	0	0.111925	0	0.315425	0	4.6805	0.010175
1-month	Sick	0.394162	0.0653499	-0.0225402	0.106538	0.0548576	0.00890069	142	15.0665	0.727815	16.2602	5.70109	13.6104	6.08251	0.602228	0.612265	0.933454	0.602228	0	2.38884	0.170631	0	1.92713	0	0.240891	3.69367	0	8.92302	0.0401485	0	1.92713	3.18177	0	0	0.0903342	0.732711	0.07026	3.85426	0.0200743	0	0.0301114	2.44906	0	0	3.95463	0.782897	0	0.662451	0.0100371
1-month	Sick	0.343327	0.012016	0.0699616	0.16966	0.0336687	-0.0352179	159	18.9307	0.742564	26.9999	5.27953	4.79775	4.055	3.09144	0.431597	1.42527	2.00743	11.0107	0.531968	0.0903342	1.22453	3.19181	0	0.652414	3.18177	0	0.0401485	0	1.0539	5.69106	1.9472	0	0.371374	0.180668	0.552043	0.180668	0.77286	0.271003	0	0	1.88698	0	0	2.2985	0.291077	0	0.0200743	0.0100371
1-month	Sick	0.312417	-0.0876711	0.0885388	0.0886013	0.0258205	-0.00819918	146	19.5509	0.789749	17.969	9.61481	3.08154	4.95248	1.84092	0.270135	6.93347	0.96048	5.38269	1.58079	0.030015	0	2.41121	0	0.2001	4.12206	1.38069	1.36068	0	0.110055	3.97199	2.34117	0.290145	0.050025	0.170085	0.410205	0.090045	1.89095	0	0	0.130065	0.270135	0	0	1.26063	2.57129	0	0.28014	0.010005
1-month	Sick	0.288653	-0.0734	0.0781863	0.0788805	0.098092	0.052278	163	20.2268	0.761638	19.6143	4.39892	5.2325	6.28703	8.45636	0.0502159	2.07894	0.843628	0	1.01436	0.0703023	0.421814	1.33574	0	0.391684	2.71166	0.361555	0.451943	0.47203	0.0301296	4.22818	3.28412	0.311339	0.964146	0.321382	0.461987	1.10475	2.64136	0	0	0.0602591	1.396	0	0	2.44049	0.612634	0	0.552375	0.120518
1-month	Sick	0.307447	-0.0422407	-0.0565736	0.067726	0.117171	0.0845289	163	18.2885	0.764748	18.688	7.35103	3.92589	4.02604	14.0411	0.110165	2.87431	1.70255	5.42814	0.991487	0.290436	0.901352	2.59389	0	0.0701052	3.75563	0.771157	0.0600901	0	0.0300451	0.560841	1.8027	0.801202	0.2003	0.110165	0.350526	0.230346	1.43215	0.410616	0	0.16024	0.681022	0	0	2.04306	0.320481	0	0.821232	0.0801202
1-month	Sick	0.376535	0.0736812	0.0301482	0.0132509	0.1977	0.058358	122	15.1823	0.731877	11.3965	5.9992	1.81581	0.922953	1.33427	10.7745	4.04294	1.15369	10.5437	0.0501605	0.0401284	0	0.922953	0	0	7.38363	0.0200642	0	0.0300963	0	0.662119	2.31742	0.0300963	2.36758	0.0300963	0.100321	5.63804	2.39767	0	0	0.0100321	0.270867	0	0	6.22994	0.280899	0	0.0100321	0
1-month	Sick	0.139064	-0.167633	0.131526	-0.00859687	0.0376453	0.0741137	228	26.7643	0.754059	12.3933	8.53671	2.11911	3.96706	3.28412	6.95993	0	0.602591	0	1.96846	0.100432	0.0100432	2.67149	0	0.482073	1.0244	0.632721	6.15647	0	0.0903887	5.56392	0.341468	0.723109	0.321382	1.09471	0.210907	0.0803455	0.682937	6.51803	0	0.321382	0.984232	0	0	0.0301296	0.532289	0	0.853671	0.331425
1-month	Sick	0.237989	-0.0169191	0.0120747	-0.0142365	0.223766	0.0460947	181	20.2653	0.719644	11.0456	2.93669	7.28584	8.26136	1.42262	7.34681	0.213393	0.630017	5.67016	0.0508078	0.111777	5.35515	0.375978	0	0.0203231	10.1412	0.0609694	0.32517	0	0.0406463	10.2429	0.0508078	0	0.772279	0.101616	0.294685	0.0914541	4.73529	0.223555	0	0.172747	0.213393	0	0.0203231	0.670664	0.0406463	0	0.254039	0.0304847
3-Month	Healthy	0.0237639	-0.128459	-0.089962	0.0614033	0.0362829	0.0496648	425	31.3164	0.773183	13.2276	8.59093	9.8053	8.2497	0.592132	4.60658	1.17423	1.5556	5.31915	1.51546	0.44159	0.321156	2.91048	0	1.03372	3.10116	1.63589	0.150542	0	0.62224	2.55921	1.48535	0.200723	0.0501807	0.391409	0.421517	0.0200723	0.873143	1.35488	0.0200723	2.31835	1.98715	0.18065	0.0602168	0.080289	0.140506	0.0100361	0.411481	1.18426
3-Month	Healthy	-0.0205165	-0.134762	-0.0281483	0.0434713	0.00811947	0.0209398	447	33.7731	0.767719	16.3874	10.4466	2.43853	5.23833	0.230808	0.0602107	0.301054	2.61917	2.33818	1.70597	0.39137	0.291019	1.95685	0.0100351	0.602107	2.84997	1.94681	2.66934	0.0301054	0.180632	3.50226	1.05369	0.0702459	1.66583	1.61565	0.250878	4.26493	0.551932	1.49523	0	1.15404	0.521826	0.361264	0.361264	0.381335	0.582037	0.0200702	0.84295	0.612142
3-Month	Healthy	0.0018198	-0.170749	0.0625742	0.139664	-0.0263131	-0.00697559	429	34.3043	0.723088	27.0965	5.42332	6.40755	6.33725	0.281209	0.301296	0.311339	0.803455	1.08466	1.75756	0.381641	0.723109	3.18369	0.0100432	1.23531	1.84795	0.622678	9.5109	0.0200864	0.582505	0.763282	1.50648	0.652807	1.78769	0.69298	1.28553	1.91825	0.69298	0.381641	0	0.47203	0.923973	0.200864	0.180777	1.70734	1.21523	0	0.612634	0.47203
3-Month	Healthy	0.288138	-0.0345497	-0.0591738	0.146432	0.0354378	0.00301082	257	21.2107	0.727853	16.7686	8.94594	14.6525	13.7298	0.11032	1.47428	0.44128	1.86541	1.97573	1.63474	0.742152	1.50436	4.67355	0	0.611774	4.14201	1.35393	0.511483	0.0200582	0.140407	0.310902	3.17922	0.0200582	0.852472	0.130378	0.481396	2.15625	1.04302	0	0	0.0300873	0.992879	0.0100291	0	0.0902618	0.320931	0	0.44128	0.752181
3-Month	Healthy	-0.0602075	-0.167445	0.106936	-0.0649572	-0.00887687	0.0602325	497	38.259	0.77802	13.607	3.08654	3.6514	3.0462	0.332863	2.14848	0.756506	1.63405	0.302602	5.35606	0.534598	1.91648	1.83579	0	1.03893	3.03611	1.71475	9.7438	0.312689	0.413557	0.37321	1.79544	1.02885	0.242082	2.8949	0.917894	0.141214	2.23926	0.383296	0.0201735	2.61247	0.574945	0.242082	0.695985	1.57353	0.615292	0	2.98568	0.675812
3-Month	Healthy	0.0504215	-0.144027	-0.00375222	0.159746	-0.0421884	-0.036727	393	32.7812	0.750961	39.6482	5.39698	5.39698	3.26633	0.432161	0.582915	0.351759	1.9196	2.57286	1.04523	0.0201005	0.351759	2.37186	0	2.40201	2.25126	0.422111	0.592965	0.0100503	0.673367	0.190955	0.964824	1.26633	0.251256	0.180905	0.41206	0.231156	1.63819	0.884422	0.0201005	0.743719	1.71859	0.140704	0.0703518	0.100503	0.542714	0	0.180905	1.03518
3-Month	Healthy	0.10712	-0.138486	-0.0237661	0.050463	-0.0136917	0.046775	366	29.6083	0.774419	16.6113	2.64614	8.07928	9.30677	0.382332	1.21743	1.91166	1.25767	3.26995	3.01841	0.694235	0.0201227	1.16712	0	0.845155	1.46896	2.9178	1.7708	0.563437	0.73448	1.24761	2.28393	0.281718	0.986015	2.32418	0.825033	0.311903	1.52933	0.472885	0	0.714358	0.885401	0.201227	0.251534	0.0100614	0.332025	0	4.72885	0.372271
3-Month	Healthy	-0.043236	-0.131133	0.131845	-0.00601214	-0.0124369	0.0515687	455	35.4881	0.779728	13.9926	5.11015	4.80837	5.51252	0.16095	0.321899	0.734333	1.40831	2.45448	4.12433	0.814807	0.352077	0.694095	0.0402374	0.46273	5.43205	1.36807	7.88653	0.0201187	0.442611	1.38819	1.29766	0.261543	0.251484	1.70003	0.643798	0.0905342	1.56926	0.442611	0.0402374	0.482849	0.995876	0.0804748	0.523086	2.11246	0.844985	0	1.61956	1.12665
3-Month	Healthy	-0.0843712	-0.106451	0.0740351	-0.0412181	-0.0261149	0.0387738	490	38.6089	0.815043	17.5035	3.76582	3.57502	3.95662	0.401687	1.42599	2.24945	2.07873	1.38582	2.81181	1.30548	0.863627	2.96244	0.100422	1.06447	1.37578	2.59088	2.43021	0	0.964049	0.261097	0.512151	1.87789	1.38582	1.83772	0.712995	1.29544	1.07451	0.562362	0	0.69291	0.602531	1.95822	0.863627	1.78751	0.743121	0.0200844	1.06447	0.381603
3-Month	Healthy	0.0884047	-0.162614	-0.0551253	0.118242	0.00290106	-0.00394289	362	29.6833	0.765114	25.0903	3.32196	9.09273	5.57005	0.250903	0.501807	2.66961	0.612204	1.25452	1.25452	0.150542	0.301084	2.06744	0	0.832999	3.3621	0.281012	4.14492	0.0200723	0.351265	0.240867	1.86672	0.190686	0.582096	0.170614	2.73986	0.501807	1.35488	0.401445	0	0.361301	1.06383	0.240867	0.0501807	4.13489	2.44882	0	0.200723	0.431554
3-Month	Healthy	-0.0353058	-0.153341	0.112799	-0.004074	0.0203341	0.0608023	432	34.3192	0.797617	13.6364	6.09413	4.77675	9.30209	0.271521	1.38777	0.311746	1.12631	2.7856	2.59453	0.0301689	2.15205	2.96661	0	0.824618	4.67619	0.965406	0.0402253	0.0301689	0.110619	2.47385	0.824618	0.321802	0.502816	1.30732	0.583266	0.170957	1.3576	0.372084	0.543041	1.20676	1.30732	0	0.392196	0.311746	1.52856	0	1.5185	0.834674
3-Month	Healthy	0.128974	-0.130833	-0.0595903	0.0590138	0.0767907	0.0253441	346	29.1151	0.769278	17.1672	5.68569	3.68368	5.83584	1.51151	1.36136	0.800801	1.01101	1.11111	0.510511	0.670671	6.5966	2.75275	0	0.570571	2.4024	0.560561	7.85786	1.44144	0.530531	2.24224	2.47247	0.0800801	1.8018	0.35035	0.26026	0.920921	1.22122	1.81181	0	0.740741	0.910911	0.38038	0.04004	4.11411	0.48048	0	0.17017	0.790791
3-Month	Healthy	0.154365	-0.163369	0.0808064	0.0337401	0.0774547	0.0188728	296	27.0832	0.772774	18.4779	3.95094	6.04202	5.85101	1.81964	2.18156	1.50799	0.64341	1.61858	2.07098	0.0804263	1.28682	0.824369	0	0.985222	6.67538	0.241279	1.95034	3.84035	0.281492	0.824369	2.14135	0	0.160853	0.975168	1.19634	0.0301598	1.05559	0.0904795	0	0.281492	1.06565	0	0.0904795	5.00653	0.341812	0	0.191012	0.61325
3-Month	Healthy	-0.0707007	-0.12864	0.11247	-0.0629818	-0.00827488	0.0142603	470	38.0854	0.752035	9.34853	1.9766	1.41186	4.26583	0.312626	3.0355	7.18031	1.67406	0.0302541	2.37999	0.151271	0.0403388	1.44211	0.0100847	0.352965	3.691	0.8572	16.0549	0.0302541	0.403388	0.0403388	2.20855	0.554659	0.302541	1.49254	0.887455	0.0100847	1.99677	1.03873	0	0.262203	1.04881	0.574829	0.262203	3.1666	1.35135	0.0201694	1.09923	0.897539
3-Month	Healthy	0.241075	-0.094087	-0.0475921	0.191305	0.0263218	-0.0221708	266	23.1015	0.696503	26.5898	7.26179	15.4664	9.11735	0.200602	2.45737	0.641926	0.962889	2.7984	0.852558	0.0902708	0.230692	1.9659	0.0100301	0.932798	2.87864	0.180542	0.130391	0.0100301	0.220662	3.81143	1.79539	0	0.421264	0.260782	0.341023	0.782347	0.862588	0.431294	0	0.200602	0.621866	0.0100301	0	0.782347	0.421264	0	0.180542	0.571715
3-Month	Healthy	0.197677	-0.144496	0.00815545	0.0965535	0.12594	0.0508238	287	25.0379	0.693103	27.4294	2.73492	6.13104	6.53176	6.30134	13.6245	3.47626	0.51092	3.53637	0.280505	0.280505	0.180325	1.0018	0.010018	0.981767	2.8351	0.300541	0.0901623	0.0300541	0.160289	1.60289	1.04188	0.0701262	0.370667	0.120216	0.320577	0.911641	0.981767	0.130234	0	0.0801443	0.370667	0.0400721	0	5.25947	0.911641	0	0.010018	0.540974
3-Month	Healthy	-0.0506038	-0.130027	0.107268	-0.00254926	0.0300569	0.0587585	446	36.2322	0.76992	17.7192	5.25945	5.893	4.17337	0.683829	0.995575	0.0502816	1.18665	1.5185	1.23693	0.0804505	3.90185	1.14642	0.0603379	1.01569	4.07281	0.683829	2.44368	0.0201126	0	0.703942	1.31738	0.281577	0.291633	1.14642	0.0703942	1.5889	0.643604	1.60901	0.0100563	1.43805	1.16653	0.0301689	0.502816	1.79002	1.5889	0	0.472647	1.11625
3-Month	Healthy	0.0570249	-0.138574	-0.0900074	0.0696275	0.0266387	0.0506102	401	29.1684	0.782861	14.2398	8.89112	8.69042	8.95133	0.511791	5.14802	1.26443	1.6558	4.05419	1.93678	0.301054	0.301054	2.65931	0.0100351	1.24436	3.2012	1.58555	0.301054	0.0401405	0.531862	2.66934	1.05369	0.190667	0	0.361264	0.401405	0.0501756	0.953337	1.01355	0.0100351	2.11741	1.73608	0.220773	0.120421	0.0401405	0.080281	0	0.521826	1.32464
3-Month	Healthy	-0.00177436	-0.120692	-0.0342847	0.0425797	0.0106527	0.026045	417	32.8652	0.775396	16.5261	9.63855	3.39357	4.49799	0.160643	0.100402	0.301205	2.63052	2.84137	1.90763	0.532129	0.261044	1.60643	0.0200803	0.702811	2.46988	2.11847	3.03213	0.0100402	0.140562	2.88153	1.09438	0.150602	1.5261	1.44578	0.331325	4.75904	0.62249	1.24498	0.0200803	1.45582	0.61245	0.381526	0.461847	0.321285	0.451807	0.0301205	0.682731	0.682731
3-Month	Healthy	0.0260407	-0.168172	0.0401739	0.138924	-0.0378737	-0.0166209	389	32.1844	0.727575	30.5081	5.17172	4.85037	5.99518	0.241012	0.391645	0.271139	0.833501	0.773248	2.34987	0.471982	0.702952	2.48042	0.0100422	1.37578	1.78751	0.642699	8.87728	0.0200844	0.582446	0.843543	1.60675	0.592488	1.79755	0.46194	1.43603	1.80759	0.652742	0.451898	0.0100422	0.401687	0.913838	0.110464	0.100422	2.05865	1.36574	0.0100422	0.542278	0.532235
3-Month	Healthy	0.356289	0.0178621	-0.041373	0.15835	0.037616	0.00334898	218	17.3709	0.706741	16.1271	8.52962	21.8402	12.8997	0.150346	1.53353	0.501153	1.47339	2.70622	1.2629	0.82189	1.22281	4.1295	0	0.511176	3.55818	1.02235	0.430991	0.0100231	0.100231	0.691591	2.98687	0	0.661521	0.110254	0.531222	1.64378	0.72166	0	0	0.0200461	0.641475	0	0	0.0501153	0.150346	0.0100231	0.300692	0.701614
3-Month	Healthy	-0.0501029	-0.173956	0.0946404	-0.0542638	-0.0228877	0.064859	467	37.5502	0.779972	13.7771	3.09632	3.58043	3.84266	0.403429	2.19869	0.695915	1.2708	0.231972	5.67827	0.564801	1.86586	1.93646	0	1.14977	2.28946	1.56329	10.5598	0.292486	0.423601	0.353001	1.2002	1.21029	0.272315	2.8946	0.887544	0.181543	1.78517	0.373172	0.0100857	2.12809	0.504286	0.252143	0.68583	1.00857	0.877458	0	3.26778	0.887544
3-Month	Healthy	-0.0028961	-0.113177	-0.0199366	0.00532356	0.121548	0.0630994	393	32.3093	0.697759	21.9803	4.01284	7.76485	2.13684	0.280899	9.96188	3.66172	1.02327	0.100321	0.76244	0.120385	15.7103	1.55498	0.0300963	0.491573	3.46108	0.300963	1.47472	0.300963	0.19061	1.11356	1.55498	0.0601926	0.170546	0.782504	1.03331	0.0501605	0.491573	0.331059	0	0.601926	0.792536	0.0300963	0.0601926	2.53812	1.24398	0	0.130417	0.551766
3-Month	Healthy	0.208904	-0.146454	0.0415149	0.0837869	0.102559	0.0385883	282	25.6973	0.712868	17.1025	10.4999	9.87877	5.60064	0.240457	2.16411	3.25619	0.851618	1.54293	0.541028	0.0601142	11.7022	1.03196	0	0.641218	2.95562	0.160305	0.901713	0.130247	0.120228	3.40647	1.85352	0.0400761	0.941789	0.230438	0.601142	0.380723	0.330628	0.52099	0	0.0601142	0.661256	0.0200381	0	2.83539	3.23615	0	0.140267	0.661256
3-Month	Healthy	0.0476346	-0.157533	-0.0115175	0.112725	-0.0431876	-0.033422	421	33.6136	0.773224	30.7066	5.47794	2.68369	7.28716	0.482461	0.361845	6.40265	1.1559	2.58317	1.50769	0.643281	0.120615	2.14092	0.0201025	1.6283	0.653332	0.462358	0.502563	0.130666	0.783998	0.894562	0.753845	0.844306	0.532717	0.361845	1.34687	0.140718	1.20615	0.673435	0	0.311589	1.06543	0.482461	0.130666	3.40738	2.04041	0.0100513	0.733742	0.653332
3-Month	Healthy	0.0376785	-0.182263	0.143957	-0.0209362	0.0857951	0.0835242	404	34.3383	0.758926	13.9043	9.4005	3.72796	5.25945	3.73804	8.06045	0.342569	0.695214	0.382872	1.78338	0.604534	0.534005	1.03778	0	0.352645	5.23929	1.2796	0.0201511	0	0.0403023	0.0403023	0.957179	0.130982	1.07809	2.41814	0.423174	2.31738	5.96474	1.4005	0	0.806045	0.866499	0.0100756	0.100756	0.987406	0.624685	0	0.564232	0.523929
3-Month	Healthy	0.202161	-0.129509	-0.0617044	0.0821242	0.0789728	0.0282993	288	24.7112	0.743922	20.8915	10.2701	8.32246	2.75073	0.180705	2.98163	1.7167	1.19466	2.01787	0.391527	0.0501958	5.44122	1.36532	0	0.642506	4.73848	0.0602349	1.58619	0.0602349	0.210822	1.80705	2.821	0.170666	2.3592	0.250979	0.210822	2.60014	0.762976	1.62634	0	2.78085	0.973798	0.0200783	0.0200783	1.18462	0.813171	0	0.210822	0.522036
3-Month	Healthy	0.0644801	-0.166423	0.0591373	-0.102123	0.0308335	0.0186305	392	32.2648	0.795799	14.1977	1.55618	1.84923	0.545675	2.10186	0.141471	4.10267	1.03072	0.191997	4.08246	0.161681	0.828618	4.18351	0.0101051	0.252627	4.65845	0.282943	4.29466	0.181892	0.55578	0.0808407	2.5869	0.171787	0.909458	2.89006	1.54608	0.0404204	3.92078	0.5962	0	0.131366	1.11156	0.252627	0.0404204	1.20251	0.586095	0	1.86944	0.707357
3-Month	Healthy	0.189962	-0.106469	0.0952685	0.162207	-0.0249404	0.00817688	292	25.4954	0.723625	23.9722	17.6844	4.23216	8.56509	5.10883	0.241838	0.332527	2.14631	1.36034	3.74849	0.261991	0.0604595	1.88432	0	1.48126	1.07819	0.785973	0.0503829	0.0705361	2.52922	0.433293	0.292221	0	0.76582	0.493753	0.614672	0.775897	0.0201532	0.0201532	0	0	2.50907	0.725514	0.0201532	0.332527	0.856509	0	0.251915	0.483676
3-Month	Healthy	0.00621831	-0.150136	0.0660975	0.0397143	-0.0341365	0.0395774	443	32.78	0.760858	24.646	5.71457	5.02159	7.19092	0.190821	0.22095	0.301296	1.06458	0.753239	6.39751	0.180777	1.36587	1.396	0.281209	0.461987	3.42473	1.0244	1.19514	0.301296	0.25108	0.69298	0.974189	0.492116	1.44622	1.05453	0.47203	0.994275	1.98855	0.582505	0.241036	1.64708	1.396	0.100432	0.994275	0.612634	0.974189	0	0.512202	0.823541
3-Month	Healthy	0.26692	-0.0932325	-0.0626312	0.155245	0.0246612	-0.0196924	293	22.4503	0.709021	25.845	9.39725	12.9275	6.64928	0.0802327	1.9657	2.72791	0.722094	3.5503	0.521512	0.130378	0.270785	0.962792	0	0.681978	3.46003	0.541571	1.06308	0.0100291	0.0300873	1.033	1.56454	0.0200582	0.11032	0.0601745	0.320931	0.0702036	0.772239	0.5516	0	0.481396	0.942734	0	0	4.7939	2.66774	0	0.0601745	0.641861
3-Month	Healthy	-0.0538963	-0.132488	0.0684978	0.054835	-0.0266912	0.0335306	460	37.9774	0.760279	29.7708	4.80595	4.30324	3.31792	0.603258	1.2769	0.573095	1.37744	3.05651	1.96059	0.321737	3.08667	1.12608	0.824452	0.744018	0.955158	1.18641	2.99618	0.372009	0.150814	0.251357	0.49266	1.66901	1.31711	0.42228	0.452443	2.1114	1.23668	0.56304	0.291575	1.00543	1.36738	0.241303	0.965212	0.150814	0.120652	0	1.19646	0.663583
3-Month	Healthy	0.28355	-0.0714405	-0.0290368	0.0754446	0.131787	0.0597873	219	21.6852	0.734965	9.24218	8.89134	2.51604	8.01925	2.11508	4.60104	1.03248	0.821973	13.0012	0.110265	0.160385	11.9186	1.59383	0	0.390938	6.57578	0.37089	1.09262	0.0300722	0.0300722	3.2077	2.45589	0	0.37089	0.110265	0.150361	0.180433	2.22534	0.821973	0	0.671612	1.09262	0	0.0100241	1.57378	1.38332	0	0.0300722	0.32077
3-Month	Healthy	-0.149632	-0.0874895	0.100389	-0.0418259	-0.0267797	0.056665	575	41.9305	0.806578	16.1842	4.6542	4.81504	5.66948	0.241255	0.331725	1.17612	1.84962	0.66345	3.57861	0.0402091	2.91516	2.4427	0.562927	0.371934	3.04584	0.794129	2.53317	0	0.402091	0.97507	0.8846	0.894652	0.361882	1.84962	0.4423	0.0402091	2.83474	0.683554	0.180941	1.26659	1.79936	0.100523	1.60836	0.4423	1.12585	0	1.04544	0.854443
3-Month	Healthy	-0.00139027	-0.121231	-0.0091494	0.0267744	0.0929271	0.0555875	366	31.0746	0.723714	23.7919	4.81251	6.33647	2.56667	0.320834	8.28153	4.2711	0.822138	0.0401043	1.01263	0.180469	12.5326	1.43373	0.0200521	0.671747	3.56928	0.391017	1.81472	0.250652	0.190495	1.07279	1.55404	0.0902346	0.100261	0.822138	1.01263	0.0701825	0.591538	0.360938	0.0100261	0.521356	0.571486	0.0601564	0.130339	3.12813	1.72448	0	0.100261	0.651694
3-Month	Healthy	-0.0766983	-0.135843	0.0827195	0.015529	0.0538248	0.0704335	491	39.8517	0.76142	13.2576	11.0463	5.13619	4.08081	0.834255	2.03035	4.31199	1.33682	3.95015	1.44738	0.201025	11.0262	2.13087	0.120615	0.804101	1.38707	0.783998	1.03528	0.110564	0.663383	1.5881	1.23631	0.311589	0.472409	1.31672	0.442256	0.0603076	0.995075	0.854357	0.040205	2.14092	0.723691	0.231179	0.643281	2.57312	0.502563	0	0.603076	0.582973
3-Month	Healthy	0.0920859	-0.159727	0.00705397	0.124174	-0.010763	-0.0165668	338	28.3518	0.744117	32.0425	6.2199	4.35393	3.66172	0.100321	1.47472	1.08347	1.6553	3.55136	1.1236	0.280899	0.43138	2.13684	0	1.20385	2.06661	0.8126	3.96268	0.0802568	0.180578	2.9695	2.49799	0.632022	0.411316	0.421348	0.230738	0.95305	1.77568	1.73555	0	0.160514	1.38443	0.421348	0.0802568	1.99639	0.662119	0	0.43138	0.361156
3-Month	Healthy	-0.0108367	-0.14538	0.0795493	0.0818747	-0.0457341	-0.00288321	402	35.0942	0.76514	32.2214	2.88355	4.19974	3.76771	0.190897	0.773636	0.251181	1.70803	0.683211	2.00944	0.100472	0.391842	2.88355	0.090425	1.8085	2.15011	0.703306	0.833919	0.0200944	1.10519	3.33568	0.914297	2.48166	0.170803	0.643022	1.32623	0.261228	2.06973	0.572692	0.100472	1.52718	0.924344	0.301417	0.311464	0.482267	0.944439	0.0100472	0.231086	0.683211
3-Month	Healthy	0.134371	-0.16316	0.0329842	0.0101198	0.0566186	-0.0040255	302	27.8223	0.760145	12.9671	2.84251	2.91282	7.78425	0.371635	0.964243	2.31016	2.20972	0.532342	2.09924	2.41061	2.11933	0.823624	0.0100442	0.713138	1.68742	1.64725	12.4849	1.2957	0.351547	0.763359	2.02893	0.462033	6.17718	0.733226	0.512254	4.24869	2.91282	0.291282	0	0.321414	0.391724	0.110486	0.0903978	3.60587	1.07473	0.0100442	0.512254	0.0903978
3-Month	Healthy	0.0583679	-0.130132	-0.0598203	-0.0585848	0.0932697	0.0456247	409	31.6725	0.727965	18.1716	4.15904	1.08806	2.66423	0.925361	19.5139	6.77242	1.53549	0.437258	1.39313	0.498271	3.07098	2.71507	0.0101688	0.498271	2.0541	0.213545	0.93553	0.42709	0.264389	0.386414	1.05756	0.477934	1.15924	1.1084	0.803335	0.0203376	1.65751	1.06772	0	1.34228	1.14907	0.437258	0.0305064	1.12874	0.528778	0	0.68131	0.518609
3-Month	Healthy	0.103945	-0.0933468	-0.0554431	0.109402	0.0298519	-0.0213269	322	28.0055	0.735546	32.3435	3.47292	4.4695	4.67083	0.45299	2.03342	0.181196	2.02335	2.16428	0.664385	1.80189	1.06704	1.08718	0.0100664	0.744916	3.40246	0.694584	0.161063	0.241595	1.64083	1.01671	0.785182	0.150997	2.7582	0.412724	0.201329	2.79847	3.22126	0.805315	0	0.271794	0.845581	0.624119	0.0704651	0	0.0100664	0.0100664	0.291927	1.30864
3-Month	Healthy	0.0213028	-0.146378	0.0844404	-0.0431783	0.0965481	0.0983918	408	32.6859	0.748587	8.32412	5.13723	8.10295	4.55414	0.321705	12.2851	0.824369	1.08575	6.76586	3.60913	0.150799	7.36906	1.71911	0.0301598	0.573037	1.95034	0.432291	1.60853	0.0201066	0.0502664	0.412185	1.36725	0.0603197	1.30693	2.96572	1.26671	0.070373	1.08575	0.100533	0	0.0603197	0.502664	0	1.14607	1.65879	0.402131	0.0201066	0.884689	0.191012
3-Month	Healthy	-0.189279	-0.00717478	0.118898	-0.231209	-0.0306007	0.0690022	559	46.4275	0.806153	7.42499	2.44469	0.828367	5.56622	0.666734	3.61653	0.959693	1.19204	0.181837	5.4652	0.939489	5.26316	0.383877	4.65704	0.414183	0.828367	2.19214	1.63653	0.0606122	0.424285	0.111122	0.0909183	2.09112	0.515204	3.4852	0.434387	0.0808162	1.25265	0.242449	0.767754	0.515204	0.464693	1.55571	3.74785	0.313163	0.202041	0.0404081	2.60632	0.373775
3-Month	Healthy	0.274195	0.0419069	-0.0516019	-0.194622	0.322957	-0.0590972	167	18.7222	0.376517	4.03088	0.571543	1.20325	1.30352	0.17046	26.1907	0.34092	0.521408	0.210569	0.34092	0.0601624	52.4516	0.601624	0	0.0300812	0.180487	0.0200541	0.0401083	3.77018	0	0.130352	0.180487	0	0.972626	0.140379	0.130352	0	0.300812	0.0401083	0	0.0902437	0.230623	0	0	0.0501354	0.0902437	0	0.0100271	0.0501354
3-Month	Healthy	0.0267577	-0.138856	0.0137107	-0.135045	0.171317	0.0695471	335	35.7141	0.667837	8.9412	3.9806	1.93979	2.07113	1.09113	42.938	0.687007	0.666801	1.70742	2.52576	0.242473	0	1.10123	0	0.848656	1.3235	0.49505	1.3235	2.07113	0.0707214	1.01031	0.535462	0.141443	1.05072	0.82845	1.24268	0.191958	0.373813	0.454637	0	0.676904	0.737523	0.535462	0.101031	0.292988	0.323298	0	1.67711	0.151546
3-Month	Healthy	-0.0191792	-0.163797	0.0674717	0.0735218	-0.0684847	0.012908	426	34.6094	0.773116	29.6468	4.68954	5.01157	6.02798	0.181141	0.845326	1.41894	0.764818	0.452853	4.94113	0.855389	0.100634	1.56989	0.0100634	1.93217	1.6504	1.22773	2.02274	0.140888	0.734628	0.412599	1.27805	0.97615	0.422663	1.45919	0.674248	0.483043	1.86173	0.422663	0	0.583677	0.764818	0.201268	0.301902	0.835262	0.392473	0.0201268	1.69065	0.704438
3-Month	Healthy	-0.09853	-0.082624	0.0105015	0.023642	0.0253942	0.0706961	392	38.5391	0.816968	23.5816	3.78918	4.58531	2.14653	4.7667	4.37368	1.43102	1.78373	3.18452	1.88451	0.483725	3.22483	1.53179	0.29225	1.67288	1.57211	0.634889	1.30001	0.0705432	1.20931	0.917061	1.41086	2.35816	0.604656	0.786053	0.50388	0.413181	1.0783	1.03799	0.433337	2.09614	0.534113	0.0302328	0.181397	0.725587	0.21163	1.01784	0.161242	0.382949
3-Month	Healthy	0.0748721	-0.168188	0.057826	-0.0695089	0.0472306	0.13187	316	30.9107	0.804123	16.0202	5.30303	2.66667	3.28283	7.59596	3.49495	0.393939	2.73737	1.83838	7.17172	0.10101	0.171717	1.80808	0	0.616162	0.0505051	2.07071	0.888889	0.181818	0.40404	0.676768	0.636364	7.35354	0.838384	1.76768	1.13131	1.06061	1.55556	0.393939	0	0.616162	0.474747	0.0606061	0.414141	0.232323	0.393939	0	1.28283	0.181818
3-Month	Healthy	-0.0361144	-0.139591	0.061995	0.0261519	-0.0467628	0.0387915	366	34.148	0.814291	22.4225	4.88321	3.91663	5.95046	0.241643	2.12445	0.624245	2.47684	0.946436	2.06404	0.100685	0.906162	1.19815	1.25856	1.51027	0.151027	1.02698	1.44986	0	0.583971	0.241643	1.05719	7.05799	0.775272	0.151027	0.493355	0.65445	0.13089	1.80226	0	0.745066	0.271849	0.0805477	0.0604108	0.0805477	0.483286	0.0201369	0.483286	0.0704793
3-Month	Healthy	0.187965	-0.126281	-0.102318	0.170611	-0.0318002	-0.0217417	279	24.3495	0.715961	41.7343	6.35827	6.90898	4.32562	0.180234	0.340443	0.390508	1.41184	1.70221	1.67217	0.520677	4.67608	1.01131	0	2.10273	0.210273	1.64213	0.700911	0.10013	0.801041	0.480625	0.740963	1.68219	1.64213	0.0901172	0.861119	1.96255	0.350456	0.881145	0	1.14148	0.550716	0.150195	0.180234	0.120156	0.0901172	0	0.270351	0.160208
3-Month	Healthy	0.210963	-0.151683	0.0140203	0.161883	-0.0400974	-0.0118574	256	23.3644	0.72363	34.8192	4.43754	5.79986	9.21567	0.520886	0.320545	0.651107	0.74126	0.601022	1.84313	0.0500851	0.941601	0.981669	0	1.8231	2.67455	0.4708	2.83482	0.0701192	0.240409	0.831413	0.84143	1.24211	0.350596	0.210358	0.220375	0.310528	0.190324	0.711209	0	1.08184	0.410698	0	0.0801362	1.4725	0.811379	0	0.160272	0.37063
3-Month	Healthy	0.285746	-0.0555952	-0.105145	0.105217	0.0752443	-0.012503	237	19.893	0.762902	28.997	5.92778	7.62287	4.05216	3.97192	3.45035	8.24473	1.36409	0.591775	0.371113	0.511535	0.471414	1.36409	0	1.08325	0.752257	0.702106	0.0902708	0.320963	0.932798	0.732197	1.62487	0.0200602	2.52758	0.0802407	0.0200602	7.81344	0.712136	0.170512	0	0.110331	0.501505	0.0300903	0	1.69509	0.451354	0	0.0702106	0.451354
3-Month	Healthy	0.0715968	-0.162926	0.0233163	-0.00643124	-0.0548083	0.0767819	333	28.5112	0.786645	11.0408	7.62508	2.81294	8.80048	1.72795	0.411895	2.38095	0.944344	0.87402	18.4348	0.311433	0.21097	1.26582	0	0.421941	2.35081	2.63211	0.994575	0.0602773	0.522403	0.723327	0.612819	0.632911	0.160739	0.683142	1.02471	0.140647	0.251155	0.29134	0	0.723327	0.974483	0.231063	0.0703235	1.17541	0.361664	0	0.683142	0.411895
3-Month	Healthy	-0.0860315	-0.112459	0.0683605	0.00637305	-0.0575564	0.0510324	393	38.4397	0.797443	21.5448	4.32905	6.59904	2.54118	0.642828	1.79791	4.13821	1.25552	0.783447	3.38489	0.281237	2.0691	1.12495	0.050221	1.78787	0.12053	1.66734	1.78787	0	1.43632	0.0401768	0.672961	1.75773	0.843712	0.351547	2.18963	1.41623	0.451989	1.30575	0.261149	2.31016	0.793491	2.64162	0.944154	0.793491	0.140619	0	0.542387	0.703094
3-Month	Healthy	0.277326	-0.0705834	-0.00800725	0.113998	0.0485722	0.00404265	210	22.5874	0.794055	17.2822	7.15576	8.5006	8.71136	1.61582	0.75271	6.63388	1.65596	3.63308	0.170614	0.0602168	1.67603	4.89763	0	0.93336	3.66319	1.06383	0.44159	0	0.551987	1.37495	1.29466	0.0100361	0.170614	0.0501807	0.260939	0.0401445	3.0008	0.250903	0	0.662385	1.57567	0	0	0	0.451626	0	0.170614	0.822963
3-Month	Healthy	0.038633	-0.144348	0.0725601	-0.0648564	0.079315	0.0708744	320	31.2437	0.782057	16.3836	5.03568	4.10091	2.84451	1.31672	17.1374	3.38728	1.46748	0.95487	2.77415	0.231179	1.93989	1.01518	0	0.894562	0.753845	0.432204	1.13579	0	0.24123	0.16082	0.87446	0.492512	0.221128	0.562871	0.593024	0.110564	2.13087	1.41723	0.0201025	0.140718	1.00513	0.0804101	0.944819	1.54789	0.201025	0	0.572922	0.663383
3-Month	Healthy	-0.143954	-0.0711557	0.120745	-0.258089	0.0957582	0.0844419	439	43.0977	0.825837	5.18503	1.61651	0.162668	0.579504	11.0004	9.60756	4.45303	2.15535	0.549004	3.12119	0.99634	0.0305002	1.09801	0.233835	0.508337	1.09801	1.40301	0.823505	0	0.142334	0.233835	0.213501	2.63318	0.813339	1.74868	0.213501	0.142334	0.96584	1.43351	0.620171	2.09435	0.630338	1.28101	2.08418	1.03701	0.233835	0.0610004	0.762505	0.945506
3-Month	Healthy	0.0840097	-0.197157	0.0748142	-0.0057029	-0.0134685	0.023626	331	30.3215	0.818244	21.2182	2.64219	2.84389	4.11456	0.17144	1.23033	1.1194	2.37999	0.947963	3.78177	0.070593	1.1194	2.16821	0.0201694	0.958048	1.17991	0.937878	3.35821	0	0.302541	1.76482	1.33118	0.837031	0.221864	0.675676	2.03711	0.221864	5.18354	1.17991	0	0.716015	1.5833	0.231948	0.121017	1.94635	1.93626	0	0.473981	0.393304
3-Month	Healthy	0.337869	-0.0263382	-0.0240932	0.13566	0.0670287	0.023598	156	17.9266	0.725938	17.2362	4.97044	17.637	8.59806	1.3328	0.170358	0.591242	0.29061	4.06854	0.901894	0.140295	2.84598	1.77372	0	0.330694	1.91402	0.631326	0.531115	0	0.711494	0.0400842	1.80379	0	0.130274	0.0801684	0.581221	0.370779	3.12657	0.200421	0	0	0.5712	0	0	1.56328	0.440926	0	0.0701473	0.10021
3-Month	Healthy	0.260073	-0.123706	-0.0590431	0.0507052	0.0975734	0.0250539	250	22.7867	0.816094	9.53386	6.29898	7.99679	7.91642	1.38638	2.04943	4.28973	1.12518	7.06249	1.01467	1.17541	1.15531	1.85855	0	1.21559	1.80832	0.884067	0.0200924	1.91883	0.391802	1.7179	0.964436	0.0200924	1.69781	0.0200924	0.190878	5.79666	1.5873	0.462126	0	2.44123	1.56721	0	0.0100462	1.85855	0.512357	0	0.0904159	1.07494
3-Month	Healthy	0.217964	-0.0863319	-0.0800447	0.0756467	0.0509679	0.0432343	251	21.8814	0.791367	24.3074	4.94611	4.32155	1.82331	0.413015	6.77949	1.49088	0.65478	1.29949	3.05228	0.130956	7.00111	1.73265	0	1.19875	4.3014	0.433162	2.98177	0.0906618	0.705148	0.564118	1.83338	0	0	0.725295	1.91397	0.161177	1.06779	0.322353	0	0.0402941	0.715221	0	0	2.92133	1.63191	0.0100735	0.292133	0.382794
3-Month	Healthy	-0.0615777	-0.123859	0.0487694	-0.0486035	-0.0307164	0.030475	410	35.9009	0.822854	21.8048	2.30638	3.52503	2.19559	1.02729	1.09779	3.69624	3.07181	0.151073	2.66895	0.100715	1.93373	2.63874	0	1.02729	0.574076	2.57831	1.33951	0.110787	0.543861	0.100715	1.08772	3.09195	0.0805721	0.322288	1.22872	0.181287	1.74237	1.50065	0.0503575	1.54094	1.5208	0.312217	0.231645	0.483432	0.66472	0.0100715	0.66472	1.18844
3-Month	Healthy	0.10841	-0.124713	-0.0647484	0.115822	-0.0123383	0.0296412	256	26.4266	0.815462	21.3056	6.9183	10.0521	7.35883	1.7521	0.520625	2.35282	1.55186	2.78334	2.30276	0.931117	0.390469	1.39167	0.0500601	1.02123	1.28154	1.49179	4.165	0.0400481	0.550661	1.79215	0.810973	0.430517	1.44173	0.140168	0.540649	1.71205	1.38166	0.290348	0	0.510613	1.30156	0.15018	0.120144	0.640769	0.640769	0	0.340408	1.02123
3-Month	Healthy	0.25719	-0.110215	0.0173987	0.0134354	0.0432874	0.0636026	215	22.3746	0.793355	14.9453	6.05239	9.01335	1.76654	0.582154	0.732711	0.77286	1.20446	0.0903342	3.85426	0.0200743	2.76021	2.00743	0	0.903342	5.33976	0.3513	2.47917	0	0.471745	0.993677	1.4052	0	0.100371	0.230854	0.331226	0.150557	0.712637	0.250928	0	0.160594	0.943491	0	0	2.03754	1.36505	0	0.0903342	0.200743
3-Month	Healthy	-0.108824	-0.065141	0.171147	-0.288865	-0.0181943	-0.00325401	386	37.4596	0.818647	3.66731	2.53267	0.344443	0.769932	1.10424	1.56013	0.0303921	3.53561	0.111438	3.42417	0.202614	1.0232	0.688887	9.36075	0.395097	3.45456	2.42123	2.91764	0.0101307	0.0810455	0.0506534	0	6.14933	0.131699	0.982677	0.0202614	0.0911762	0.192483	0.476142	0.344443	0.729409	1.50947	0.121568	3.47483	0.0607841	0.435619	0	0.901631	0.425489
3-Month	Healthy	0.180189	-0.167416	0.0353859	0.0763897	0.075074	0.0773083	217	24.982	0.762485	21.6368	6.63127	10.3676	3.99679	1.86317	10.578	0.711209	0.611039	3.97676	1.26215	0.0701192	2.86487	0.801362	0	1.31223	1.43244	0.220375	0.550937	0.0400681	0.160272	0.250426	0.871482	0.210358	0.260443	0.10017	1.28218	0.260443	0.190324	1.27216	0	0.761294	0.4708	0.0400681	0.160272	1.40238	0.420715	0	0.210358	0.120204
3-Month	Healthy	0.187106	-0.167847	0.0220796	0.0232868	0.0823962	0.103464	267	25.8101	0.780413	22.8135	3.94618	9.25796	1.82749	7.60116	10.4428	1.707	1.23506	0.190782	2.55046	0.833417	0.301235	1.5363	0	0.813335	0.903705	1.90782	0.712923	0.0702882	1.18486	0.1707	0.783211	2.00823	2.01827	0.301235	1.04428	0.963952	1.3656	0.361482	0	0.702882	0.421729	0.0903705	0	1.33548	1.55638	0	0.150618	0.43177
3-Month	Healthy	-0.0622598	-0.161729	0.11263	-0.0875422	-0.0705208	0.0653904	440	37.4626	0.816418	17.2672	3.67409	2.03441	2.28745	1.30567	0.516194	0.0809717	1.87247	0.536437	4.53441	0.0101215	0.506073	1.91296	1.85223	0.981781	1.78138	2.02429	4.44332	0.0506073	0.293522	0.182186	0.708502	2.56073	0	0.789474	1.07287	0.0506073	0.384615	2.85425	0.465587	2.03441	0.90081	0.232794	1.99393	0.0607287	0.283401	0	0.769231	0.516194
3-Month	Healthy	-0.0544963	-0.0673187	-0.115217	0.0284593	-0.0962139	0.0308737	416	33.6389	0.810853	25.53	1.99879	3.9572	3.68464	0.343226	1.41328	0.757117	2.70543	1.76661	3.13951	0.0302847	0.181708	1.45366	0.0201898	4.43166	0	0.979205	1.14072	0	1.44357	0.595599	0.43408	3.5534	0	0.232183	1.51423	0.0302847	0.353321	0.989299	0.333131	4.11872	0.43408	1.30224	0.878256	0	0.191803	3.30103	0.121139	0.423985
3-Month	Healthy	0.21186	-0.12485	-0.0782688	0.199584	-0.0231713	-0.028061	239	23.2041	0.720642	37.4662	11.7476	9.94492	4.09614	1.0015	0.691037	0.851277	0.530796	2.18327	1.35203	0.16024	0.300451	1.2018	0	2.45368	1.44216	0.681022	0.230346	0	0.460691	1.71257	1.34201	0.22033	0.741112	0.190285	0.300451	1.24186	0.580871	0.460691	0	0.851277	0.500751	0	0.0500751	0.961442	0.640961	0	0.210315	0.660991
3-Month	Healthy	0.27814	-0.0315994	-0.0920605	0.215757	-0.049728	-0.032464	172	18.147	0.753293	32.0832	17.786	8.5562	10.0241	0.63342	0.372009	1.07581	0.532878	0.935049	3.61955	0.180977	0.0301629	0.361955	0	1.07581	1.94048	0.180977	0.382063	0.0402172	0.231249	0.301629	0.904886	0	0.0603258	0.130706	1.55842	0.160869	0.593203	0.341846	0	0.603258	0.844561	0	0	0.924995	1.1663	0	0.110597	0.110597
3-Month	Healthy	0.182811	-0.125976	-0.0903466	0.22133	-0.0573339	-0.0523618	285	24.0039	0.71401	45.1726	12.4162	5.62281	5.04252	0.150075	0.2001	0.52026	0.490245	2.97149	0.890445	0.030015	0.46023	0.68034	0	1.2006	2.2011	0.44022	1.88094	0	0.330165	0.84042	0.730365	1.1906	0.12006	0.150075	0.58029	0.76038	0.570285	0.590295	0	0.72036	0.28014	0.14007	0.04002	0.44022	1.1906	0	0.070035	0.250125
3-Month	Healthy	0.233891	-0.121734	-0.0382837	0.142666	0.105325	0.127961	264	22.2054	0.717075	25.6413	7.87575	9.33868	2.66533	19.1283	4.97996	0.0300601	0.320641	0.921844	0.521042	0.0200401	0.0300601	0.741483	0	2.03407	0.541082	0.621242	1.0521	0.310621	0.150301	1.39279	0.901804	0.0701403	0.0801603	0.0701403	1.71343	0.0400802	0.0801603	0.410822	0	2.00401	0.160321	0.0701403	0.1002	0.380762	1.86373	0	0.1002	0.12024
3-Month	Healthy	0.274541	-0.0684815	0.0170649	0.171411	0.0958895	0.0783378	212	21.9815	0.729976	9.01253	18.9073	0.290727	7.6391	18.6667	0.0701754	1.10276	0.200501	2.40602	0.902256	0.230576	0.0100251	1.06266	0	0.360902	1.29323	0.0300752	4.97243	0.0100251	0.140351	0.481203	1.60401	0.0401003	0.922306	0.0200501	0.681704	0.79198	0.120301	0.0601504	0	0.501253	0.250627	0	0	1.31328	2.55639	0	0.0200501	0.150376
3-Month	Healthy	0.369086	0.0143152	-0.00146963	0.195262	0.0174547	-0.113652	149	16.828	0.702296	12.6038	28.609	0.192347	3.76594	0.0506175	2.41952	3.61409	0.850375	14.8613	0.253088	0.0708645	0.020247	0.263211	0	0.141729	2.86495	0	0.141729	0	0	1.93359	1.25531	0.020247	0.060741	0.0303705	0.739016	0.060741	0.212594	0	0	0.121482	0.212594	0	0	7.12695	2.0247	0	0	0
3-Month	Healthy	-0.148845	-0.030882	-0.000543532	-0.000246455	-0.0215721	0.0662732	507	39.5218	0.761204	27.5479	1.89707	1.69526	3.65288	1.15035	8.41574	0.484359	2.80525	2.76488	4.31887	0.131181	0.605449	1.08981	0.857719	1.04945	2.10898	0.837538	2.39152	0	0.454087	0.322906	0.655903	0.726539	0.0302725	1.08981	0.998991	0.0504541	1.45308	0.343088	0.25227	0.625631	0.686176	0.24218	0.433905	0.706357	1.26135	0.12109	1.27144	0.363269
3-Month	Healthy	0.302756	-0.0621867	-0.0469809	0.207777	-0.0575972	-0.0337732	222	20.0814	0.686207	45.4026	3.76015	6.56773	7.00892	1.77479	0.461245	1.03279	0.451218	0.320866	2.25609	0.0601624	0.0501354	1.01273	0	2.1859	1.99539	0.100271	3.54958	0.0300812	0.561516	0.100271	0.742003	0.661787	0.0701895	0.120325	0.962599	0.0501354	0.431164	0.250677	0	0.0401083	0.441191	0	0	0.89241	4.88318	0	0.130352	0.952572
3-Month	Healthy	0.0545565	-0.138182	-0.0230757	0.214302	-0.0486331	-0.0394689	314	29.9394	0.717933	36.8105	12.6139	6.76744	5.13565	0.250275	0.520573	1.33146	0.911002	2.32255	0.800881	0.010011	0.160176	1.52167	0	1.37151	1.34148	0.640705	5.13565	0.210231	0.730804	0.320352	1.0011	0.600661	0.010011	0.0600661	0.620683	0.040044	2.13235	0.380418	0.110121	0.500551	1.2714	0.140154	0.0600661	0.760837	0.520573	0	0.230253	0.670738
3-Month	Healthy	0.213691	-0.0953146	-0.080111	0.131097	-0.026817	0.0121395	276	22.4862	0.781618	16.3994	10.7658	10.0742	9.50281	0.220529	0.230553	5.55333	0.801925	1.69407	3.83921	0.461107	0.160385	0.982358	0	0.842021	2.06496	1.97474	5.14234	0	0.27065	0.0801925	0.661588	0.0902165	1.57378	0.350842	0.631516	1.11267	0.410986	0.69166	0	0.42101	0.922213	0.0100241	0	0.27065	1.02245	0	1.07257	0.280674
3-Month	Healthy	0.242545	-0.114202	-0.0442954	0.0896628	0.0326554	0.00839298	279	23.5278	0.720718	20.4274	2.7892	4.87609	15.2102	0.110364	4.87609	0.431424	0.501655	0.280927	3.62195	1.11368	0.230762	2.62867	0	0.29096	2.24742	0.441457	3.41126	0.0501655	0.321059	0.180596	1.2742	0.0300993	1.32437	1.07354	0.29096	9.58162	1.64543	0.351159	0	0.120397	2.22735	0.0401324	0	0.58192	0.642119	0	0.481589	0.792616
3-Month	Healthy	0.174536	-0.133172	-0.0772738	0.0778368	-0.00905173	0.0325584	318	24.6744	0.807186	13.9449	4.02005	5.69424	13.0827	0.431078	1.11278	0.551378	1.30326	0.350877	4.0401	0.421053	0.0902256	2.05514	0	0.83208	5.43358	1.08271	0.310777	0.0100251	1.00251	2.02506	0.962406	0.481203	0.240602	0.290727	0.541353	0.390977	0.842105	1.55388	0	3.17794	0.681704	0.110276	0.0802005	0.932331	0.962406	0	0.481203	0.290727
3-Month	Healthy	0.136376	-0.158814	-0.0573812	0.111774	0.0123139	0.0684389	331	28.4224	0.771748	21.1583	8.64198	11.1914	5.72117	5.1892	0.622303	4.06504	0.542005	3.36244	2.28847	0.0501857	0.14052	0.923417	0	0.833082	1.49553	1.01375	0.441634	0.0501857	0.361337	1.17435	0.441634	0.291077	0.672488	0.401485	0.56208	1.43531	0.371374	0.742748	0	1.56579	0.782897	0.100371	0.14052	0.712637	0.802971	0	0.592191	0.441634
3-Month	Healthy	-0.0750877	-0.128629	0.107671	-0.14778	0.0203935	0.0853816	420	36.5151	0.818754	11.3806	3.35557	5.14453	2.05175	5.08389	0.616535	5.91267	0.63675	0.737821	7.24682	0.192036	0.0101071	0.747928	0	0.535678	5.17485	1.40489	0.111178	0.0505357	0.323428	0.414393	0.192036	2.14271	0.293107	1.00061	0.505357	0.283	0.35375	0.646857	0	2.07196	0.626642	0.293107	4.811	0.0303214	0.192036	0	0.525571	0.252678
3-Month	Healthy	-0.046849	-0.108131	-0.0678665	0.117977	-0.0808036	-0.0170592	437	34.4088	0.75283	28.6574	7.85671	3.95344	3.19085	0.200682	0.220751	0.0401365	2.78948	0.541842	1.17399	0.0401365	0.130444	4.48525	0	2.82962	0.0501706	0.401365	1.93658	0.0602047	0.391331	0.180614	0.270921	2.13727	0.0802729	0.371262	1.3245	0.0702388	0.461569	0.812763	0	1.60546	2.79952	3.64238	1.17399	0	0.190648	0.17058	0.290989	0.812763
3-Month	Healthy	0.164208	-0.14253	-0.0591233	0.102209	0.0287668	0.0347575	298	25.3838	0.784216	11.747	14.9343	11.5365	5.98376	0.120277	0.380876	0.701614	0.511176	8.84033	2.0447	0.671545	0.761752	0.922121	0	0.661521	4.88123	3.24747	1.16267	0	0.290669	0.200461	1.74401	0.0701614	2.27523	0.651498	0.621429	4.06936	0.0200461	0.831913	0	0.601383	0.962213	0.220507	0	0.0701614	1.31302	0.0200461	0.270622	0.100231
3-Month	Healthy	-0.123979	-0.107031	0.0528836	-0.0872328	-0.0642472	0.0681075	524	38.2268	0.816374	11.0429	5.44101	1.63934	9.43377	0.160917	2.65513	0.201147	1.10631	0.352006	5.57176	0.0402293	1.41808	1.49854	0.764357	0.804586	0.995675	1.07613	2.74565	0	0.372121	0.0704013	0.221261	3.35915	0	1.38791	1.58906	0.814643	0.935331	1.40803	0.492809	2.52439	1.22699	0.231319	2.90657	0.0201147	0.331892	0	1.17671	1.35774
3-Month	Healthy	-0.0183083	-0.130799	0.0371629	0.0779022	-0.0652801	-0.00185329	396	33.5459	0.706939	21.0917	5.41842	2.82962	3.34136	1.98675	0.622115	4.98696	0.68232	0.17058	2.45836	0.712422	0.0100341	0.973309	0.090307	0.702388	1.25426	2.0871	20.5699	0.943207	0.501706	0.361228	0.672286	1.25426	0.491672	0.581979	0.612081	0.672286	1.60546	0.220751	0.160546	0.220751	0.642183	0.491672	0.260887	2.50853	1.90648	0	0.56191	0.220751
3-Month	Healthy	0.0582218	-0.164621	-0.0291269	0.0881132	-0.0584859	0.0139284	382	30.6412	0.751814	30.1838	4.9503	3.82569	4.75951	0.351441	0.843458	0.351441	0.682799	1.14469	3.25334	0.361482	0.120494	1.08445	0	1.43589	2.13877	1.06436	2.34963	0	0.230947	0.642635	0.461894	2.18897	0.833417	0.542223	0.361482	0.592429	3.69515	0.371523	0	0.893664	1.89778	0.281153	0.251029	0.411688	1.34552	0	0.311276	0.421729
3-Month	Healthy	0.146433	-0.0422854	-0.026292	0.196052	-0.0304104	-0.0608544	232	23.5065	0.69211	39.9457	12.3869	9.24995	3.42851	0.0502715	0.0904886	0.924995	1.09592	1.03559	2.21194	0.0402172	0.160869	0.703801	0	1.18641	0.191032	0.221194	0.774181	0	0.0301629	5.35894	1.25679	0	0	0.0603258	1.02554	0.0502715	0.221194	0	0	0.0100543	0.412226	0.0402172	0.150814	0.0703801	0.201086	0	0.14076	0.0201086
3-Month	Sick	0.182353	-0.0804298	0.113796	0.0464401	-0.0215681	0.0432993	267	25.1388	0.731541	23.236	1.32806	2.31144	7.90754	0.152068	3.06164	0.0506894	1.66261	3.38605	4.48094	0.0101379	0.0304136	4.19708	0	1.45985	0.121655	2.05799	5.99148	0.0506894	0.456204	0.0506894	0.0304136	0	0.61841	1.35848	0.679238	0	3.18329	0.0912409	0	0	1.57137	0.0101379	0.0304136	0	0.33455	0	4.04501	0.14193
3-Month	Sick	0.144361	-0.0720957	-0.0728409	-0.0816953	0.223767	0.0309744	316	28.3694	0.637076	13.8716	2.29515	3.21119	2.34548	2.42601	30.0584	1.21804	1.42943	0.523455	0.0905979	1.44957	2.47634	1.44957	0	0.201329	3.25146	0.130864	2.09382	0.110731	0.161063	0.120797	1.45963	0.0201329	2.11395	0.342259	0.523455	8.67727	1.73143	0.553654	0.0100664	0.0402658	0.614053	0.0201329	0.0301993	1.10731	0.120797	0	0.0805315	0.412724
3-Month	Sick	0.13659	-0.14448	-0.0391724	0.0424788	0.148411	0.0725929	313	27.0144	0.762411	15.0208	4.18313	5.96577	12.1645	10.6553	1.95483	4.34518	1.5193	1.04325	0.51656	0.405145	1.26608	1.27621	0	0.374759	3.47412	0.29373	1.18505	0.141801	0.0405145	0.0709004	0.850805	0.101286	6.60387	0.354502	0.273473	2.12701	2.74486	0.992606	0	0.22283	0.44566	0.0506432	0.0405145	0.881191	0.617847	0	0.111415	0.709004
3-Month	Sick	0.176035	-0.107393	-0.0147897	0.0248547	0.0830032	0.111023	305	24.5728	0.781532	12.5364	6.14766	3.95781	10.889	9.37217	1.49674	0.472125	1.31592	1.01457	4.62079	0.120542	0.0100452	1.4666	0	0.180814	4.15871	1.27574	0.863887	0.301356	0.351582	1.40633	2.12958	0.27122	1.84832	0.190859	0.974385	0.411853	3.79709	0.713209	0	0.813661	0.48217	0.0301356	0.0301356	0.602712	0.652938	0	1.03466	0.411853
3-Month	Sick	0.144866	-0.120512	-0.118571	0.1786	-0.00779391	0.0124934	348	26.9242	0.730856	25.9419	5.61122	7.90581	13.006	3.44689	0.290581	0.300601	1.2024	5.53106	2.03407	0.450902	0.0200401	1.54309	0	1.12224	1.99399	0.861723	0.621242	0.0400802	0.831663	1.01202	2.27455	0.200401	0.641283	0.390782	0.300601	1.33267	0.220441	1.03206	0	0.521042	0.470942	0.340681	0.0501002	0.410822	0.430862	0.01002	1.08216	0.290581
3-Month	Sick	0.304467	-0.0657577	-0.0364007	0.0999147	0.148308	0.0632694	222	21.0661	0.729262	7.73863	15.1862	12.8174	9.5955	8.38101	0.471745	0.0802971	0.521931	0.993677	0.42156	0.853157	0.0200743	1.10409	0	0.291077	2.40891	0.903342	1.79665	0.431597	0.110409	0	2.03754	0.0200743	6.74496	0.0501857	0.260966	9.11372	1.06394	0.271003	0	0.331226	0.361337	0.0100371	0.0100371	0.802971	0.341263	0	0.411523	0.250928
3-Month	Sick	0.313637	0.0674798	-0.0281394	0.205134	0.0943291	0.047585	193	19.0116	0.710696	16.4231	14.6317	14.6417	9.79784	10.1882	0.800641	0.55044	1.36109	4.78383	0.040032	0.040032	0.140112	2.68215	0.010008	1.33106	2.78223	0.040032	0.160128	0.240192	0.120096	2.16173	2.57206	0.010008	0.65052	0.020016	0.35028	0.290232	2.14171	0	0	0	0.35028	0	0	0.15012	0.610488	0	0.030024	0.340272
3-Month	Sick	0.193898	-0.143904	0.0771823	0.0255675	0.121887	0.0580763	283	26.4119	0.693276	14.8115	8.45651	1.86023	5.16843	0.784314	18.8135	0.291604	1.65913	5.73152	1.02564	2.07139	3.33836	2.80543	0	0.32177	2.75515	0.382102	2.87582	0.0100553	0.34188	1.85018	1.62896	0.945199	1.17647	0.402212	0.17094	1.85018	1.65913	0.120664	0	0.130719	0.412267	0.0603318	0	0.965309	0.17094	0	0.221217	0.553042
3-Month	Sick	0.0270131	-0.141352	0.048853	-0.178934	0.207101	0.0354755	338	33.032	0.584181	4.99396	2.52718	0.513492	1.04712	2.43657	50.9867	0.896093	0.493355	0.453081	1.49013	0.39267	3.33266	0.694724	0.0402739	0.332259	1.5002	0.674587	5.32622	1.43979	0.171164	0.0906162	0.422876	0.13089	0.72493	0.936367	0.563834	0.151027	0.412807	0.201369	0	0.463149	0.382602	0.26178	0.503423	0.483286	0.302054	0	0.39267	0.0906162
3-Month	Sick	-0.110734	-0.10991	0.0474628	0.0140741	0.00431408	0.0275954	534	38.5053	0.784987	25.5007	3.26054	4.8103	3.6027	0.523297	5.17259	0.332092	2.56617	0.956023	2.04287	0.94596	0.372346	1.93217	0.0805072	1.55983	2.39509	0.654121	1.09691	0	0.865452	0.53336	0.774882	0.483043	1.44913	0.583677	1.02647	1.88186	1.69065	1.80135	0.0603804	0.47298	0.915769	0.311965	0.654121	0.50317	0.322029	0	0.412599	1.6504
3-Month	Sick	0.00979453	-0.126055	0.0257118	-0.0614103	0.0812905	0.0714374	407	35.4969	0.752175	9.59361	4.41771	0.9907	2.81035	1.2131	12.1209	1.86009	1.759	1.13223	2.57784	1.04125	4.2964	2.46664	0.0303275	0.626769	2.84068	0.697533	10.9381	0.0707643	0.384149	0.151638	1.93085	0.303275	1.06146	1.23332	1.96118	0.353821	1.51638	0.849171	0	0.778407	0.869389	0.212293	0.0808734	1.47594	1.34452	0.0404367	2.21391	0.394258
3-Month	Sick	0.0577428	-0.027843	-0.0620618	-0.0812329	0.215884	0.0375385	300	28.9638	0.59136	8.74808	2.26878	3.17833	4.29228	0.327031	28.3291	0.776699	0.562085	3.53602	0.429228	1.04241	7.11293	0.510986	0.0715381	0.153296	0.0715381	0.132856	0.970874	9.93357	0.0510986	0.214614	0.337251	0.0408789	7.67501	0.316811	0.255493	0.0510986	0.183955	0.102197	0.0715381	0.0510986	0.143076	0.0510986	0.0408789	0.122637	0.0715381	0.0510986	0.143076	0.0919775
3-Month	Sick	0.0474064	-0.132476	-0.0606603	0.0560958	0.0821322	0.11857	389	30.7856	0.786446	13.0789	9.32195	6.3787	6.36866	12.9081	2.05927	2.9332	1.33601	5.1331	0.98443	0.361627	0.0301356	1.87845	0.050226	1.0447	0.803616	1.32597	1.61728	0	0.713209	0.924159	0.863887	0.552486	0.632848	0.241085	0.401808	1.03466	1.08488	1.39628	0	0.863887	0.472125	0.130588	0.401808	0.170768	0.582622	0	0.542441	1.05475
3-Month	Sick	0.248005	-0.0745722	0.0763926	0.194457	0.00297087	-0.0416582	243	21.5527	0.736983	26.7816	10.9352	9.28135	7.19655	0.0701614	0.290669	0.531222	1.18272	4.40012	1.22281	0.340784	0.441014	1.3932	0	0.771775	3.13722	0.330761	0.501153	0.0701614	0.761752	2.06475	2.32535	0.0200461	0.0701614	0.23053	0.36083	0.110254	0.601383	0.170392	0.0100231	0	0.831913	0	0.0300692	1.06244	1.21279	0.0100231	0.0100231	1.37316
3-Month	Sick	0.142431	-0.174842	0.0594589	0.109835	0.0211268	0.0357675	331	28.9137	0.735876	18.6578	6.11897	7.99478	15.0868	2.79868	1.14354	0.91283	1.16361	2.04634	2.84883	0.341057	0.0401244	1.34417	0.0200622	0.521617	2.97924	1.12348	0.120373	0.0802488	0.682115	0.320995	1.17364	0.391213	2.06641	0.541679	0.481493	2.47768	1.3542	1.11345	0	0.782426	0.631959	0.100311	0.0401244	3.44067	1.0633	0	0.722239	0.531648
3-Month	Sick	0.146759	-0.156197	0.0698702	0.0036062	0.153103	0.0645656	288	28.1783	0.600368	16.9424	8.14035	4.62155	3.4386	0.591479	36.1504	0.882206	0.521303	0.0902256	0.661654	0.0501253	0.691729	1.12281	0.0100251	0.370927	2.62657	0.200501	1.39348	1.73434	0.250627	0.370927	0.79198	0	0.541353	0.380952	1.26316	0.110276	2.33584	0.220551	0	0.110276	0.721805	0.0100251	0.0300752	1.47368	1.86466	0	0.310777	0.380952
3-Month	Sick	0.09839	-0.162981	0.0917066	0.0533762	0.0631349	0.0685356	360	30.3245	0.781715	13.2496	13.0487	8.64892	4.13862	4.49021	0.532396	0.773481	1.63737	3.75691	2.39076	0.441989	0.0301356	2.61175	0	0.361627	2.13963	0.542441	0.0401808	0.763435	0.0703164	0.743345	1.72777	0.311401	0.974385	2.00904	0.281266	1.48669	0.562531	0.0100452	0.0200904	0.562531	0.351582	0.0401808	0.050226	0.48217	0.542441	0	2.1999	0.421899
3-Month	Sick	0.179796	-0.124805	-0.018586	0.0867239	0.0511837	0.0229562	293	26.5514	0.773531	11.9912	7.5396	3.75978	6.60718	0.380991	2.56667	0.832164	0.832164	2.06537	0.802085	1.52396	0.882294	1.32344	0	1.46381	5.31382	0.56146	11.4397	0.290756	0.170443	0.711851	1.82474	0.110287	2.78725	0.591538	0.772007	2.21576	2.04532	0.110287	0	2.60678	1.06276	0.0100261	0.0300782	2.56667	2.52657	0	0.531382	0.0401043
3-Month	Sick	-0.198102	-0.0208804	0.0357045	0.0658321	-0.11463	-0.0456583	612	43.2047	0.762771	40.1553	1.62315	1.95584	0.574655	1.45176	0.171388	2.8027	3.37736	0.332695	1.73405	1.3207	0.30245	1.10898	0.54441	2.31878	0	1.45176	1.19972	0	1.38119	0.12098	0.383103	1.27029	0.0705716	0.735961	4.22422	0.12098	0.0705716	1.01825	1.22996	0.322613	0.393185	0.272205	0.584736	1.83486	0.84686	0.403266	0.473838	0.695635
3-Month	Sick	-0.121224	-0.0705258	-0.0358366	0.0712087	-0.0702482	-0.0435853	473	37.2027	0.788204	37.0657	2.53063	1.94818	1.35569	1.12472	0.662784	2.87206	5.24202	1.42599	1.18498	2.0486	0.160675	2.43021	0.130548	1.93814	0	1.08456	0.602531	0	1.08456	0.200844	0.241012	3.05282	0.32135	0.401687	0.974091	0.220928	0.0903796	0.482025	0.170717	0.170717	0.943965	0.341434	0.200844	1.06447	0.331392	0.210886	0.471982	1.0946
3-Month	Sick	0.345384	0.0265727	-0.0418862	0.139432	0.117615	0.00513836	147	17.2919	0.692523	23.0415	6.76217	14.3058	7.223	2.00361	5.74033	0.300541	0.240433	1.73312	0.0601082	0.380685	1.75316	0.66119	0	0.571028	0.400721	0.15027	0.170307	0.520938	0.0801443	1.14206	0.621118	0	1.53276	0	0.230415	16.0289	0.310559	0.110198	0	0.0901623	0.180325	0	0	0.941695	0.280505	0	0	0.0601082
3-Month	Sick	0.0913012	-0.190975	0.120317	0.129818	0.0411234	0.0816526	304	32.3933	0.75844	14.4411	19.6138	8.44512	7.42886	5.28455	2.35772	0.132114	0.50813	2.59146	2.03252	0.182927	3.15041	1.0061	0	0.304878	1.0061	0.863821	0.264228	0.0813008	0.569106	0.0609756	0.528455	0.416667	2.10366	0.254065	0.406504	2.05285	0.315041	1.99187	0	1.79878	0.254065	0.050813	0.050813	1.01626	0.355691	0	0.762195	0.0406504
3-Month	Sick	-0.0483502	-0.0379973	-0.0740555	-0.141032	0.181942	0.0338391	318	32.6111	0.581305	11.5454	1.2728	2.68591	1.29284	3.2271	47.725	1.81399	1.15254	0.420926	0.430948	0.631389	0	1.26278	0.260573	0.561235	0.44097	0.370816	0.531169	0	0.380838	0.290639	0.73161	0.270595	0.300661	0.300661	0.0901984	0.0801764	1.13249	0.661455	0.260573	0.0901984	0.471036	0.461014	0.180397	0.310684	0.130287	0.150331	0.0801764	0.39086
3-Month	Sick	0.231984	-0.135319	0.102675	0.0955851	0.0452209	0.0427909	222	23.543	0.780049	19.2702	5.66948	9.38882	7.88098	0.0402091	0.613189	1.12585	0.804182	3.42782	2.4226	0.0804182	4.64415	0.854443	0	1.35706	6.98633	0.542823	0.522718	0.170889	0.0603136	1.44753	1.48774	0	0.120627	0.190993	0.593084	0.0703659	1.56815	0.0402091	0	2.14113	0.794129	0	0.0100523	3.25694	0.66345	0	0	0.743868
3-Month	Sick	0.222796	0.222282	0.023424	-0.20158	0.222951	-0.126349	280	23.2144	0.888615	14.2026	2.13426	3.16259	0.349243	0.834303	14.6294	0.97012	1.6492	1.22235	0.989523	1.37757	0	1.33877	0	0	1.55219	0	0.0388048	0	0	0	1.00893	0	0	0	0	1.92084	1.26116	0	0	0	1.68801	0	0	0.814901	0.56267	0	0.48506	0
3-Month	Sick	0.18749	-0.0879813	-0.0033125	0.11302	0.116598	0.116569	236	24.8488	0.706948	27.4972	2.6403	8.73406	6.11384	20.7509	0.532075	0.933641	1.3854	0.532075	1.81709	0.220861	0.0602349	1.46572	0.0301175	1.10431	0.421644	1.11435	0.180705	0.0501958	0.341331	0.0200783	0.652545	0.0702741	1.76689	0.130509	0.160626	2.61018	2.36924	0.0100392	0	0.0301175	0.622427	0	0.0401566	0	0.180705	0	0.180705	0.331292
3-Month	Sick	-0.094326	-0.104198	-0.0103999	-0.0216991	-0.0563636	0.058349	455	35.3547	0.823182	19.1103	4.93071	4.65957	4.78008	0.69291	2.24945	3.12312	2.6913	1.11468	4.05704	0.743121	0.431814	0.984133	0	1.05443	1.10464	1.06447	1.84776	0	0.421771	0.301265	0.592488	2.7616	0.14059	0.55232	1.4059	0.210886	1.98835	0.913838	0.512151	2.05865	1.03434	0.622615	0.933922	0.351476	1.10464	0	0.964049	0.612573
3-Month	Sick	0.320358	-0.0327689	-0.0691555	0.0852553	0.127564	0.129553	230	18.4089	0.714056	19.4631	4.95843	8.43434	5.57949	18.1909	0.0200341	0.310528	1.32225	1.26215	1.44245	0.0801362	0	0.701192	0	0.731243	0.550937	0.430732	1.18201	0.130221	0.861464	10.0972	0.971652	0.691175	0.550937	0.290494	0.390664	1.9433	1.45247	0.27046	0	0.140238	0.420715	0	0	0.350596	1.58269	0	0.510868	0.27046
3-Month	Sick	0.312509	-0.0591357	-0.0818075	0.225208	-0.00886012	-0.0632249	199	18.53	0.7065	28.0917	11.0095	5.90187	10.8989	0.160869	0.28152	1.01548	0.3519	10.0945	0.864669	0.0703801	1.36738	0.723909	0	0.382063	2.07118	0.321737	0.643475	0	0.784235	5.44943	1.56847	0.0100543	0.14076	0.150814	0.794289	0.0100543	0.432335	0.110597	0	0	0.552986	0.0201086	0	1.01548	0.764126	0	0.180977	0.191032
3-Month	Sick	0.293261	-0.0731509	-0.0836596	0.233142	-0.0192263	-0.0633942	257	20.2622	0.730432	34.9755	8.65125	6.88896	8.44097	0.230299	0.130169	1.58206	0.480625	7.24942	0.760989	1.03134	0.210273	1.68219	0	0.971263	2.82367	0.520677	1.12146	0.0400521	0.911185	1.41184	0.781015	0.0901172	0.290377	0.0300391	0.801041	0.510664	0.340443	0.0700911	0	0.140182	0.660859	0.020026	0	1.34174	0.771002	0	0.0901172	0.791028
3-Month	Sick	-0.0483129	-0.101447	-0.00474199	0.0191001	-0.0717094	0.0119275	419	33.7396	0.781432	24.3885	4.58983	1.93256	2.03322	0.442879	0.271766	2.49623	2.71766	0.120785	3.61349	0.070458	0.130851	1.37896	0.322094	2.66734	0.301963	0.895823	1.88223	0	0.120785	1.77151	0.533468	0.664318	0.0100654	0.694514	1.16759	0.0402617	1.72119	3.92552	0.0100654	0.402617	1.08707	0.0100654	0.59386	0.0301963	2.42577	0	0.815299	0.382486
6-Month	Healthy	-0.0274333	-0.0591258	-0.060678	0.0312846	0.00298036	-0.0156842	439	38.3879	0.703048	24.5849	1.2142	2.01328	1.48402	0.996264	1.11042	1.07929	6.47572	1.43213	0.850976	0.124533	0.726443	1.36986	0.0518888	2.33499	0.726443	0.757576	0.664176	0.300955	0.155666	2.31424	2.16895	0.726443	0.747198	0.176422	3.66335	0.809465	0.498132	0.1868	0.0933998	0.788709	0.477377	1.19344	0.145289	2.38688	0.290577	0.041511	1.24533	0.0933998
6-Month	Healthy	-0.0273773	-0.103079	-0.0631736	-0.00387553	-0.0163512	-0.000164643	501	35.6918	0.670818	21.1394	2.13001	3.13473	1.81855	0.572692	0.934392	1.00472	2.00944	2.41133	1.87883	0.552597	2.00944	1.00472	0	0.964533	0.311464	0.552597	0.582739	1.52718	0.964533	0.743494	0.693258	0.693258	0.311464	0.643022	1.12529	0.552597	0.411936	0.803778	0	0.231086	0.673164	0.391842	0.592786	0.210992	0.432031	0.0100472	0.7234	0.492314
6-Month	Healthy	-0.206233	0.00157309	0.0613375	-0.174016	0.046053	0.0462546	604	46.8272	0.76356	12.7509	1.75527	1.44255	1.46273	0.928074	5.65924	2.48159	3.78291	0.514476	1.60395	1.90659	17.0988	1.04913	1.20044	0.504388	0.211843	1.00878	1.24079	0.0605266	0.615354	0.0807021	0.433774	0.827197	0.443862	2.02764	0.756582	0.292545	0.917986	1.42237	1.72501	0.131141	0.655705	0.726319	0.877635	1.67457	0.282457	0.171492	0.4943	0.363159
6-Month	Healthy	-0.245135	0.041366	0.122326	-0.302618	-0.0891122	-0.0147248	684	50.2775	0.840671	8.40073	0.131419	0.262839	0.272948	0.303275	1.1019	1.759	3.73029	0.232511	4.56935	0.333603	3.81116	0.303275	9.42175	0.879499	0.0101092	1.1019	0.384149	0	0.545896	0.303275	0.293166	2.58795	0.0707643	2.23413	0.576223	0.0101092	0.0303275	1.78932	1.97129	0.788516	0.262839	0.101092	3.16417	0	0.232511	0.707643	0.586332	0.930044
6-Month	Healthy	-0.130754	-0.0427519	-0.0251108	-0.0677404	0.0980078	0.0562804	512	41.5711	0.753015	15.5576	4.08348	2.05687	2.21819	1.68381	11.3027	0.594878	2.39968	0.635209	0.725953	0.725953	12.0186	2.561	0.252067	1.08893	0	0.746118	1.31075	0.30248	0.514217	0.0100827	1.07885	0.272232	3.03489	1.10909	1.94596	2.95422	0.443638	1.14943	0.120992	0.292398	1.22	1.03852	0.120992	0.514217	1.10909	0	0.443638	0.373059
6-Month	Healthy	-0.207491	0.0113345	-0.0430092	-0.0322826	-0.00330746	0.0311816	621	44.4745	0.777568	22.812	2.63874	1.39994	2.04452	0.171216	10.8067	2.24595	3.03152	1.77259	2.19559	2.94088	3.57539	2.28623	0.141001	2.47759	0	0.705006	0.40286	0	1.20858	0.795649	0.674791	0.765435	0.725149	1.09779	1.03737	0.312217	0.151073	0.906436	0.0805721	0.292074	0.614362	2.3668	0.493504	0.0906436	0.312217	0.0503575	0.553933	0.835935
6-Month	Healthy	-0.226644	0.00217585	0.0991523	-0.149874	-0.0289772	0.0428046	654	49.2026	0.810933	15.6142	1.31552	0.637523	1.18397	2.48937	4.25015	7.64015	3.43048	0.627403	2.91439	0.364299	2.84355	1.01194	1.86197	0.951224	0	1.0423	4.4829	0	0.586926	0.273224	0.51609	1.37624	0.323821	1.58875	0.323821	0.0202388	0.0708359	1.17385	0.930986	0.779194	0.617284	1.3054	1.07266	0.829792	0.384538	0.303582	1.94293	0.607165
6-Month	Healthy	-0.147931	-0.0965528	0.0745593	-0.0713791	-0.0355303	0.039517	612	41.6247	0.797239	20.0423	2.88761	1.76074	2.64614	0.412516	4.15535	1.89154	5.52369	0.633867	2.41473	0.623805	2.79706	1.18724	1.33816	0.855217	0.0503069	0.935708	1.43878	0	1.38847	0.714358	0.774726	2.32418	0.694235	1.47902	0.87534	0.623805	0.4427	0.794849	1.24761	1.0162	0.865278	2.45498	0.855217	0.744542	0.472885	0	1.89154	0.653989
6-Month	Healthy	-0.11141	-0.101153	0.0552859	-0.181406	0.0345563	0.0330641	528	38.7311	0.78035	12.7221	0.979402	1.73667	0.26252	0.413974	1.28231	7.2395	2.14055	0.151454	5.44225	0.918821	12.6111	1.08037	0.181745	0.605816	0	1.79725	1.18134	0.838045	1.62561	0.0908724	0.62601	1.18134	0.151454	1.75687	1.25202	0	0.323102	0.676494	0.0302908	0.0807754	0.555331	0.343296	0.0908724	1.07027	0.6563	0	2.66559	1.01979
6-Month	Healthy	-0.100566	-0.0963766	0.110513	-0.10069	0.101192	0.0654683	582	44.0468	0.76939	13.8125	1.85053	2.08568	5.388	0.909927	15.4994	0.879256	2.72978	0.807688	1.4109	0.0920151	9.90696	1.33933	0.0715673	0.644106	2.71956	0.674778	0.88948	0.112463	0.552091	0.685002	0.746345	0.122687	0.306717	2.03456	0.674778	0.286269	1.64605	1.17575	0.122687	0.388508	0.971271	0.0408956	0.572539	0.378284	0.439628	0	1.40067	0.276045
6-Month	Healthy	-0.0669357	-0.0620273	-0.116552	0.118688	-0.0369753	-0.0305322	445	35.1227	0.765589	37.5439	3.82261	3.90288	4.13364	0.591953	3.87278	3.45139	3.47146	3.42129	1.03341	1.40464	1.01334	1.44477	0.0702318	2.28755	0.0100331	1.02338	0.431424	0.0401324	1.28424	0.90298	0.74245	0.601987	0.331093	0.220728	0.531755	0.090298	0.110364	0.491622	0.0300993	0.140464	0.722384	0.792616	0.100331	0.13043	0.260861	0.0601987	0.300993	0.571887
6-Month	Healthy	-0.128495	-0.0253457	-0.0986378	0.133772	-0.0359475	-0.0108563	450	36.304	0.751482	28.1549	10.4977	9.07994	2.52388	0.442433	0.623429	2.03117	2.38311	4.60533	0.673705	1.06586	3.90146	1.94067	0.744093	3.00654	0	0.723982	1.13625	0	0.904977	1.86023	1.06586	0.623429	0.412267	0.542986	1.06586	0.462544	0.0904977	0.542986	0.15083	0.351936	0.623429	0.120664	0.351936	0.0100553	0.563097	0.120664	0.160885	0.502765
6-Month	Healthy	-0.250729	0.0239831	0.0846692	-0.247315	-0.102167	-0.0212822	746	52.4269	0.831868	10.8299	0.947867	0.605022	0.786528	0.514268	0.574771	6.59474	3.40829	0.302511	4.22507	1.10921	1.01845	0.574771	4.83009	1.11929	0.0100837	2.45034	0.776444	0.151255	0.968035	0.302511	0.373097	0.937784	0.121004	1.94615	0.363013	0.171423	0.0302511	1.46214	2.64193	0.726026	0.554603	0.786528	3.29737	0.46385	0.504185	1.56297	0.988202	0.978118
6-Month	Healthy	-0.239102	0.0361258	-0.0069594	-0.191492	-0.0589612	0.0129069	741	46.9536	0.827708	15.7235	1.1924	0.434519	0.303153	1.03072	1.93007	2.3848	8.1346	0.222312	2.01091	1.1823	3.20331	1.07114	2.93048	0.778092	0.0101051	1.32377	0.161681	0	1.68755	0.838723	0.616411	1.25303	0.0202102	1.42482	0.222312	0.0909458	0.0202102	0.919563	1.3844	2.66774	0.383994	0.55578	2.43533	0	0.101051	1.1924	0.343573	0.980194
6-Month	Healthy	-0.157995	-0.0954581	0.0601973	-0.046343	-0.0538485	0.0444012	578	41.9354	0.78855	21.2914	3.92236	1.84049	2.89651	0.321834	4.25425	2.14221	4.43528	0.522981	2.8764	0.543096	2.49422	1.15659	1.30745	0.804586	0.0704013	1.02585	1.78015	0	1.41808	0.71407	0.764357	2.21261	0.794529	1.35774	1.00573	0.543096	0.352006	0.633612	1.4382	0.834758	0.744242	2.85628	0.844815	0.512924	0.543096	0.0100573	2.14221	0.502866
6-Month	Healthy	-0.104139	-0.096686	0.0878046	-0.166265	0.0155886	0.0432486	501	38.1045	0.775819	14.9818	1.52341	1.10977	0.393462	0.49435	1.09968	8.43422	1.58394	0.0807103	5.99274	0.786925	11.7333	0.978612	0.282486	0.504439	0.0100888	1.53349	1.705	0.867635	1.87651	0.110977	0.655771	1.0795	0.110977	1.67474	1.32163	0.0403551	0.272397	0.66586	0	0.0706215	0.393462	0.33293	0.121065	1.03914	0.897902	0	2.70379	0.726392
6-Month	Healthy	-0.140451	-0.100016	0.0678039	0.00934197	-0.0423267	0.0430935	596	42.4284	0.797306	20.519	6.24053	5.37211	4.00889	0.333232	2.68605	1.37332	2.00949	1.9489	2.66586	0.615975	0.0605877	1.38342	0.171665	0.929011	0.747248	2.33263	1.57528	1.16126	1.34303	0.464506	1.18146	1.88832	0.514995	2.21145	0.545289	0.39382	1.31273	0.39382	0.858326	0.83813	0.434212	1.05019	0.575583	1.19156	0.323134	0	2.36292	0.656367
6-Month	Healthy	-0.246952	0.0183062	0.0920326	-0.218823	-0.0751468	0.0214373	694	50.0241	0.832589	9.05516	1.90582	3.47887	1.29071	0.151255	0.65544	0.867198	3.95281	0.776444	4.44691	0.262176	0.0705859	1.14954	11.6568	0.877281	0	1.61339	1.00837	0.0100837	0.373097	0.373097	0.221841	1.69406	0.937784	1.64364	0.242009	0.0705859	0.0504185	0.84703	1.16971	1.44197	0.554603	1.87557	2.61168	0.100837	0.252092	0.73611	1.8554	0.988202
6-Month	Healthy	-0.25083	0.0401154	0.122858	-0.240414	-0.0883941	-0.00543998	673	50.6177	0.843953	13.7447	0.313068	0.373662	0.313068	0.222177	1.86831	1.81781	2.32276	0.121188	2.05009	1.51485	0.282771	0.39386	3.12058	1.0099	0.010099	1.11089	0.504948	0	0.807918	0.161584	0.272672	3.27207	0.151485	2.57524	1.48455	0.0706928	0.0302969	2.06019	1.45425	1.34316	0.555443	0.676631	3.68612	0.0807918	0.545344	0.323167	1.54514	0.78772
6-Month	Healthy	-0.219831	0.0194345	0.0653891	-0.126431	0.0689947	0.0432152	617	47.4353	0.717182	15.7734	2.37515	1.01502	2.13155	0.233455	3.13642	1.97929	2.85221	0.842469	0.842469	2.17215	23.782	1.22818	0.89322	0.852619	0	0.771417	0.659765	0.943971	0.994722	0.548112	0.426309	0.203004	3.57288	1.77629	0.395859	0.365408	0.243605	0.47706	0.142103	0.385708	0.781567	1.24848	0.720666	0.203004	0.0812018	0.131953	0.233455	0.791717
6-Month	Healthy	-0.234679	0.00496922	0.0799092	-0.0724893	-0.0843258	0.0223888	663	47.7326	0.821824	21.3948	2.45547	2.41522	1.98249	0.613867	1.20761	8.83566	2.63661	1.08685	2.94858	0.352219	1.0164	0.754755	0.664184	1.429	0	0.996277	0.543424	0	1.02647	0.50317	0.261648	1.09691	0.110697	1.13716	0.966086	0.191205	0.332092	0.815135	0.895643	0.724565	0.764818	1.86173	1.63027	0.0805072	0.97615	0.120761	2.15357	0.462916
6-Month	Healthy	-0.0995453	-0.0638949	-0.0625309	-0.0682656	0.125331	0.028374	476	38.3278	0.700909	16.5328	2.87091	3.88476	2.82072	0.301144	25.8783	2.30877	1.82694	1.14435	1.01385	1.20458	1.57599	1.51576	0.0401526	1.21462	0	0.752861	0.843204	10.52	0.532022	0.893395	0.652479	0.100381	0.532022	0.793013	0.421602	0.070267	0.250954	0.38145	0.0100381	0.391488	0.9737	0.562136	0.220839	0.220839	0.501907	0.0200763	0.43164	0.441678
6-Month	Healthy	-0.0372164	-0.0750875	-0.133791	0.0793803	-0.0261321	-0.013739	441	33.7453	0.786213	32.7103	3.71822	4.34127	2.54246	0.482364	1.33655	2.45201	2.32137	2.30128	1.92945	2.13044	4.41162	1.67822	0	1.76867	0	0.763742	0.331625	0.110542	1.75862	0.874284	0.542659	1.58778	1.73852	0.200985	0.542659	1.63803	0.251231	0.472314	0.0200985	0.432117	1.10542	0.884333	0.180886	0.0602954	0.39192	0.040197	0.351723	0.864235
6-Month	Healthy	-0.171621	-0.0434029	-0.0318873	-0.0495464	-0.0881369	0.0193597	613	41.178	0.81852	25.161	2.47485	1.5996	1.33803	1.8008	0.28169	4.43662	4.9497	1.05634	4.13481	1.31791	0.241449	0.855131	1.6499	2.42455	0	1.34809	1.14688	0.0402414	0.28169	0.382294	0.794769	1.15694	0.804829	1.32797	1.79074	0.352113	0.140845	0.55332	1.167	0.362173	0.382294	0.342052	0.895372	0.191147	1.52918	0.0503018	1.22736	0.643863
6-Month	Healthy	-0.147666	-0.0757316	-0.0130799	0.0190801	-0.0612682	0.0341389	583	41.3197	0.800937	21.2412	6.8113	3.49142	4.63169	0.191726	2.82543	1.41271	2.56307	1.44299	2.69425	0.595358	0.0403633	1.38244	0.201816	0.898083	0.655903	1.85671	2.46216	1.03935	1.35217	0.807265	0.73663	1.40262	0.423814	1.89707	0.575177	0.383451	0.958628	0.322906	0.898083	0.887992	0.61554	1.08981	0.544904	0.817356	0.524723	0.0302725	2.34107	0.595358
6-Month	Healthy	0.397997	0.250313	0.0216654	-0.221204	0.27178	-0.33915	96	12.0491	0.430887	2.42211	0.80402	0.0301508	2.41206	0.0301508	0.080402	5.62814	0.522613	0	0.0100503	42.4322	0.0603015	0.0502513	0	0	0.150754	0.0603015	0.0201005	37.598	0	0.0201005	0.0301508	0.0201005	0	0	0.0201005	0.0201005	0.763819	0	0	0	0.542714	0	0	0.0201005	0	0	0.0502513	0.0100503
6-Month	Healthy	-0.00537626	-0.136984	-0.00304806	0.0225491	0.0306527	0.0860692	430	33.9387	0.786662	18.6231	7.35678	4.41206	3.06533	6.79397	0.462312	0.271357	1.55779	0.693467	1.9196	0.311558	0.0502513	1.21608	0.0301508	0.683417	2.48241	0.914573	0.0603015	0.080402	0.512563	1.67839	1.29648	1.48744	2.39196	1.90955	0.733668	0.341709	1.00503	0.512563	0	1.9799	0.964824	0.080402	0.603015	0.753769	0.904523	0	1.28643	0.442211
6-Month	Healthy	-0.204196	0.00408764	-0.0511247	0.0389358	-0.101958	-0.0211613	608	41.1161	0.781794	32.626	3.26863	1.51866	3.3692	0.955446	0.663784	7.87489	1.89078	1.45831	1.94106	0.392236	0.170975	1.45831	1.19682	1.97124	0.0402293	0.824701	1.30745	0	1.12642	0.291662	0.492809	0.995675	0.0804586	0.663784	1.25717	0.0804586	0.140803	0.553153	0.553153	0.593382	0.965503	0.231319	0.643669	0.633612	0.392236	1.67957	0.26149	1.11636
6-Month	Healthy	0.0174964	-0.144283	0.0239962	0.147438	-0.0273869	-0.0516915	363	31.5706	0.735557	41.2778	3.19447	7.65071	3.53495	0.761065	0.530743	3.94552	1.72241	0.240336	1.0014	0.82115	0.0700981	1.41198	0.0500701	1.24174	0.25035	0.490687	1.96275	0.130182	0.450631	0.15021	1.10154	0.590827	2.0729	0.380533	1.40196	2.06289	0.640897	0.330463	0.0400561	0.0700981	1.04146	0.0500701	0.0801122	2.61366	1.89265	0	0.450631	0.490687
6-Month	Healthy	-0.147633	-0.00348444	0.0849857	-0.127353	-0.107061	0.00570534	323	37.4365	0.853547	20.916	1.13474	0.950726	0.449806	0.255571	0.224903	5.40789	2.3717	1.41075	1.64588	0.981394	0	1.06318	8.98589	1.75833	0	4.5185	0.78716	0	0.766714	0.132897	0.224903	2.90329	0.0613371	0.848497	0.776937	0	0.0306686	1.36986	0.684932	1.05295	0.480474	2.21836	1.68677	0	0.194234	0	1.19607	1.15518
6-Month	Healthy	-0.0909939	0.0204413	-0.0855798	0.0525798	0.0286479	0.0255569	373	35.165	0.763969	20.4728	4.75855	14.6579	5.45272	0.593561	6.13682	5.15091	1.53924	5.84507	0.663984	1.05634	0.955734	3.28974	0.674044	0.482897	0	0.985915	0.171026	0.0503018	0.734406	0.261569	0.814889	0.301811	1.17706	0.684105	0.181087	2.666	0.0905433	0.734406	0.452716	0.0804829	1.26761	0.120724	0.412475	0.402414	0.150905	0.171026	0.171026	0.674044
6-Month	Healthy	0.106877	-0.0850135	-0.122959	0.179743	-0.0322775	-0.0199239	251	25.5668	0.746085	38.7769	7.48872	10.7669	4.26065	1.58396	1.03258	1.14286	2.08521	3.4787	0.81203	0.340852	0.491228	1.52381	0	1.18296	0.0200501	1.49373	1.12281	0	1.16291	1.56391	0.932331	0.461153	0.461153	0.270677	0.461153	0.952381	0.110276	0.79198	0	0.280702	0.461153	0.0300752	0.160401	0.150376	0.290727	0	0.250627	0.601504
6-Month	Healthy	-0.1681	0.0112697	-0.0253182	-0.213244	-0.077022	-0.00131295	443	38.6489	0.856477	11.904	1.21964	0.846689	1.28011	0.080637	1.52202	2.0764	5.42284	0.26207	3.7597	1.6329	2.30824	0.786211	3.71938	0.413265	0	1.23979	2.52999	0	0.473743	0	0.393106	1.19948	0.342707	3.57827	1.0382	0.211672	0.393106	0.564459	4.50559	0.352787	0.967644	0.463663	1.55226	0.221752	0.413265	0.26207	2.94325	1.57242
6-Month	Healthy	0.120062	-0.107822	0.0650961	-0.0330066	0.156608	0.124301	279	28.4028	0.779168	3.05773	12.9753	1.33776	4.78777	15.7514	1.30758	0.18105	1.62945	1.37799	1.04607	0.201167	0	0.442567	0	0.331925	1.16677	0.30175	0	5.48179	0.432509	1.03601	0.54315	0.261517	5.13981	1.60933	1.05613	0.6035	0.261517	0.100583	0	2.11225	0.281633	0.0100583	0.0100583	0	0.502917	0	0.251458	0
6-Month	Healthy	0.0688648	-0.131621	-0.0452692	0.142541	-0.0229696	0.0179502	329	29.1451	0.783617	19.401	15.3045	6.7508	7.92268	1.27204	0.821314	3.78606	1.77284	6.76082	1.41226	0.140224	2.6242	1.35216	0	1.0617	0.610978	1.28205	0.88141	0.0300481	0.671074	1.13181	0.530849	0.921474	0.430689	0.390625	0.861378	0.260417	0.200321	0.590946	0	1.60256	0.340545	0.130208	0.110176	0.530849	0.761218	0	0.550881	0.500801
6-Month	Healthy	-0.0235183	-0.0917643	-0.0841106	0.0741247	0.0792386	0.0893055	383	32.2116	0.70315	26.2024	4.9499	5.62124	5.37074	8.8477	15.4509	0.511022	1.2024	1.03206	0.831663	0.200401	0.0601202	1.52305	0.0300601	1.09218	0.230461	0.290581	1.48297	0	0.480962	0.450902	0.651303	1.11222	1.54309	0.320641	0.340681	1.63327	0.170341	0.751503	0.0300601	0.751503	0.541082	0.410822	0.180361	0.260521	0.410822	0.01002	0.1002	0.210421
6-Month	Healthy	0.140072	-0.131528	-0.104483	0.172501	-0.0480389	-0.0611018	340	26.6534	0.742583	37.5431	10.6802	6.30457	3.95939	0.84264	0.213198	7.47208	1.62437	0.883249	0.903553	0.274112	0.994924	2.01015	0	3.20812	0.0203046	0.954315	0.538071	0.0101523	1.04569	1.39086	1.08629	1.03553	0.101523	0.152284	0.304569	0.101523	0.345178	0.517766	0	0.0609137	0.639594	0.121827	0.0101523	0.883249	0.456853	0	0.203046	0.80203
6-Month	Healthy	0.0242493	-0.141174	-0.0767045	0.132637	-0.0661512	-0.0336167	424	30.7846	0.773065	36.4248	4.76764	2.13791	7.20666	0.200743	1.52564	3.41263	1.96728	2.44906	1.50557	0.220817	2.47917	1.89702	0	3.37248	0.0401485	0.813008	0.7026	0.0100371	0.401485	0.28104	0.552043	0.853157	0.291077	0.49182	0.501857	0.120446	0.592191	0.823045	0.0200743	1.23457	1.71635	0.200743	0.180668	0.722674	0.552043	0	0.200743	0.933454
6-Month	Healthy	0.0878907	-0.134665	-0.103502	0.188718	-0.0203466	-0.022059	351	27.732	0.741455	40.3208	8.33083	6.04511	4.26065	1.22306	0.912281	2.48622	1.66416	4.2807	0.491228	0.0200501	3.88972	1.55388	0	1.34336	0.370927	0.521303	1.52381	0	0.83208	0.451128	0.932331	0.691729	0.0802005	0.0601504	0.641604	0.0701754	0.431078	0.260652	0.0100251	0.190476	2.12531	0.0601504	0.0100251	0.721805	1.09273	0	0.150376	0.651629
6-Month	Healthy	0.127486	-0.131804	-0.0730946	0.135171	0.0761941	0.0397684	351	28.9106	0.681569	31.2569	5.87882	7.97196	5.999	7.05058	13.2599	4.56685	0.951427	1.23185	0.390586	0.450676	0	1.23185	0	0.831247	0.0500751	0.210315	0.821232	0	0.480721	0.671007	0.671007	0.270406	1.32198	0.0300451	0.270406	0.250376	0.18027	0.2003	0	0.270406	0.781172	0.190285	0.010015	0.701052	0.420631	0	0.0400601	0.681022
6-Month	Sick	0.260995	-0.00760561	-0.00409232	0.0139404	0.131007	0.0151635	232	22.6083	0.767969	4.41698	13.4738	4.05227	5.2173	2.39084	0.557188	0.384966	2.23888	6.44312	0.658495	0.253267	0.14183	1.76274	0	0.0303921	0.29379	0.719279	0	5.7441	0.111438	0.253267	0.547057	0.263398	5.54149	0.111438	0.283659	0.395097	0.749671	0.172222	0	6.15946	0.658495	0	0	0	0.0709148	0	0.800324	0.0202614
6-Month	Sick	-0.0558433	-0.111912	-0.0223072	0.0660763	-0.0329059	0.0135175	406	35.2959	0.790573	27.12	5.2208	4.60718	3.79238	3.10834	0.875163	5.30128	3.37994	1.56926	0.985816	0.0704155	0	1.89116	0.171009	1.01599	0.0201187	1.22724	0.62368	0	1.64973	0.342018	0.46273	0.804748	1.14677	0.442611	1.09647	0.653858	0.130772	0.432552	0.331959	1.68997	0.814807	1.38819	0.714214	0.422493	0.231365	0.563324	0.62368	0.342018
6-Month	Sick	-0.0475094	-0.0612854	-0.103893	-0.0570741	0.151503	0.0523168	470	36.7412	0.766839	14.405	2.34383	4.46635	4.55689	4.58706	11.3268	0.342018	2.44442	2.08229	0.704155	1.61956	6.66935	3.75214	0.0905342	0.523086	0	0.452671	0.46273	0.895282	0.523086	0.412433	0.814807	0.110653	7.44392	1.10653	0.62368	3.02786	0.301781	0.673976	0.0201187	0.523086	1.70003	0.331959	0.0402374	0.120712	0.130772	0.211246	0.331959	0.633739
6-Month	Sick	0.360714	0.145713	-0.0200228	0.195454	-0.0448413	-0.109505	165	15.8693	0.660999	55.3577	4.44713	5.29228	1.51927	0.0402455	0.0100614	2.85743	2.41473	0.362209	1.27779	2.84737	0.0100614	1.24761	0	0.593621	0.120736	0.372271	1.5897	1.94185	2.3443	0.120736	0.885401	0	0	0	0.593621	0.0201227	0	0	0.0100614	0.0201227	1.76074	0.0100614	0	0	0.452762	0	0.0402455	0.130798
6-Month	Sick	-0.228524	0.0372016	-0.00534878	-0.062315	-0.0587184	0.10037	667	49.4023	0.788169	21.0659	2.96192	1.55148	1.08805	8.74471	1.11828	0.997381	2.34737	0.735442	2.12573	0.513802	0.0201491	0.866411	3.12311	2.47834	0	1.1082	1.99476	0.0100746	0.997381	0.0302237	0.423131	1.90409	0.171267	0.876486	1.33992	0.272013	0.272013	1.43059	0.634697	1.1888	1.15857	2.91155	1.12835	0.624622	0.947008	0.453355	1.36006	1.36006
6-Month	Sick	-0.169328	-0.00623477	-0.0418136	0.0945333	-0.105187	-0.0409774	527	39.7784	0.74312	39.8551	5.593	4.37582	2.40418	0.251484	0.432552	6.31727	1.2373	0.855045	3.63143	1.43849	0.241424	0.875163	0.62368	1.76039	0	1.56926	0.915401	0.0603561	0.905342	1.62961	0.442611	0.432552	0.221306	0.402374	0.543205	0.140831	0.120712	0.31184	1.7805	0.663917	0.46273	0.362137	0.553264	0.0704155	0.744392	0	0.291721	0.372196
6-Month	Sick	-0.0640678	-0.0655553	-0.125908	0.121278	-0.0262219	-0.00430787	447	34.3574	0.744799	41.0524	5.25206	1.61679	2.99257	5.22193	5.51316	3.36413	2.66118	1.667	1.2151	1.12472	0.331392	1.89797	0.0602531	1.83772	0	0.381603	0.712995	0.14059	0.431814	0.150633	0.471982	0.542278	0.210886	0.291223	1.35569	0.281181	0.281181	0.391645	0.451898	0.411729	0.78329	0.32135	0.170717	0.502109	0.883712	0.361518	0.23097	0.813416
6-Month	Sick	0.156853	-0.111641	-0.0791323	0.214125	-0.0164419	-0.043605	314	25.4929	0.718215	40.0321	7.39331	10.6792	8.0545	0.290523	1.29233	0.290523	1.26227	1.38249	0.270487	0.110198	1.46263	1.97355	0	0.801443	1.52274	0.220397	0.701262	0	1.08195	1.07193	0.991785	0.140252	0.120216	0.0200361	0.500902	0.15027	0.230415	0.410739	0	0.260469	3.1657	0.0701262	0.0500902	0	0.741334	0	0.0901623	1.112
6-Month	Sick	0.12215	-0.114876	-0.144728	0.184052	-0.0300234	-0.037326	349	25.7437	0.728302	43.5746	7.53809	6.69607	3.9595	1.88452	1.5838	2.21532	2.13512	1.34322	1.00241	0.451083	0.100241	1.40337	0	1.39334	0	0.681636	0.42101	0	1.28308	0.0501203	1.02245	0.661588	0.801925	0.110265	0.651564	3.27787	0.140337	0.441059	0	0.69166	0.511227	0.190457	0.0400962	0.150361	0.521251	0	0.120289	0.32077
6-Month	Sick	-0.0936239	-0.0423998	-0.123647	0.109476	-0.0650987	-0.0544381	473	35.5649	0.76012	40.1708	3.87745	1.63737	3.22451	0.823707	2.38071	4.00804	3.06379	1.24561	0.743345	1.48669	0.381718	2.41085	0.100452	2.59166	0.0200904	1.11502	0.642893	0	1.90859	0.241085	0.462079	1.21547	0.291311	0.190859	0.914114	0.361627	0.150678	0.642893	0.100452	0.472125	1.06479	0.331492	0.120542	0.23104	0.150678	0.0401808	0.180814	0.773481
6-Month	Sick	0.119292	-0.143748	0.0123577	0.0576727	0.0337126	0.0571033	280	27.0439	0.770246	7.9074	13.3594	7.07557	3.07677	0.661455	0.691521	0.871918	0.34075	1.11245	2.76609	0.400882	2.3652	0.420926	0	0.380838	7.77711	0.942073	6.98537	0	0.130287	1.0022	0.160353	0.681499	1.06234	0.481058	0.461014	0.83183	0.300661	0.0501102	0	1.13249	0.0801764	0.0200441	0.0400882	0.992183	0.631389	0	1.07236	0.010022
6-Month	Sick	-0.203897	-0.0161823	0.0706692	-0.298032	-0.164716	0.00477253	509	41.3017	0.810804	8.24098	1.40036	0.191416	0.695144	0.0503728	0.201491	3.03244	2.01491	0.0705219	8.77493	1.37014	0.0302237	0.191416	5.03728	1.63208	0.0100746	4.15072	1.05783	0	0.463429	0.0100746	0.0302237	0.463429	0.120895	0.826113	1.03768	0.302237	0.11082	0.0805964	6.42756	0.705219	0.22164	0.68507	2.93169	0	0.292162	0.0402982	1.92424	1.01753
6-Month	Sick	0.140556	-0.122558	-0.0633638	0.175948	0.00328241	-0.0133955	304	24.9407	0.743095	31.7654	8.94716	10.8487	5.45436	0.840673	1.09087	0.190152	1.60128	4.0032	1.0008	0.070056	1.39111	3.23259	0	0.7506	1.36109	0.35028	0.790633	0	0.0900721	1.1209	0.800641	0.130104	0.55044	0.110088	0.60048	1.94155	0.910729	0.740592	0	0.560448	1.35108	0	0.210168	0.45036	0.65052	0	0.110088	0.900721
6-Month	Sick	-0.114781	-0.100856	0.0866368	-0.0878522	-0.136013	0.0418586	479	38.8152	0.735058	7.64434	2.81633	0.66385	2.59505	0.804667	1.12653	0.583384	2.24301	0.472742	6.98049	0.4828	0.311808	0.774492	0.462684	0.472742	0.462684	1.01589	26.373	0.0100583	0.221283	0.110642	0.341984	1.92114	0.0804667	1.00583	0.744317	0.341984	0.4828	0.633675	2.37377	0.794609	0.593442	0.42245	1.67974	0.211225	1.43834	0	2.20278	0.2414
6-Month	Sick	-0.113941	-0.040993	-0.089187	0.106327	-0.0238688	0.0107565	455	37.4774	0.768741	31.4046	3.10007	5.81642	4.34212	0.858326	5.20044	1.89841	2.82743	1.61567	0.878522	0.262547	3.80693	2.54468	0.161567	2.83752	0	0.747248	1.09058	0.535191	0.595779	0.171665	0.828032	0.646269	0.252449	0.424114	3.06978	0.201959	0.151469	0.373624	0.151469	0.615975	0.959305	2.24174	0.0807836	0.323134	0.575583	0.555387	0.212057	0.525093
6-Month	Sick	0.109286	-0.153574	-0.0136202	0.177362	-0.0235737	-0.0145876	350	28.172	0.749975	39.7369	6.11569	5.55332	4.40852	2.43021	0.341434	1.27536	1.98835	0.813416	0.532235	0.0602531	3.1432	3.47459	0	1.2854	1.65696	0.220928	2.29966	0	0.702952	0.0401687	1.04439	0.381603	0.0301265	0.130548	1.667	0.311307	1.82768	1.25527	0	0.592488	2.43021	0.0401687	0.0401687	0.0803374	1.48624	0	0.130548	0.401687
6-Month	Sick	0.0621864	-0.153005	-0.0681483	0.180239	-0.0754921	-0.0366528	364	29.4362	0.733183	39.3065	5.43195	6.13349	5.20144	0.841852	0.851874	3.82842	0.992183	0.661455	1.33293	0.120265	0.621367	1.42313	0	1.99439	0.0501102	0.611345	5.58228	0.010022	1.60353	0.380838	0.751654	0.841852	0.190419	0.180397	1.99439	0.230507	0.310684	0.300661	0	0.450992	0.801764	0.0400882	0.0400882	0.901984	2.31509	0	0.360794	0.270595
9-Month	Healthy	-0.199922	-0.00672325	-0.0649288	0.064057	-0.114923	-0.0271396	664	44.0122	0.764319	32.8213	2.64056	2.89157	2.51004	0.301205	0.331325	1.96787	3.19277	0.552209	2.18876	0.973896	0.0702811	1.01406	0.672691	3.84538	0	1.54618	0.793173	0.0100402	1.45582	0.512048	0.542169	1.45582	0.993976	0.431727	1.78715	0.993976	0.0200803	1.31526	1.28514	0.863454	0.481928	3.25301	0.431727	0.170683	0.421687	1.20482	0.471888	0.803213
9-Month	Healthy	-0.192624	-0.0141151	-0.0644894	0.0591149	-0.07593	-0.0253401	632	41.5802	0.760734	37.1503	2.40491	1.88167	2.18354	1.30811	1.13705	1.24774	2.61622	1.60998	1.59992	2.16341	2.15335	1.88167	0.392433	2.45522	0	1.62004	0.523244	0.130811	2.28416	0.241497	0.603743	1.0968	0.281747	0.432683	0.46287	0.352184	0.160998	1.68042	0.442745	0.130811	0.442745	0.684242	0.472932	0.362246	0.372308	0.0100624	0.372308	0.543369
9-Month	Healthy	-0.162195	0.0218661	-0.0450231	-0.0797273	0.113191	0.0779902	555	39.5001	0.663596	19.4061	2.00302	1.58027	1.58027	5.88827	11.0619	2.9693	1.14746	1.84197	0.855561	0.926019	22.5566	1.18772	0.191243	0.754907	0.0402617	0.422748	0.754907	0.0100654	1.21792	0.100654	0.402617	0.231505	0.563664	0.825365	0.171112	0.191243	0.322094	0.312028	0.120785	0.0603926	0.291897	0.35229	0.291897	0.362355	0.271766	0.0201309	0.281832	0.24157
9-Month	Healthy	-0.263657	0.0469597	0.0849542	-0.0831108	-0.108013	0.00397777	791	51.08	0.803304	24.9823	1.92016	1.01061	0.323396	0.0808489	0.454775	1.71804	2.26377	0.131379	1.9909	2.1526	1.84942	1.61698	2.13239	3.56746	0	1.19252	0.222335	0.0202122	0.667004	0.212228	0.72764	1.25316	0.242547	1.19252	1.30369	0.384032	0.0303183	1.31379	1.20263	1.10157	0.282971	1.11167	2.00101	0.0808489	0.828701	3.81001	0.141486	1.11167
9-Month	Healthy	-0.230912	-0.0111965	0.0562216	0.0238404	-0.091687	-0.0150583	783	48.3226	0.794346	28.5671	3.00919	2.72645	1.9792	0.121175	0.716954	5.38221	3.28183	1.23195	1.4945	0.686661	0.141371	1.86812	1.27234	1.05019	0	1.4642	0.474604	0.010098	1.89841	0.656367	0.656367	0.434212	0.222155	0.979501	2.39321	0.353428	0.403918	0.88862	0.767444	1.14107	1.61567	1.31273	0.525093	0	0.949207	0.83813	0.4948	1.13097
9-Month	Healthy	-0.197293	0.00618817	-0.0472164	-0.092675	0.0606571	0.0383081	619	42.3048	0.663838	22.5118	1.36862	1.29818	0.724565	0.140888	3.64295	3.43162	2.68693	0.44279	1.25792	2.1435	27.8052	1.41894	0.241522	2.063	0	0.654121	0.0905706	0.0301902	1.0164	0.181141	0.674248	0.352219	0.120761	1.07678	0.362282	0.0704438	0.050317	1.02647	0.140888	0.150951	0.462916	0.603804	0.47298	0.0100634	0.231458	0.0402536	0.573614	1.11704
9-Month	Healthy	-0.235403	-0.00433046	0.0703247	-0.032531	-0.124719	-0.00185805	714	46.2043	0.795117	29.7958	1.68997	1.38819	1.27754	0.794689	0.523086	2.99769	2.26335	0.945579	2.78644	1.54914	0.110653	0.824867	1.52902	2.36395	0	1.49884	0.513027	0.0201187	0.814807	0.221306	0.46273	1.63967	0.0402374	1.04617	1.20712	0.0502968	0.0100594	0.844985	0.92546	0.362137	0.442611	2.32371	1.98169	0.0804748	0.31184	0.261543	1.16688	0.834926
9-Month	Healthy	-0.192835	-0.0135743	0.0849859	-0.182672	-0.101068	0.0107376	619	43.4252	0.811411	18.5148	0.892767	0.375368	0.395658	0.557979	0.192756	2.3638	4.53485	0.517399	4.59572	0.0608704	0.953637	0.588414	1.19712	0.74059	0	3.07396	0	0	1.70437	0.0304352	0.568124	1.10581	0.0913057	2.40438	0.821751	0.0101451	0.0405803	0.344933	1.11596	0.233337	0.344933	0.0811606	5.60008	0	0.324642	0.882621	0.913057	1.92756
9-Month	Healthy	-0.187248	-0.0256035	0.0460171	0.0889091	-0.103178	-0.0564936	596	42.4143	0.739223	41.2226	1.54836	1.49809	0.774181	0.221194	0.331792	1.14619	2.36276	0.613312	1.41766	0.703801	0.0301629	1.46793	0.160869	1.58858	0	1.07581	1.5182	0.0402172	1.26684	0.864669	0.804343	2.98613	1.06576	0.49266	5.3891	0.764126	0.231249	1.9807	0.392117	0.28152	0.673638	0.573095	0.412226	1.26684	1.26684	0.0301629	0.452443	0.603258
9-Month	Healthy	-0.234032	0.0302197	-0.00571155	-0.0170457	-0.122226	-0.0111697	652	46.3678	0.742386	30.1318	1.73992	0.965503	0.704013	1.09625	0.251433	1.19682	2.74565	0.522981	1.6494	1.3678	0.110631	0.804586	4.36488	2.59479	0	1.51866	0.854873	0.0100573	2.52439	0.120688	0.382178	6.61772	0.0201147	0.492809	1.62929	0.120688	0.120688	4.93815	1.26722	0.683898	0.553153	0.885045	0.945389	0.191089	0.060344	2.80599	0.45258	0.663784
9-Month	Healthy	-0.271762	0.043356	0.0910416	-0.219941	-0.0871017	0.00625785	894	53.0863	0.837934	14.1382	2.11517	0.141686	0.394697	1.12337	0.688189	0.47566	5.87997	0.0404817	2.60095	0.678069	0.192288	1.12337	3.72432	0.131566	0	1.933	0.23277	0	0.69831	0.263131	0.495901	1.82168	0.445299	1.933	0.202409	0.161927	0.303613	1.71035	2.3783	3.80528	0.779273	1.41686	2.98553	0.192288	0.364336	1.41686	1.23469	1.10313
9-Month	Healthy	-0.250161	0.0200246	0.087172	-0.0880526	-0.029963	0.0481542	726	49.2721	0.8035	23.5258	2.35258	1.57512	0.787561	1.9689	3.91761	0.6563	2.97859	0.403877	1.59532	0.313005	4.47294	2.47375	1.55493	1.01979	0	0.636107	0.272617	0.0100969	1.34289	0.232229	1.3227	0.514943	0.13126	1.49435	0.201939	0.100969	0.26252	0.999596	2.67569	1.20153	0.706785	0.535137	0.737076	0	0.272617	1.13086	0.464459	1.22173
9-Month	Healthy	-0.262254	0.0413906	0.0827363	-0.0940107	-0.106211	0.0112906	756	48.6426	0.80321	25.068	1.75315	1.26952	0.957179	0.745592	0.644836	1.66247	4.06045	0.685139	2.75063	2.82116	0.876574	1.06801	2.11587	1.23929	0	1.13854	0.806045	0.292191	1.07809	0.161209	0.322418	1.49118	0.18136	2.10579	1.10831	0.130982	0.322418	0.947103	4.31234	0.503778	0.604534	1.44081	1.50126	0.634761	0.382872	0.675063	0.816121	1.18892
9-Month	Healthy	-0.0385464	-0.0779494	-0.159806	0.13831	-0.075678	-0.0690382	468	32.9787	0.745658	44.7632	4.42416	2.9695	1.78571	0.802568	0.662119	1.63523	2.49799	2.08668	1.02327	3.04976	1.29414	1.52488	0.0300963	2.51806	0	0.822632	0.441413	0	1.67536	0.38122	0.95305	1.42456	0.140449	0.180578	2.11677	0.0802568	0	0.62199	0.0802568	0.0601926	0.451445	0.130417	0.140449	0.100321	0.832665	0.0200642	0.250803	0.792536
9-Month	Healthy	-0.115776	-0.053994	-0.12712	0.106427	-0.103101	-0.063793	514	36.197	0.753298	43.7431	3.49784	1.70871	1.47754	0.221128	0.593024	2.04041	3.00533	1.2162	1.27651	1.55795	1.05538	1.35692	0.0904614	2.63343	0	1.52779	0.351794	0	1.85948	0.331692	0.623178	1.5881	0.32164	0.341743	0.894562	0.231179	0.0301538	0.623178	0.743793	0.170871	0.281435	1.16595	0.140718	0.291487	0.391999	0.482461	0.603076	0.522666
9-Month	Healthy	-0.153981	-0.0603178	-0.0259537	0.0816197	-0.0905021	-0.0503056	557	40.3467	0.742858	41.8008	2.7666	1.22736	1.6499	0.140845	0.915493	3.01811	4.12475	1.38833	1.14688	1.27767	1.99195	1.02616	0.311871	1.76056	0	1.55936	0.855131	0.0100604	1.28773	0.261569	0.653924	1.62978	0.321932	0.462777	1.0664	0.694165	0.452716	0.744467	0.955734	0.372233	0.462777	1.78068	0.412475	0.955734	0.150905	0.452716	0.492958	0.432596
9-Month	Healthy	-0.213906	0.0110459	-0.0567287	0.0409664	-0.089661	-0.0207764	664	43.5542	0.776149	34.4977	2.42302	3.4629	1.88794	0.504796	0.242302	3.4629	2.32206	1.65573	3.03887	3.17012	1.86774	1.39324	1.04997	3.13983	0	2.09995	1.08026	0.0201918	0.858152	0.575467	0.464412	0.807673	0.131247	0.807673	0.918728	0.302877	0.0605755	0.656234	0.767289	0.17163	0.848057	0.22211	0.686522	0.0504796	0.504796	0.151439	0.323069	1.10045
9-Month	Healthy	-0.270572	0.0661459	0.106709	-0.244065	-0.0187815	0.00649254	882	53.9877	0.827416	10.8918	0.789554	0.536492	0.192327	1.27543	4.97014	4.2312	2.54074	0.364409	1.37666	2.79381	5.14222	1.72082	2.66221	0.688329	0	1.04262	0.111347	0.0101225	0.445389	0.566859	0.698451	2.15609	0.141715	1.75119	0.313797	0.0303674	0.111347	1.02237	2.28768	1.64996	1.2147	0.769309	1.51837	0.0303674	0.273307	2.26744	0.172082	1.25519
9-Month	Healthy	-0.271649	0.055677	0.0847899	-0.15523	-0.0791644	-0.0126416	823	51.2789	0.810069	18.3899	1.87342	0.850633	1.01266	0.0506329	0.374684	6.31899	3.10886	0.212658	2.86582	4.38481	0.324051	0.627848	3.40253	0.394937	0	2.43038	1.03291	0.0101266	0.810127	0.334177	0.779747	0.38481	0.0506329	2.28861	0.243038	0.192405	0.405063	1.6	1.56962	0.992405	0.972152	2.44051	1.35696	2.03544	1.34684	0.0810127	1.2962	0.739241
9-Month	Healthy	-0.221359	0.031732	0.00892984	0.0798665	-0.109454	-0.0469921	650	43.9524	0.755824	38.3717	2.29446	2.53598	1.75103	0.161014	0.432726	2.5561	3.46181	1.48938	1.05666	1.25792	0.714501	1.32837	1.00634	3.12972	0.0100634	1.06672	0.392473	0	2.46553	0.181141	0.855389	0.905706	0.432726	0.382409	1.26799	0.664184	0.0603804	0.744692	0.342156	0.633994	0.462916	1.75103	0.452853	0.110697	0.493107	1.71078	0.44279	1.17742
9-Month	Healthy	-0.224517	0.0314187	-0.023853	-0.180902	0.024927	-0.0551872	772	46.4771	0.811911	12.6229	0.405556	0.162222	0.334584	0.517084	4.15695	15.4821	5.60681	0.152084	1.10514	3.47764	3.58917	2.14945	0.55764	0.365001	0	0.851668	0.162222	0	0.567779	0.55764	0.83139	0.111528	0.263611	2.16973	0.172361	0	0.0811112	1.74389	0.415695	0.263611	1.50056	0.141945	0.689445	0.0811112	1.1457	0.192639	1.07472	2.30153
9-Month	Healthy	-0.269361	0.0783637	-0.0114985	-0.0124094	-0.130175	-0.0287516	750	47.153	0.782875	33.6161	1.34303	0.716954	0.817934	0.181763	0.201959	2.78703	3.26164	0.73715	1.43391	2.09028	0.39382	0.908816	1.67626	1.69646	0	1.64597	0.727052	0	2.22155	0.252449	0.646269	1.35313	0.111077	0.646269	0.73715	0.383722	0.161567	1.76714	2.21145	0.727052	0.363526	1.0098	0.78764	0.0302939	0.4948	1.32283	0.636171	1.4844
9-Month	Healthy	-0.116103	0.0108346	-0.0870614	0.0542266	-0.0338767	-0.0172236	385	36.0392	0.82077	30.2104	4.61924	2.78557	1.67335	1.61323	2.54509	5.51102	4.20842	3.54709	0.931864	1.29259	0.741483	1.76353	0.250501	1.93387	0	0.911824	0.861723	0.781563	0.771543	0.611222	0.951904	0.310621	0.11022	0.951904	1.16232	0.260521	0.230461	0.731463	0.450902	0.220441	0.611222	1.37275	0.290581	0.0701403	0.350701	0.170341	0.531062	1.04208
9-Month	Healthy	0.0917773	-0.029031	-0.164438	0.100742	0.0492375	0.0565381	265	26.4613	0.752371	34.7813	3.45696	2.5902	2.19714	15.7529	5.64402	4.69663	2.17698	2.09635	0.564402	1.1288	0	1.30014	0	3.42673	0	1.24975	0.211651	0	1.08849	0.382987	0.503931	0.473695	0.151179	0.0907075	0.352751	0.191494	0.0604717	0.65511	0	0.141101	0.594638	0.231808	0	0.231808	0.201572	0.0503931	0.181415	1.14896
9-Month	Healthy	-0.206975	0.047088	-0.0682687	-0.0814381	-0.0941466	-0.0233093	455	39.5184	0.814704	23.7961	1.25666	1.35719	1.96039	0.281492	0.301598	8.32412	3.19694	0.573037	1.02543	2.48316	0.140746	1.53815	4.5843	1.58842	0	2.0006	0.502664	0	1.36725	0.291545	0.492611	0.351865	0.0201066	0.723836	0.472504	0.150799	0.191012	0.753996	1.96039	0.61325	0.713783	0.884689	1.08575	0.231225	0.211119	4.83563	0.241279	1.46778
9-Month	Healthy	-0.165257	0.01194	-0.0405469	-0.264182	-0.0905925	-0.0229483	413	37.0281	0.782851	10.2312	0.944724	1.17588	0.874372	0.0904523	1.01508	1.44724	1.41709	0.452261	12.4623	3.42714	0.251256	0.41206	14.4824	0.79397	0	2.58291	0.78392	0	0.271357	0.180905	0.321608	1.10553	0.170854	0.80402	1.29648	0.0904523	0.110553	0.552764	0.713568	0.40201	0.522613	0.432161	3.71859	0.0301508	0.41206	0	1.8392	0.572864
9-Month	Healthy	-0.209678	0.0955886	-0.0198914	-0.104209	-0.118989	0.00325301	503	43.8768	0.823598	23.3771	0.91001	1.02123	0.940344	0.323559	0.141557	6.52174	1.75935	0.556117	2.18402	1.87058	0.101112	1.19312	4.52983	1.30435	0	3.03337	2.14358	0	1.0819	0.242669	0.606673	0.485339	0	1.10212	0.728008	0.242669	0.394338	1.04146	0.930233	1.64813	1.42568	1.57735	2.73003	0.707786	0.647118	1.48635	0.697674	1.36502
9-Month	Healthy	-0.154067	0.0256685	-0.101076	0.0592511	-0.105253	-0.0485055	438	37.0618	0.790838	36.5218	3.22873	2.68558	1.18688	0.231342	1.23718	7.19171	2.84651	0.633675	0.854959	1.12653	0.462684	1.5691	1.31764	3.24884	0	1.43834	0.502917	0	1.36793	0.18105	0.442567	0.754375	0.281633	0.472742	1.45846	0.140817	0.100583	0.814725	1.26735	0.30175	0.502917	0.341984	0.653792	0.492859	0.7242	1.64957	0.321867	0.985717
9-Month	Healthy	-0.102144	-0.00273705	-0.0928324	0.118074	-0.12463	-0.0645107	338	34.1023	0.764449	47.5564	1.84646	2.89012	1.10386	0.190667	0.3713	0.933266	2.35825	0.903161	1.20421	0.80281	0.210738	0.752634	0.280983	3.55243	0	1.70597	0.481686	0	0.582037	0.491721	0.471651	0.682388	0.3713	0.3713	0.642248	1.06372	0.0903161	1.05369	3.53236	0.301054	0.280983	0.140492	0.401405	0.0401405	1.03362	0.0602107	0.441545	0.43151
9-Month	Healthy	-0.167121	0.0575884	-0.0395875	-0.107301	0.0411002	0.0399063	397	39.6732	0.771409	20.0222	0.960663	2.17413	1.12246	0.768531	17.2313	4.63141	4.74264	0.758418	0.67752	2.1438	4.36849	1.55729	0.768531	0.970776	0	0.67752	0.151684	0	0.647184	0.515725	0.637071	0.353929	0.111235	1.71908	0.930327	0.0505612	0.0505612	0.414602	1.51684	0.333704	0.475276	1.78987	0.262918	0.151684	0.546061	1.14268	0.707857	0.556174
9-Month	Healthy	-0.0157022	0.0106727	-0.18253	0.166846	-0.0930312	-0.0805438	271	27.8566	0.751768	48.6771	5.30166	2.83624	2.48547	0.0801764	0.200441	3.91862	1.41311	2.51553	0.701543	1.58348	0.150331	1.55342	0.330728	2.01443	0	2.17478	0.461014	0	1.62357	0.651433	0.681499	0.420926	0.0901984	0.180397	1.06234	0.320706	0.0400882	0.481058	0.511124	0.0601323	0.671477	0.621367	0.240529	0.150331	0.450992	0.140309	0.240529	0.761676
9-Month	Healthy	-0.097761	0.0117722	-0.0803269	0.0701249	-0.0392578	-0.0841558	384	35.1184	0.764072	39.8625	1.50596	1.2735	1.981	0.0808571	2.264	6.63028	2.59753	1.78896	0.545785	2.91086	0.0404285	3.49707	0.505357	1.14211	0.0404285	0.63675	0.252678	3.32525	1.20275	0.21225	1.03093	0.303214	0.0303214	0.768142	0.0808571	0.101071	0.515464	0.192036	0.687285	0.0505357	1.73843	0.0808571	0.0808571	0.687285	0.272893	0.222357	0.283	0.939964
9-Month	Healthy	0.160435	-0.0144967	-0.192486	0.196544	-0.00998933	0.00450886	216	20.6463	0.758591	41.2826	4.86974	2.77555	4.25852	8.74749	1.51303	1.72345	1.46293	4.08818	0.440882	0.190381	0.430862	0.741483	0	5.43086	0	1.12224	0.0400802	0	2.51503	0.130261	0.380762	0.360721	0	0	0.861723	0.12024	0	0.691383	0	0.290581	0.220441	0.841683	0.0300601	0	0.220441	0	0.1002	0.300601
9-Month	Healthy	-0.234743	0.0743141	-0.0292557	-0.109281	-0.128099	0.0125311	497	43.4548	0.826631	19.0514	1.31632	0.653135	1.49719	0.45217	0.401929	2.09003	5.01407	0.542605	2.73312	0.783762	0.110531	0.984727	5.14469	0.914389	0	1.7283	1.7082	0	2.57235	0.291399	0.411977	1.75844	0.150723	0.924437	2.91399	0.0602894	0.160772	1.4168	1.90916	0.974678	0.482315	3.07476	1.44695	0.261254	0.552653	5.02412	0.663183	0.904341
9-Month	Healthy	-0.220902	0.0710715	-0.0445114	-0.020848	-0.136419	-0.0190762	491	42.1574	0.811121	29.0955	2.58291	1.39698	1.17588	0.532663	0.100503	2.56281	3.00503	0.150754	2.13065	2.47236	0.110553	1.47739	3.30653	1.64824	0	1.35678	1.49749	0	2.61307	0.170854	0.663317	0.542714	0.190955	0.542714	1.34673	0.442211	0.201005	1.11558	1.48744	0.572864	0.39196	1.61809	2.32161	0.502513	0.452261	2.23116	0.291457	0.723618
9-Month	Healthy	-0.0893455	0.0288382	-0.125097	0.0154761	0.0668375	0.0591403	323	33.4936	0.752179	22.7752	3.61192	3.01997	3.03	4.71556	13.7755	1.19394	1.73573	1.00331	0.491622	0.822715	0.13043	2.41798	1.07354	1.80596	0	0.692285	0.0601987	0	1.32437	1.71566	0.682251	0.190629	0.240795	0.351159	0.933079	0.341126	0	0.481589	0.180596	0.591953	0.391291	0.822715	0.100331	0.321059	0.200662	0.0802649	0.220728	0.321059
9-Month	Healthy	-0.12718	0.0420581	-0.066854	-0.0286541	0.0680069	0.0386832	367	34.9202	0.724467	22.2479	4.73082	2.51105	1.91844	0.231016	11.4604	2.79229	2.1595	3.06348	0.612696	2.5914	15.1466	1.76778	0.652873	1.15508	0	0.683005	0.220972	0	0.642828	1.01446	0.903978	0.050221	0.401768	1.44636	0.0803536	0.321414	0.200884	0.351547	0.301326	0.200884	0.74327	0.261149	0.401768	0.100442	0.180796	0.110486	0.160707	0.532342
9-Month	Healthy	-0.223354	0.0564277	-0.0260164	-0.0373406	-0.0926326	-0.000986872	464	41.4772	0.816068	27.2983	1.69611	1.12405	0.210759	0.782818	1.87676	3.21156	4.0847	0.521879	1.72621	1.95705	1.34484	1.73625	2.80008	1.03372	0	1.5556	0.712565	0	3.62304	0.190686	0.652348	0.843035	0.140506	1.41509	1.83661	0.371337	0.100361	1.17423	1.56564	1.57567	0.321156	2.47892	0.963468	0.18065	0.843035	1.72621	0.341228	0.291048
9-Month	Healthy	-0.167708	0.0470372	-0.0706066	0.00314087	-0.0582764	-0.0388094	436	38.8646	0.809901	32.7416	1.63405	1.07928	0.211822	0.474077	1.1398	3.06637	4.08513	0.37321	0.46399	2.29978	0.554771	3.25802	1.04902	1.34154	0	0.706072	0.988501	0.0605205	1.56345	1.35162	1.86605	0.151301	0.171475	1.34154	0.171475	0.655638	0.191648	1.23058	0.574945	1.30119	0.635465	1.11963	0.43373	0	0.474077	1.15998	0.201735	0.847287
9-Month	Healthy	-0.186496	0.0814599	-0.0109014	-0.108977	-0.0773058	0.0197889	394	38.4853	0.831511	25.2793	2.83364	0.568759	0.325005	3.28052	0.365631	5.30165	1.5844	1.10705	2.05159	1.44221	0.0914077	1.04611	4.96648	1.05627	0	1.70628	0	0	0.599228	0.172659	0.589072	0.121877	0.192972	2.39691	0.0914077	0.264067	0.0609385	1.03595	2.32582	0.90392	0.294536	0.0812513	1.36096	0	0.243754	0.660167	0.680479	1.4219
9-Month	Healthy	-0.16736	0.0333917	-0.0397756	-0.0628853	0.00338981	0.0654253	401	40.7425	0.793545	23.3638	1.99055	1.93023	1.08575	4.40334	11.5512	3.47844	4.52398	0.924902	0.58309	0.482558	1.10586	0.975168	2.66412	1.3773	0	1.66884	1.25666	0.0100533	1.15613	0.532824	1.02543	0.58309	0.371971	1.12597	0.371971	0.281492	0.070373	0.955062	1.74927	0.633357	0.392078	1.38735	0.532824	0.502664	0.301598	0.67357	0.371971	0.462451
9-Month	Healthy	-0.184163	0.0693164	-0.0243522	-0.102147	-0.0751754	0.0318121	414	39.7984	0.797821	20.7425	1.14003	1.12994	1.03914	1.09968	2.9661	1.67474	6.32567	0.292575	1.30145	0.403551	1.49314	0.817191	4.89306	1.71509	0	2.35069	2.13882	0.0201776	1.7958	0.322841	0.696126	0.867635	0.211864	1.57385	0.595238	0.0706215	0.110977	1.01897	2.84504	0.807103	0.292575	2.46166	0.756659	0.716303	0.524617	1.80589	0.686037	0.41364
9-Month	Healthy	-0.164681	0.0393171	-0.0804933	0.0672707	-0.0976549	-0.0438652	423	36.1531	0.79784	38.0253	4.20269	1.90026	1.48804	0.110597	0.56304	2.12146	2.58395	2.05108	1.55842	0.965212	0.231249	1.91032	1.50814	3.53911	0	0.884778	0	0	0.985321	0.402172	0.854615	0.392117	0.130706	1.2769	0.271466	0.120652	0.402172	0.472552	0.56304	0.191032	0.784235	0.14076	0.603258	0	0.160869	0.532878	0.241303	1.35733
9-Month	Healthy	-0.203123	0.0583958	-0.0571825	-0.0708913	-0.0974111	0.0155837	461	39.6724	0.821795	26.4591	2.05927	0.75339	0.401808	2.43094	0.703164	2.37067	3.54596	0.552486	1.08488	1.41637	0.210949	1.73782	2.48117	1.51683	0	1.72777	0.662983	0	1.13511	1.13511	1.05475	0.532396	0.0401808	1.78805	0.261175	0.0602712	0.120542	0.974385	5.23355	1.3561	0.351582	1.13511	0.793571	0.0904068	0.381718	3.92767	0.130588	0.974385
9-Month	Healthy	-0.159821	0.0145939	-0.0421773	-0.00735764	-0.0224518	0.0367492	425	41.2466	0.786221	28.7437	1.39698	2.11055	1.23618	1.36683	10.7638	2.57286	3.38693	1.04523	1.19598	1.17588	2.38191	1.21608	0.733668	1.51759	0	1.41709	1.52764	0.0502513	0.864322	0.140704	0.613065	1.09548	0	1.11558	2.78392	0.120603	0.100503	0.743719	0.633166	0.291457	0.40201	0.81407	0.502513	0.884422	0.673367	0.874372	1.31658	0.884422
9-Month	Healthy	-0.237244	0.0422718	-0.028824	-0.061284	-0.112942	0.0159302	537	44.5861	0.821526	26.1694	1.94556	0.9375	0.927419	1.5625	0.403226	5.73589	2.11694	0.272177	3.52823	1.97581	0.695565	1.44153	1.83468	1.81452	0	1.8246	1.29032	0	1.67339	0.282258	0.685484	1.8246	0.241935	0.947581	1.5121	0.322581	0.0604839	0.846774	2.30847	2.42944	0.584677	0.9375	0.826613	0.181452	0.957661	0.110887	0.614919	1.5121
9-Month	Healthy	-0.0419183	-0.0382587	-0.117197	0.143589	-0.0584716	-0.0723406	325	32.0005	0.744458	45.6896	6.43798	1.35801	2.05211	0.120712	1.39825	3.58113	2.28347	3.78232	1.22724	2.77638	0.362137	1.87104	0.0905342	2.44442	0	0.965698	0.0905342	0	0.663917	0.402374	0.563324	0.261543	1.20712	0.241424	0.281662	1.17694	0.110653	0.553264	0	0.0100594	0.593502	0.110653	0.100594	0	0.714214	0	0.382255	0.844985
9-Month	Healthy	-0.149036	0.0268838	-0.0901103	0.0453025	-0.104113	-0.0468674	382	36.7555	0.800906	33.812	1.53645	1.56658	0.753163	0.0903796	0.241012	6.64792	4.44868	0.441856	0.954007	0.542278	1.45612	2.36995	2.51054	1.95822	0	1.30548	0.441856	0	2.72143	0.110464	0.903796	1.10464	0	0.512151	2.03856	0.170717	0.120506	0.562362	0.833501	0.492067	0.622615	2.39004	0.251054	0.251054	1.37578	1.2151	0.180759	1.29544
9-Month	Healthy	-0.177604	0.0386158	-0.040423	-0.274381	-0.0962304	-0.025206	428	38.2986	0.774292	9.45254	0.843797	1.03466	0.883978	0.150678	0.853842	1.44651	1.38624	0.371673	12.4259	3.43546	0.27122	0.512305	15.4997	0.7333	0	2.78252	1.02461	0	0.48217	0.110497	0.160723	1.12506	0.0200904	0.7333	1.01457	0.0602712	0.170768	0.622803	0.75339	0.321447	0.552486	0.50226	3.84731	0.120542	0.391763	0.0100452	1.78805	0.582622
9-Month	Healthy	-0.224986	0.0638525	-0.0257689	-0.0201138	-0.114633	0.00780779	485	43.0165	0.801064	27.8981	2.24595	1.63158	2.02437	0.493504	1.08772	4.35089	1.84309	0.473361	1.54094	0.453218	1.75244	1.11794	4.75375	0.896364	0	2.2258	2.98117	0	1.7323	0.574076	0.66472	1.61144	0.191359	0.846007	1.00715	0.110787	0.282002	1.62151	1.20858	1.34958	0.453218	0.53379	0.946722	1.75244	1.24887	2.1553	0.423003	0.523718
9-Month	Healthy	-0.190747	0.0348898	-0.0418738	0.036231	-0.0524546	0.00584879	473	41.4159	0.780809	35.797	3.1014	2.608	1.51042	0.725003	1.14792	0.835767	2.22535	0.463196	1.10764	1.09757	7.17954	2.26563	1.28889	1.36945	0	1.15799	0.563891	0	1.09757	0.855906	0.805558	0.38264	0.38264	1.29896	0.614238	0.634377	0.261806	1.29896	0.956601	0.463196	0.845836	0.281945	1.01702	0.352432	0.604169	0.694794	0.453127	0.57396
9-Month	Healthy	0.0970845	-0.0105702	-0.17357	0.167705	-0.0298579	-6.33881e-05	222	23.6155	0.743093	43.6535	4.26108	3.41889	1.44375	6.12593	3.81993	0.571486	2.31602	2.04532	0.370965	0.0501303	0.200521	1.31341	0	3.01785	0	1.17305	1.47383	0	1.80469	0.160417	0.451173	2.39623	0.250652	0.110287	1.57409	0.451173	0	0.972529	0	0.190495	0.571486	0.270704	0.100261	0	0.140365	1.74454	0.0300782	0.441147
9-Month	Healthy	-0.230739	0.0834158	-0.0472144	-0.0181362	-0.140326	0.000986276	462	42.2916	0.808958	29.0891	2.25466	1.74132	1.50981	0.120785	0.171112	2.57675	3.86512	1.25818	1.82184	1.19779	0.0603926	0.613991	4.08656	1.47962	0	2.6774	0.905888	0	0.48314	0.35229	0.291897	1.03674	0.0503271	0.583795	2.61701	0.140916	0.0905888	0.674383	1.77151	2.00302	0.452944	1.49975	1.49975	0.0503271	0.613991	2.34524	0.332159	0.603926
9-Month	Healthy	-0.073901	0.00858117	-0.00848387	0.0684815	-0.0577264	-0.031643	359	32.516	0.771528	33.9796	1.4945	4.23104	1.52479	0.403918	0.595779	3.9483	3.12027	0.868424	0.73715	2.23165	2.54468	2.18116	0	2.17106	0	1.53489	0	0	1.84792	1.4743	1.32283	1.11077	0	0.696759	0.363526	0.0201959	0.171665	0.555387	0	0.878522	1.40362	3.37272	0.302939	0	0.222155	0	0.252449	0.282743
9-Month	Healthy	0.187341	-0.0204044	-0.172426	0.178701	0.0502288	0.046967	229	21.1366	0.716293	42.1733	5.0676	4.57687	1.21182	16.3645	3.49524	1.70255	1.07161	2.18327	0.310466	0.400601	0	1.48222	0	3.42514	0	0.741112	0.510766	0	1.37206	0.22033	0.500751	0.580871	0.10015	0.0600901	0.460691	0.480721	0.02003	0.18027	0	0.0300451	0.380571	0.250376	0	0.0400601	0.360541	0	0.0300451	0.660991
9-Month	Healthy	-0.151047	0.0336404	-0.0957527	0.0797661	-0.12948	-0.0565742	377	35.0116	0.788868	39.3351	2.47346	1.84258	1.77248	0.15021	0.020028	1.42199	4.19587	1.04146	1.48207	1.0715	0.210294	0.851192	1.98278	2.52353	0	1.74244	1.2117	0	1.74244	0.220308	0.380533	1.22171	0.520729	0.440617	2.19307	0.710995	0.0400561	0.530743	0.590827	0.300421	0.290407	2.58362	0.660925	0.0901262	0.510715	1.46205	0.290407	0.550771
9-Month	Healthy	-0.035008	-0.00984145	-0.0377781	0.0769012	-0.055647	0.00106745	364	31.9026	0.796357	38.7667	3.04309	3.27408	0.562418	3.57537	1.86803	1.68726	2.97278	1.08466	1.627	0.813498	1.43618	1.16501	3.33434	1.8379	0	1.78769	0.0200864	0.0401727	0.69298	0.241036	0.69298	0.753239	0.140605	1.22527	0.552375	0.69298	0	0	0	0.0301296	0.411771	0.642764	0.230993	0.241036	0.682937	0	0.361555	0.22095
9-Month	Healthy	-0.173641	0.00453043	-0.0475296	-0.0248198	-0.122259	0.0205088	428	39.0111	0.800419	26.2275	4.39803	2.93202	2.17893	0.632594	0.321317	2.80149	2.71112	1.9279	3.06256	2.00823	0.100412	0.813335	4.22733	1.55638	0	3.14289	1.16478	0	1.03424	0.240988	0.220906	2.13877	0.190782	1.0242	0.582388	0.190782	0.311276	0.200823	2.10865	0.421729	0.371523	0.903705	2.63079	0.763129	1.00412	0.180741	0.953911	0.451853
9-Month	Healthy	-0.199552	0.0919333	-0.0211288	-0.155221	-0.14995	0.0235833	413	40.1358	0.773926	18.8467	0.849772	0.849772	0.748609	1.27466	0.030349	2.15478	2.46839	0.141629	1.38594	0.758725	0	0.576631	10.3692	1.95245	0	2.84269	1.9828	0	1.45675	0.131512	0.11128	0.394537	0	0.556399	0.30349	0	0.060698	1.03187	7.85028	1.1735	0.11128	1.64896	2.27618	0.465352	0.41477	2.63025	0.364188	0.202327
9-Month	Healthy	-0.17088	-0.00493142	-0.0322628	-0.0863698	-0.0554204	0.00683898	456	40.1682	0.840099	21.3349	1.10909	2.11736	2.14761	0.141157	3.0248	1.47207	3.95241	0.332728	2.94414	1.89554	0.483969	1.62331	5.13208	1.17967	0	1.36116	1.52248	0.0604961	0.836862	0.201654	1.33091	2.30893	0.171406	2.38959	2.36943	0.201654	0.695705	0.756201	1.50232	0.171406	1.60315	0.292398	0.665457	0.514217	0.71587	0	1.20992	0.82678
9-Month	Healthy	-0.163773	0.0377543	-0.0405814	0.0137761	-0.118981	-0.0239509	460	38.6365	0.810686	33.9228	2.86375	1.50723	0.874196	0.28135	0.0803859	1.73834	4.05949	0.813907	2.46182	0.823955	0.0200965	2.24076	1.47709	1.1254	0	2.18047	0.532556	0	1.46704	0.0703376	0.562701	1.59767	0.301447	1.63786	1.76849	0.231109	0.120579	1.00482	0.884244	0.140675	0.462219	0.261254	1.30627	0.110531	1.83883	0.8541	0.542605	0.643087
9-Month	Healthy	-0.219344	0.0830299	-0.00996229	-0.0416417	-0.094168	-0.0165368	478	43.0688	0.835833	28.2426	1.59213	1.4603	1.55157	0.263665	0.223101	5.46598	2.7482	0.963391	1.15607	1.39945	0.162255	1.86594	1.99777	1.65298	0	1.93692	1.62255	0	0.669303	0.202819	0.750431	0.649021	0.294088	1.56171	0.689585	0.385356	0.567894	1.35889	1.31832	0.344793	0.496907	0.405638	1.89636	1.44002	0.943109	0.52733	0.21296	0.578035
9-Month	Healthy	-0.135112	-0.00520661	-0.074644	0.049877	-0.116275	-0.0532918	398	36.3176	0.793225	38.3372	1.5865	1.79737	0.702882	0.0803294	0.251029	2.64083	2.28939	0.572347	1.57646	2.48017	0.692841	2.48017	0.743046	3.85581	0	2.00823	0.552264	0	1.7572	0.672758	0.682799	2.02832	0.190782	0.823376	0.391606	0.060247	0	0.532182	1.5865	0.140576	0.692841	0.371523	0.502058	0.180741	0.492017	0.542223	0.3414	0.43177
9-Month	Healthy	-0.221235	0.0925943	-0.0312943	-0.121855	-0.1153	0.011143	468	42.1251	0.79693	15.3293	2.01621	1.39818	0.972644	0.253293	0.587639	2.89767	5.56231	1.32725	1.52989	0.233029	0.405268	1.31712	11.5198	2.80648	0	1.42857	0.972644	0	2.04661	0.303951	0.162107	0.881459	0	1.00304	0.334347	0.182371	0.162107	1.33739	2.91793	1.38804	0.395137	2.11753	1.0537	0	0.101317	2.66464	0.233029	0.385005
9-Month	Healthy	0.25186	0.0741991	-0.066014	0.153901	0.0402532	-0.142901	169	19.3723	0.662897	45.3246	6.91495	3.01963	1.9225	1.6004	0.231505	5.45546	0.301963	0.201309	0.0301963	0	0	0.674383	0	0.412682	0	0.181178	0.221439	19.2552	0.201309	0.0100654	0.372421	0.0402617	1.16759	0.0805234	0.402617	0.161047	0.291897	0	0	0.140916	0.261701	0.0301963	0	1.3689	0.11072	0.0100654	0.120785	0.362355
9-Month	Healthy	-0.189748	0.106385	0.0167313	-0.218868	-0.13505	0.00335751	398	38.9163	0.782489	13.4828	0.608704	0	0.537689	0.243482	0.365223	1.36959	1.70437	0.121741	4.4334	0.294207	0.0608704	0.0811606	4.46383	1.51162	0	1.63336	6.35082	0	0.557979	0	0.233337	0.375368	0	1.34929	0.142031	0	0.101451	2.28264	2.52612	0.476819	0.0507254	1.08552	1.28842	1.04494	1.06523	0.710155	0.923202	0.0202901
9-Month	Healthy	-0.21564	0.0673359	-0.0488132	-0.0105502	-0.146526	-0.00463064	446	40.9251	0.81382	29.7278	2.21954	1.61695	1.73747	0.69298	0.66285	2.71166	3.11339	0.903887	3.9771	0.994275	0.0200864	0.562418	3.9068	3.13347	0	2.31998	1.37592	0	1.0244	0.361555	0.271166	2.15928	0	0.723109	2.04881	0	0.0100432	1.16501	2.99287	0.562418	0.331425	0.964146	1.21523	0.0602591	0.612634	1.56674	0.311339	0.371598
9-Month	Healthy	-0.179797	0.0367258	-0.0565932	0.105663	-0.0985167	-0.00398536	405	39.5653	0.773009	33.2331	6.14352	7.38625	5.49208	0.220485	0.320706	0.541191	1.98437	3.17699	2.06454	0.290639	0.450992	1.43315	1.64362	2.10463	0	1.82401	0.39086	0	1.28282	1.84406	0.260573	1.11245	0.280617	0.611345	0.721587	0.350772	0.0601323	0.601323	0.661455	0.891962	0.561235	0.220485	0.641411	0	0.320706	0.611345	0.34075	0.450992
9-Month	Healthy	-0.13388	0.0333738	-0.0567764	0.0424673	-0.0335962	0.115023	348	35.8773	0.760049	20.9945	4.37971	7.24259	1.6675	9.75389	0.411853	0.321447	2.00904	3.1341	1.11502	0.0803616	0	0.301356	5.11301	4.06831	0	1.80814	0.150678	0	1.02461	0.743345	0.241085	1.778	0.0301356	0.773481	0.522351	0.0401808	0.0301356	0.452034	0.351582	0.622803	0.110497	3.10397	1.21547	0.050226	0.622803	0.401808	0.100452	0.23104
9-Month	Healthy	-0.0723313	-0.0897348	0.0128928	0.0809306	-0.0841178	-0.0279821	367	36.0657	0.770914	38.6624	2.00844	4.26793	3.04278	0.492067	0.69291	2.94236	2.60092	0.381603	2.9524	1.50633	0.0602531	1.5465	0.0301265	1.43603	0.0702952	2.90219	1.99839	0	1.08456	0.311307	0.994176	1.04439	0.281181	1.18498	0.602531	0.32135	0.271139	0.32135	0.210886	0.0803374	0.803374	0.130548	0.331392	2.5708	1.26531	0.0301265	0.903796	0.471982
9-Month	Healthy	-0.123745	0.0362956	-0.110676	0.120872	-0.112963	-0.0374921	359	35.0484	0.751742	48.1939	2.32791	2.40819	0.913105	1.80614	0.953241	1.97672	2.63897	2.36805	1.06362	0.642183	0.0501706	1.24423	0.301023	1.96669	0	1.39474	0.872968	0	1.2643	0.110375	0.56191	0.541842	0.100341	0.672286	1.06362	0.180614	0	0.963275	1.6757	1.68573	0.301023	1.16396	0.471603	0.100341	0.592013	0.130444	0.17058	1.00341
9-Month	Sick	0.171762	-0.0826645	-0.134346	0.123757	0.0750506	0.0370023	341	24.9225	0.675458	33.5176	4.54271	6.74372	2.79397	3.08543	17.608	0.623116	0.984925	2.87437	0.824121	0.673367	6.25126	1.42714	0	2.17085	0	0.954774	0.100503	0.0201005	1.23618	1.26633	0.321608	0.0904523	0.261307	0.0603015	0.371859	0.79397	0.080402	0.180905	0	0.0904523	0.452261	0.0703518	0	0.0502513	0.301508	0	0.0904523	0.492462
9-Month	Sick	-0.110839	-0.0543385	-0.105598	0.060849	-0.00504196	0.0381248	560	37.5403	0.747347	31.8054	3.01229	1.46081	1.47088	10.276	2.8108	6.01451	2.08543	1.40036	0.695144	0.513802	0.0100746	1.03768	0.0705219	3.64699	0	1.44066	0.654846	0.0201491	1.34999	1.95446	0.735442	0.654846	0.141044	0.342535	0.382833	0.352609	0.0604473	0.523877	0.513802	0.66492	0.493653	1.36006	0.302237	0.936933	1.03768	0.11082	0.402982	0.836188
9-Month	Sick	0.219744	-0.0639821	-0.13406	0.175144	-0.0295827	-0.0433476	289	22.4138	0.718553	47.0866	5.06329	2.74262	2.15994	5.38477	0.472172	1.41652	2.09966	1.56721	0.753466	1.47679	0.0100462	1.8686	0	2.85312	0	1.49689	0.110508	0.0502311	3.13442	1.16536	0.863974	0.602773	0.190878	0.110508	0.472172	0.281294	0.120555	0.110508	0	0.0200924	0.562588	0.0200924	0	1.02471	0.281294	0	0.0803697	0.301386
9-Month	Sick	-0.0635057	-0.0652959	-0.147938	0.133873	-0.0310404	-0.0326643	478	34.422	0.739492	42.9461	3.73531	3.15293	0.813335	1.77729	3.5847	0.361482	2.9521	1.2451	0.642635	0.923788	2.40988	1.56642	0.0100412	3.20313	0	0.903705	0.391606	0.130535	1.50618	0.130535	0.913746	0.94387	2.08856	0.0803294	2.24922	1.20494	0.0401647	1.03424	0.180741	0.160659	0.401647	0.371523	0.0803294	0.0803294	0.763129	0.0200823	0.361482	0.612511
9-Month	Sick	0.0569245	-0.116507	-0.0301814	0.185647	-0.0728674	-0.0585843	309	30.5299	0.655378	58.5158	2.29966	2.25949	0.431814	3.65535	0.220928	1.29544	0.933922	1.72725	0.582446	0.702952	0	0.833501	0	1.34565	0	1.44607	0.180759	0.0903796	2.39004	0.0100422	0.853585	3.43442	0.170717	0.0602531	0.723037	0.150633	0.0803374	0.0903796	0.0702952	0.0502109	0.622615	0.502109	0.14059	0	0.190801	0	0.32135	0.712995
9-Month	Sick	-0.233897	0.0337412	0.0509619	-0.0575988	-0.0486285	0.0424354	695	47.1368	0.77275	19.8768	2.16031	2.51363	1.01958	6.10741	0.0605694	4.23985	2.9679	0.716737	1.03977	2.14012	0	1.94831	3.06885	2.1704	0	1.383	0.131234	0	2.78619	0.222088	0.47446	1.56471	0.363416	0.938825	0.575409	1.11044	0.100949	4.68403	1.47385	1.40319	0.827781	3.51302	0.343226	0.282657	0.353321	1.383	0.625883	1.5748
9-Month	Sick	-0.168614	0.0175066	-0.0766085	0.012057	-0.117409	-0.0189783	380	36.7486	0.808066	34.3775	2.17871	1.93775	1.3253	0.431727	0.291165	2.48996	2.48996	1.74699	2.02811	1.41566	0.61245	0.883534	4.61847	3.25301	0	1.31526	0.371486	0	1.34538	0.0803213	0.512048	1.35542	0.170683	1.14458	0.441767	0.060241	0.0803213	0.60241	1.5261	0.291165	0.542169	0.240964	1.13454	0	0.301205	0.220884	0.471888	0.672691
9-Month	Sick	-0.0305745	-0.0402582	-0.119769	0.0333085	0.00286234	0.0628908	279	29.8697	0.798313	31.2437	2.33701	3.84152	0.922768	12.6379	0.501505	4.27282	3.32999	1.89569	0.882648	2.1665	0.100301	1.17352	0.371113	1.9659	0	0.651956	0.672016	0	0.872618	0.842528	0.832497	0.722166	0.180542	0.561685	0.772317	0.200602	0	0.551655	1.24373	0.501505	0.631896	0.351053	0.902708	0.631896	0.120361	0.150451	0.431294	1.08325
9-Month	Sick	0.36511	0.21302	-0.0145311	0.0128183	0.0819876	-0.1331	134	13.0657	0.701637	27.7968	2.65594	1.82093	2.05231	0.130785	0	14.4366	1.23742	1.40845	0.0201207	19.7183	0	3.2495	0	0.0804829	0.0201207	0.100604	0	3.94366	1.18712	0.0201207	0.633803	0	0.0905433	0	0.191147	0.28169	0.452716	0	0	0	2.85714	0	0	0	0.140845	0	0.0100604	0.130785
9-Month	Sick	-0.230494	0.110632	-0.0121151	-0.113853	-0.0829519	0.0158208	541	45.4378	0.836818	20.1502	1.2987	1.09578	0.446429	0.284091	3.08442	2.31331	4.80925	0.324675	1.72484	1.41031	1.34943	1.19724	3.81494	3.53084	0.0304383	1.2987	0.760958	0	0.943588	0.395698	0.375406	0.629058	0.131899	1.20739	0.243506	0.152192	0.0101461	1.24797	1.87703	1.85674	0.466721	4.41356	1.05519	0	0.172484	3.02354	0.253653	0.446429
9-Month	Sick	0.0658033	-0.0427406	-0.171906	0.131825	-0.0733846	-0.0649571	285	25.8254	0.777218	42.1996	5.35804	3.40417	2.20566	0.614362	0.231645	2.25602	3.30345	1.25894	0.634505	1.90351	0.765435	1.4503	0.0100715	2.96102	0	1.54094	0.20143	0	3.42431	0.93665	0.594219	2.76966	0.513647	0.151073	0.322288	0.443146	0.0705006	0.40286	0	0.231645	0.463289	0.261859	0.0503575	0	0.392789	0	0.271931	0.624433
9-Month	Sick	-0.136406	0.036917	-0.0326954	-0.0217424	-0.00522724	0.0532781	396	38.0598	0.773384	31.589	1.49945	1.32837	1.06672	4.30713	12.5692	2.93851	0.714501	0.47298	1.08685	1.56989	1.70071	1.24786	1.31831	1.96236	0	0.754755	0.543424	0.0201268	1.21767	0.110697	0.50317	0.402536	0.603804	1.72084	0.251585	0.181141	0.0603804	0.462916	0.342156	0.241522	0.432726	0.150951	0.764818	0.0603804	1.1271	0.231458	0.694375	0.53336
12-Month	Healthy	-0.201536	-0.0150581	0.00288742	0.0658832	-0.110259	-0.0491955	607	43.5659	0.775583	39.9196	1.85018	2.13172	1.00553	0.211161	0.412267	2.53394	2.85571	1.07592	1.66918	2.10156	1.04575	1.51835	0.774258	4.10256	0	1.46807	0.462544	0.0402212	0.904977	0.17094	0.583208	1.00553	0.361991	0.402212	0.241327	0.573152	0.0603318	1.35747	0.81448	0.191051	0.472599	0.422323	0.713927	0	0.553042	0.874811	0.221217	0.925088
12-Month	Healthy	-0.140094	-0.0142678	-0.113824	0.119497	-0.101381	-0.0809069	511	37.152	0.740207	46.3151	3.12845	1.66449	1.65447	0.100271	0.551489	4.34172	2.85772	1.00271	1.20325	1.54417	0.551489	2.26612	0.290785	3.5195	0	1.19322	0.130352	0.0100271	1.67452	0.391056	0.41111	0.721949	0.0100271	0.24065	0.431164	0.0300812	0.100271	0.742003	0.290785	0.4813	0.711922	0.521408	0.24065	0	0.140379	0.110298	0.24065	0.832247
12-Month	Healthy	-0.222828	0.010961	-0.0294087	-0.0215931	-0.0149076	0.0297717	647	43.1954	0.767352	27.5681	2.16953	2.51261	1.47326	0.807265	3.12815	2.10898	2.66398	1.66498	1.49344	3.00706	8.86983	1.90716	0.393542	1.34208	0	1.78607	0.766902	0	1.0999	0.131181	0.696266	0.585267	0.534813	0.857719	0.393542	0.322906	0.363269	0.474268	0.353179	0.282543	0.726539	1.40262	0.706357	0.74672	0.292634	0.232089	0.676085	0.635721
12-Month	Healthy	-0.242962	0.0373909	-0.027657	0.0291068	-0.105869	-0.0340823	685	44.8144	0.803389	34.0109	2.31435	1.42886	0.865365	0.21131	0.342121	1.4993	4.56832	1.13705	1.31817	1.14711	0.523244	2.52566	2.41497	2.4351	0	0.915677	0.553431	0	1.85148	0.150936	0.734554	1.32824	0.0603743	0.976052	1.20749	0.21131	0.0704367	1.66029	0.855303	0.291809	0.67418	0.493057	0.543369	0.0704367	0.503119	0.321996	0.482995	1.29805
12-Month	Healthy	-0.122574	-0.0391015	-0.144332	0.131532	-0.079774	-0.0444091	526	36.8903	0.760153	40.6111	3.93304	3.93304	1.44211	0.584913	1.1194	1.10932	3.58007	3.10609	1.74466	0.776523	0.161355	2.01694	0.231948	2.93465	0	1.30093	0.736184	0	3.13635	0.252118	1.04881	1.41186	0.070593	0.262203	1.3211	0.181525	0.0907624	0.17144	0.0806777	0.181525	1.15974	0.262203	0.141186	0.0605083	0.272287	0.221864	0.19161	0.947963
12-Month	Healthy	-0.243708	0.032701	-0.0141082	-0.079949	-0.108209	-0.00278149	610	43.4101	0.82417	27.1129	1.21596	0.894382	0.572807	0.371822	0.773792	2.10029	3.62778	0.643151	3.19566	2.72334	0.432117	1.11547	1.84906	1.91941	0.0301477	1.3466	0.803939	0	0.92453	0.251231	0.602954	2.09024	0	0.984826	1.48729	0.160788	0.0803939	1.16571	0.653201	0.251231	0.432117	0.492413	1.84906	0.100492	0.79389	0.643151	0.914481	1.11547
12-Month	Healthy	-0.204836	0.0693704	-0.00770257	-0.245968	-0.0356519	0.0432325	436	39.2973	0.841336	12.004	1.49043	0.352467	0.553877	2.3565	4.63243	2.38671	2.1853	0.020141	4.40081	2.89023	4.94461	0.886203	3.44411	0.785498	0.0704935	2.286	1.40987	0	0.523666	0.0805639	0.221551	0.765358	0.110775	1.79255	0.382679	0.020141	0.352467	2.10473	2.3565	0.523666	0.382679	0.624371	2.05438	0.835851	0.292044	1.0574	0.976838	1.08761
12-Month	Healthy	-0.137436	-0.0540543	-0.111081	-0.00348458	-0.060544	0.00316267	479	37.2624	0.840223	26.8482	1.86586	2.22895	1.38174	1.24054	0.948058	3.34846	4.04438	2.5416	2.66263	1.47252	0.96823	2.86435	0.474029	2.38023	0.0302572	1.43217	0.514372	0	0.746344	0.403429	1.3414	1.765	0.2118	0.665658	1.60363	0.726172	0.151286	0.907716	0.393343	1.63389	1.32123	0.322743	0.312658	0.272315	0.574887	0.887544	0.716087	0.786687
12-Month	Healthy	-0.20998	0.00163894	-0.0246359	-0.225879	-0.0597685	-0.019846	517	39.1694	0.860664	14.0744	0.985915	0.945674	0.462777	0.0704225	0.744467	2.1831	2.00201	0.663984	7.15292	1.87123	1.52918	1.03622	0.442656	0.462777	0	2.02213	0.120724	0	0.362173	0.0503018	0.191147	0.965795	0.0905433	3.14889	0.482897	0.0905433	0.492958	1.27767	0.472837	0.171026	0.82495	0.140845	4.34608	0.120724	0.452716	0.201207	1.43863	1.51911
12-Month	Healthy	0.106433	-0.0843788	-0.141622	0.139825	-0.0534288	-0.0459805	263	25.7987	0.771647	48.0634	2.73931	3.11058	1.25426	2.77945	1.28437	4.51535	1.92655	1.81617	1.79611	1.25426	0.993377	1.83624	0	2.23761	0	0.953241	0.521774	0	1.13386	0.441501	0.822798	1.01345	0.371262	0.100341	0.501706	0.130444	0.110375	1.00341	0	0	0.351194	0.17058	0	1.95665	0.421433	0	0.190648	0.411399
12-Month	Healthy	-0.225148	0.0360434	-0.0625216	-0.0529852	-0.0667843	0.0147132	471	39.7228	0.807413	24.6559	1.94916	0.944439	0.90425	0.472219	2.65247	1.31619	5.73696	1.39656	1.6176	1.05496	1.40661	1.6176	1.276	3.30554	0	1.01477	0.241133	0	1.48699	0.221039	0.502361	1.77836	0.401889	0.894203	0.522456	0.823872	0.0401889	0.703306	1.68793	0.713353	0.291369	1.34633	1.37647	0	0.120567	7.45504	0.341606	0.251181
12-Month	Healthy	0.127903	-0.0758094	-0.0758796	0.0498778	0.0394436	0.0311621	335	29.4421	0.821551	24.2247	5.69875	2.76883	1.1176	6.18204	4.23882	5.83971	2.02376	2.85944	1.01692	1.04712	1.29883	2.98027	0	3.09102	0.0302054	1.49013	0.0402739	0	1.65123	0.664519	1.23842	0.765203	0.624245	0.0503423	0.443012	0.775272	0.0201369	0.865888	0	0.151027	1.29883	0.191301	0.0100685	0.0201369	0.342328	0	0.140959	1.72171
12-Month	Healthy	-0.260468	0.0320938	0.0812371	-0.110661	-0.112111	0.0170106	764	49.5044	0.826047	24.3506	1.36972	1.23782	0.842127	0.18263	0.507305	1.34943	3.13515	1.07549	3.92654	1.07549	0.639205	0.892857	1.66396	1.13636	0	1.72484	0.527597	0	0.852273	0.0811688	0.466721	1.48133	0.0405844	1.98864	1.51177	0.0405844	0.0811688	1.18709	2.00893	0.375406	0.558036	0.720373	2.66843	0.121753	0.679789	0.760958	2.06981	1.32914
12-Month	Healthy	-0.220648	0.00467832	0.064918	0.028124	-0.119013	-0.0354767	633	45.1567	0.760555	39.13	1.05144	1.78332	0.525719	0.134007	0.0515411	0.0824657	3.97897	0.11339	1.20606	0.226781	0.195856	0.834965	0.968972	1.89671	0	1.51531	0.855582	0	1.10298	0.257705	0.587568	0.938048	0.46387	1.07205	2.53582	0.958664	0.0309246	1.78332	1.85548	0.474178	0.371096	0.0927739	0.927739	0.164931	0.834965	0.721575	0.422637	1.3813
12-Month	Healthy	0.0207755	-0.0515035	0.0593398	0.108771	-0.0953415	-0.0798746	342	29.2598	0.708478	43.5287	1.38202	1.18027	1.25088	0	0.342984	1.61404	3.88379	0.322808	0.776758	1.16009	0.0807021	1.12983	0.141229	1.23071	0	2.76405	0.121053	0	2.04782	0.928074	0.867548	9.44215	0.282457	0.27237	0.474125	0.27237	0.0100878	0.423686	0	0	1.26097	0.342984	0.0201755	0	0.625441	0	0.363159	0.696056
12-Month	Healthy	-0.196739	-0.0196687	-0.0125454	0.0684814	-0.123821	-0.0386873	627	42.9928	0.760468	38.6256	3.70259	1.97203	1.74062	0.714358	0.261596	3.63216	2.72663	0.996076	1.7205	0.714358	0.201227	1.1973	0.503069	3.90381	0	1.57964	0.160982	0	1.21743	0.392394	0.573498	1.78086	0.171043	0.301841	1.48908	0.362209	0.0603682	0.724419	1.76074	0.754603	0.452762	1.05644	0.352148	0.120736	0.362209	2.1632	0.362209	0.865278
12-Month	Healthy	-0.0462442	-0.0580852	-0.109071	0.146589	-0.0869765	-0.0721265	468	33.0777	0.724557	52.7982	2.07977	2.45152	1.64774	0.562644	0.0803778	0.673164	2.57209	1.6377	1.49704	0.18085	0.54255	1.03486	0.0100472	2.341	0	1.58746	0.110519	0.0602833	1.65779	0.371747	0.884156	0.773636	0.823872	0.200944	0.18085	0.532503	0	0.874108	0.0703306	0.0602833	0.54255	0.733447	0.18085	0.0401889	0.743494	0	0.140661	0.612881
12-Month	Healthy	-0.18553	0.0473622	0.0951903	-0.146176	-0.0597437	-0.00866349	585	41.7151	0.801857	19.3035	1.40744	0.832135	0.226012	0.133552	1.56154	0.585576	3.80111	0.780768	0.256832	0.0205465	0.113006	0.708856	7.82823	3.22581	0	1.47935	0	0	0.164372	0.0616396	0.256832	0.924594	0.0513663	1.54099	0.0821862	0.287652	0.0616396	3.79084	1.11979	1.654	0.626669	0.195192	4.91062	0	0.0924594	2.57859	0.53421	1.08897
12-Month	Healthy	-0.274662	0.0755744	0.0156286	-0.114022	-0.0953623	0.0119853	810	49.657	0.829217	24.1442	1.14107	0.666465	0.39382	0.767444	0.44431	0.585681	3.59487	0.605877	1.959	0.969403	1.25215	1.33293	2.76684	1.53489	0	1.51469	0.908816	0	0.878522	0.151469	0.898718	0.807836	0.0706857	1.60557	0.171665	0.191861	0.272645	2.03979	2.00949	0.434212	0.525093	1.05019	2.15086	0.010098	0.313036	1.4541	0.73715	1.89841
12-Month	Healthy	-0.252948	0.0461203	0.0789908	-0.110361	-0.111692	0.0157955	771	50.0477	0.796208	26.3594	1.18253	0.363857	0.434607	0.394178	0.808571	1.12189	3.5476	0.181928	2.05175	1.79907	2.34486	1.15221	2.45603	2.33475	0	2.05175	0.202143	0.0202143	0.464928	0.0808571	0.49525	0.677178	0.0303214	1.25328	0.49525	0.0909642	0.0606428	0.909642	1.84961	0.990499	0.576107	0.747928	1.52618	0	0.4245	2.90075	0.626642	1.09157
12-Month	Healthy	-0.236359	0.0454642	-0.0363669	0.0498063	-0.117917	-0.027194	729	46.4954	0.7811	34.1184	4.47866	1.72101	1.93237	0.231481	0.734702	1.24799	4.16667	1.3587	1.25805	1.21779	0.795089	1.86192	1.69082	3.03945	0.0100644	1.22786	0.34219	0	1.69082	0.201288	0.332126	1.1876	0.231481	0.442834	0.462963	0.311997	0.181159	0.452899	1.21779	0.25161	0.543478	1.45934	0.815217	0.34219	0.271739	1.1876	0.271739	0.77496
12-Month	Healthy	-0.113399	-0.0374648	-0.138763	0.121268	-0.103136	-0.054124	540	36.2034	0.757599	38.3227	3.11461	2.60054	2.19736	0.655176	0.080637	1.99577	3.25572	0.82653	0.987804	1.05836	0.0100796	1.24987	0.110876	3.3666	0	1.42123	0.231831	0	3.23556	0.151194	0.473743	1.86473	0.413265	0.231831	1.50186	1.70346	0.0302389	0.957565	0.55438	0.786211	0.362867	2.16712	0.191513	0.362867	0.564459	0.695494	0.423344	0.645096
12-Month	Healthy	-0.232697	0.0479138	-0.0257497	-0.0158607	-0.0347773	0.0228931	664	45.7586	0.768248	30.2969	1.39366	1.52494	1.0099	0.282771	2.35306	1.43405	3.26197	1.78752	1.54514	2.06019	9.86669	1.09069	1.15128	2.06019	0	1.04019	0.39386	0	1.50475	0.222177	1.07049	0.49485	0.676631	1.18158	1.05029	0.58574	0.0302969	0.939204	0.868511	0.201979	0.424157	0.29287	0.858412	0.323167	0.383761	0.818017	0.898808	0.949303
12-Month	Healthy	-0.223261	0.0283142	0.103732	-0.0996983	-0.0206677	0.0338139	626	46.3913	0.791243	23.9723	1.57713	0.864876	0.417175	0.46805	7.21408	6.88848	2.65568	0.38665	1.08873	1.1803	4.64998	1.64835	0.732601	1.7094	0	0.712251	0.803826	0	0.46805	0.4884	1.08873	0.518926	0.0508751	1.14978	0.2035	0.152625	0.2035	1.19048	1.80098	1.3024	0.579976	0.18315	0.2849	0.152625	0.295075	0.834351	0.590151	0.518926
12-Month	Healthy	-0.159837	0.00310293	-0.128506	0.110448	-0.103373	-0.0822503	533	36.9384	0.747184	45.0352	1.80905	1.8794	0.974874	0.462312	0.251256	2.71357	3.73869	0.924623	0.753769	1.15578	0.251256	1.9799	0.482412	4.65327	0	0.924623	0.211055	0	2.92462	0.331658	1.03518	1.16583	0.110553	0.140704	0.442211	0.201005	0.0301508	1.31658	0.170854	0.291457	0.502513	0.211055	0.170854	0.0100503	0.241206	0.964824	0.231156	0.78392
12-Month	Healthy	-0.159082	-0.0489395	0.0458876	-0.0178229	-0.117618	-0.00165287	542	38.6	0.780405	32.0671	2.08019	1.39684	1.81891	0.27133	0.462265	0.472314	2.97458	0.381871	2.50226	0.180886	0.110542	1.13556	0.0100492	2.39172	0	1.47724	0.381871	0.0100492	0.582856	0.0301477	0.432117	1.94955	0.0602954	1.9998	0.100492	0.150739	0.53261	0.432117	2.85398	0.0803939	0.914481	0.452216	1.33655	0	0.150739	0.0200985	1.81891	1.12552
12-Month	Healthy	-0.00188417	-0.0645796	-0.181955	0.16979	-0.0746386	-0.0816463	409	29.8964	0.731242	51.1243	3.79442	2.78057	2.03774	0.170648	0.0803052	2.23851	1.47561	1.27484	0.762899	0.752861	0.923509	1.99759	0.0200763	3.54347	0	0.742823	0.682594	0	0.853242	0.411564	0.923509	0.602289	0.461755	0.100381	1.57599	1.29492	0.150572	0.311182	0.0602289	0.351335	0.682594	0.441678	0.0200763	0.150572	0.642441	0.150572	0.120458	1.16442
12-Month	Healthy	-0.123983	-0.0373579	-0.132613	0.110082	-0.106633	-0.0509173	573	36.5657	0.753839	43.8356	3.71676	1.45044	2.51813	0.271958	0.382756	0.987107	3.57575	2.5282	2.35697	0.624496	0.0604351	1.34972	0.020145	2.39726	0	1.49073	0.433118	0.020145	1.47059	0.322321	0.715149	1.59146	0.130943	0.402901	0.815874	0.0402901	0.0906527	0.977035	0.292103	0.130943	0.423046	0.866237	0.100725	0.271958	0.523771	0.0302176	0.684932	0.745367
12-Month	Healthy	-0.246792	0.0297626	-0.0481066	0.0406547	-0.112265	-0.031651	719	45.6009	0.780784	35.4822	2.63502	1.48848	1.09625	0.613497	0.512924	0.985618	4.88786	1.04596	1.61923	1.4382	0.170975	2.00141	0.834758	3.99276	0	1.66952	0.7543	0	1.31751	0.442522	0.764357	1.6494	0.0402293	0.462637	0.704013	0.724128	0.0502866	1.10631	0.955446	0.352006	0.593382	0.955446	0.633612	0.0201147	0.30172	1.65946	0.362064	1.06608
12-Month	Healthy	-0.276405	0.0510677	0.0881586	-0.221695	-0.11599	0.00678354	847	51.8207	0.845521	13.8077	0.715582	1.63274	0.977625	0.463616	0.372909	3.15461	2.53981	0.72566	2.82201	1.70329	0.29228	0.836525	5.72465	1.21951	0	1.95525	0.43338	0	1.11873	0.141101	0.36283	1.53195	0.0604717	2.00564	0.665188	0.0604717	0.120943	0.937311	2.19714	0.856682	0.493852	0.776053	3.13445	0.0806289	0.836525	1.79399	0.72566	1.59242
12-Month	Healthy	-0.264786	0.0500998	0.090146	-0.0976973	-0.133647	0.0265225	710	49.6807	0.814353	22.3837	2.27066	0.22202	0.989	0.474316	0.353214	1.12019	2.34131	0.555051	2.17984	1.07983	1.2413	0.968816	4.16793	1.2413	0	1.7257	2.14956	0	1.63488	0.0908265	0.373398	2.25048	0.141286	1.51378	1.67524	0.544959	0.423857	0.968816	1.67524	0.292663	0.333031	2.43213	1.82662	0.676153	0.666061	0.787163	0.847714	0.756888
12-Month	Healthy	-0.276814	0.0528658	0.0920553	-0.146413	-0.0801404	0.0274898	884	53.7032	0.817711	20.8194	0.861982	0.557753	0.476625	0.507048	1.511	2.47439	2.7482	0.263665	2.9713	1.70368	4.21864	0.588176	1.65298	2.19045	0	1.2372	0.496907	0	0.8417	0.0608458	0.63888	1.15607	0.263665	1.34875	1.38931	0.0608458	0.0405638	1.4603	1.95721	1.07494	0.517189	1.07494	1.2879	0.121692	0.52733	0.223101	1.42988	1.80509
12-Month	Healthy	-0.229341	0.0486577	-0.0131772	-0.0612394	-0.110211	0.00761523	769	47.4981	0.801647	27.107	1.20834	1.50035	1.39966	0.39271	1.29896	1.95348	4.09828	0.463196	2.13473	1.57084	1.00695	1.85278	2.99064	2.79932	0	1.34931	0.251737	0	1.34931	0.251737	0.463196	0.463196	0.0906253	0.97674	0.372571	0.0100695	0.0704864	0.664586	2.32605	0.725003	0.916323	0.845836	1.45001	0.0302084	0.231598	2.10452	1.0875	1.16806
12-Month	Healthy	-0.198417	0.000851539	-0.0481776	0.0600289	-0.0429015	-0.0162065	755	43.7502	0.779662	32.3111	3.05659	2.42106	1.61404	0.453949	1.62413	1.52325	7.15222	1.72501	0.817109	1.15001	3.40966	4.31756	0.0605266	2.45133	0	1.71492	0.544739	0	1.20044	0.0706143	0.998689	0.474125	0.201755	0.786846	1.51316	0.0907899	0.615354	0.504388	0.0403511	0.0907899	0.605266	1.21053	0.353072	0.0605266	0.423686	0.191668	0.575003	0.665792
12-Month	Healthy	-0.200758	0.0367961	-0.0125344	-0.264343	-0.0434045	0.0556124	387	37.8966	0.807518	11.3916	0.282771	0.232276	0.777621	2.46415	6.51384	0.777621	2.58534	0.10099	4.63543	0.232276	2.9085	0.484751	11.1291	1.08059	0	1.49465	1.48455	0	0.414058	0.0807918	0.373662	2.9489	0.0807918	1.59564	0.313068	0.0605938	0	0.717027	2.55504	0	0.636235	0.353464	1.38356	0	0.252474	0.373662	1.22198	0.39386
12-Month	Healthy	0.0852663	-0.0210446	-0.171155	0.121801	0.057321	0.074605	228	24.7343	0.744839	35.4982	3.5913	4.67375	1.93222	14.7496	6.11027	0.445119	2.81234	1.04198	0.485584	0.222559	0	0.687911	0	1.94234	0	1.10268	0.819423	0	1.39605	0.394537	0.647446	0.52605	0.222559	0.060698	0.758725	0.232676	0	0.576631	0.060698	0.060698	0.333839	0.151745	0.0404654	0.161861	0.242792	0.890238	0.161861	0.566515
12-Month	Healthy	-0.186963	0.0372754	-0.0752726	0.037176	-0.129523	-0.0618976	444	38.8301	0.787839	37.6659	1.36711	1.36711	1.17612	0.0703659	0.120627	4.74467	3.27704	0.31162	1.73904	2.72417	0	1.50784	1.39727	1.75915	0	2.27181	0.995175	0	2.05066	0.261359	0.723764	0.502614	0.0904704	0.613189	1.27664	0.0502614	0.0502614	1.99035	1.538	0.291516	0.4423	0.723764	0.844391	0.542823	0.562927	0.733816	0.22115	1.20627
12-Month	Healthy	-0.276018	0.0827886	-0.0107122	-0.0946784	-0.108505	0.0197034	734	48.9767	0.817639	23.1661	1.64248	0.977428	0.685208	1.70294	0.634825	5.66304	2.48892	0.634825	1.66264	0.927046	0.0806127	0.362757	1.67271	2.47884	0	5.05844	1.00766	0	1.45103	0.221685	0.392987	0.463523	0.302297	0.574365	0.685208	0.322451	0.0806127	1.16888	2.28738	1.56187	0.392987	1.23942	2.29746	0.161225	0.513906	0.957275	0.201532	1.04796
12-Month	Healthy	-0.242153	0.0660599	-0.0296777	0.0177928	-0.123143	-0.00902513	624	45.3666	0.792669	32.8581	3.36312	0.893485	1.22478	3.07198	0.180705	5.05973	2.4094	0.411605	1.78697	0.873406	0.190744	0.461801	0.823211	3.87511	0	2.79088	0.702741	0	1.91748	0.511997	0.532075	0.582271	0.100392	0.321253	0.923602	0.220861	0.0301175	1.10431	1.25489	0.762976	0.361409	0.371449	1.7167	0.0903524	0.702741	0.913563	0.250979	0.883445
12-Month	Healthy	-0.257225	0.118614	0.00641719	-0.111642	-0.147201	0.0084263	586	44.8463	0.789661	24.7431	0.89531	0.111914	0.162784	0.854614	0.0712178	5.91108	1.88219	0.0406959	2.44175	0.651134	0.10174	0.122088	2.72663	1.38366	0	2.81819	3.61176	0	1.19036	0.15261	0.183132	0.803744	0.0406959	0.834266	0.356089	0.0305219	0.132262	2.35019	2.10601	1.36331	0.213653	2.55367	1.5261	0.620612	1.11914	1.86184	0.213653	0.864788
12-Month	Healthy	-0.184762	0.0348006	-0.0784903	0.0303429	-0.0368655	0.0905	516	39.506	0.713334	33.0822	2.35081	4.05867	0.180832	12.3568	0.472172	1.40647	1.80832	0.803697	1.49689	0.612819	0	0.713281	1.70786	1.25578	0	1.4567	0.391802	0	2.69238	0.170786	0.45208	1.42656	0.0200924	0.140647	1.33615	0.0301386	0.0401849	0.753466	0.833836	1.04481	0.572634	1.23568	0.642958	0.0200924	0.0803697	0.482218	0.100462	0.87402
12-Month	Healthy	-0.0691845	0.0609715	-0.116912	-0.189626	0.217175	-0.141278	382	35.067	0.494881	10.929	0.552986	0.271466	0.180977	0.191032	12.9298	3.25759	1.52825	0.3519	0.21114	2.44319	0.0201086	0.49266	0.0904886	0.703801	0.0100543	0.201086	0.100543	0	0.573095	0.110597	0.532878	0.0603258	0.0402172	0.3519	0.251357	0.130706	0.0703801	0.42228	0.0402172	0.120652	0.603258	0.0904886	0.0301629	0.251357	0.130706	0.0603258	0.110597	0.462497
12-Month	Healthy	-0.188173	0.001782	-0.0796332	0.0606127	-0.0515084	-0.030872	549	40.8695	0.761259	37.5402	2.75322	2.02974	0.954582	0.663183	2.82355	6.65193	3.36616	0.984727	1.09526	1.75844	4.65233	0.51246	0.472267	2.66278	0	1.20579	0.522508	0	1.18569	0.0803859	0.482315	0.301447	0.231109	0.422026	0.633039	0.422026	0.0301447	0.582797	0.462219	0.211013	0.633039	0.291399	0.422026	0.0703376	0.532556	0.28135	0.34164	1.08521
12-Month	Healthy	0.122473	-0.00533284	-0.16552	0.0555851	0.101634	0.0634094	207	23.5439	0.740289	31.3355	2.29284	3.16774	1.32743	7.67297	15.1649	2.0716	0.965406	0.874899	0.321802	0.472647	11.6553	0.724055	0.0301689	2.24256	0	0.643604	0.291633	0	1.30732	0.241352	0.261464	0.412309	0.0502816	0.140788	0.804505	0.130732	0.0100563	0.351971	0.301689	0.0804505	0.181014	0.522928	0.0201126	0.0804505	0.311746	0.130732	0.120676	0.201126
12-Month	Healthy	-0.159317	0.0450946	-0.0809535	0.0292497	-0.0422507	-0.0165201	387	36.5374	0.804986	33.182	1.90736	1.79635	1.1101	0.141286	4.46059	1.95782	3.22939	0.968816	0.736704	2.68443	3.48168	1.98809	0.595418	2.43213	0	1.21102	0.585326	0	2.03855	1.00918	1.26148	0.71652	0.151378	0.777071	0.514684	0.948633	0.211929	0.645877	1.00918	0.211929	0.464224	0.544959	0.423857	0.0403673	0.322939	1.68534	0.0908265	0.87799
12-Month	Healthy	-0.0851094	-0.034039	-0.162427	0.133821	-0.0701567	-0.0319934	353	33.2345	0.781406	40.8818	4.8998	2.42485	1.48297	3.7976	0.971944	2.89579	2.22445	1.72345	0.951904	1.36273	0.891784	1.16232	0.200401	3.30661	0	1.46293	0.450902	0	2.17435	0.280561	0.490982	0.861723	0.340681	0.01002	2.56513	0.410822	0.0701403	0.350701	0.150301	0.450902	0.290581	0.511022	0.12024	0.0501002	0.430862	0.861723	0.11022	0.490982
12-Month	Healthy	0.0125578	-0.034444	-0.168434	0.183276	-0.0690944	-0.0632243	266	27.6573	0.710607	52.5451	5.27054	2.69539	1.48297	1.31263	3.41683	1.27255	1.59319	0.931864	0.440882	0.410822	0.210421	1.59319	0.0400802	3.61723	0	0.791583	0.170341	0	2.24449	0.511022	0.450902	0.551102	0.390782	0.130261	1.25251	0.440882	0	0.220441	0	0.0601202	0.260521	0.300601	0.0300601	0.190381	0.671343	1.39279	0.11022	0.270541
12-Month	Healthy	-0.156208	0.060574	-0.0818575	0.0878136	-0.14522	-0.0881212	326	34.5928	0.746399	45.9334	2.21172	0.894742	1.00533	0.784156	0.301598	4.80547	1.9805	0.432291	1.15613	0.874636	0.0804263	1.11591	2.96572	1.6789	0	2.29215	0.261385	0	4.86579	0.331758	0.542877	0.814316	0.0603197	0.130693	0.201066	0.0804263	0.0502664	0.965115	2.19162	0.150799	0.160853	0.110586	0.61325	0.261385	0.321705	1.93023	0.110586	0.542877
12-Month	Healthy	-0.0333102	0.00536151	-0.145453	0.154692	-0.0148091	-0.0231682	273	29.3234	0.75657	44.7673	4.10174	4.26259	2.06092	4.08163	1.42757	0.814316	3.48849	2.47311	0.713783	0.603197	1.02543	1.51805	0.150799	2.18156	0	0.844476	0.231225	0	0.955062	3.48849	1.55826	0.281492	0.462451	0.160853	0.844476	1.27677	0	0.211119	0.070373	0.160853	0.170906	0.140746	0.231225	0.0502664	0.191012	0.271439	0.0603197	0.482558
12-Month	Healthy	-0.171717	0.0548614	-0.0796597	0.0516728	-0.129572	-0.0460577	396	39.1001	0.754225	33.7891	3.48849	2.55353	2.09108	1.01538	0.0904795	5.28803	1.81964	0.331758	1.23655	3.39801	0	0.392078	2.48316	1.60853	0	3.72977	1.41751	0	3.10646	0.150799	0.442344	1.92018	0.160853	0.231225	1.18629	0.0301598	0.0603197	1.12597	1.81964	0.160853	0.311652	0.804263	0.693676	0.402131	0.743943	0.482558	0.140746	0.794209
12-Month	Healthy	-0.158753	0.0238249	-0.101228	0.00317036	-0.138154	-0.0179386	411	35.4794	0.814066	30.873	1.88299	1.1882	2.26563	0.140973	0.412849	2.76911	2.53751	2.29584	2.26563	0.0503474	0.0704864	1.49028	2.99064	2.69862	0	2.79932	0.0805558	0	1.36945	0.825697	0.604169	0.634377	0	0.553821	0.473266	0.0604169	0.634377	1.00695	2.32605	0.352432	0.805558	0.302084	1.70174	0	0.322223	1.0875	0.0302084	1.14792
12-Month	Healthy	-0.168968	0.0450008	-0.09014	0.0624352	-0.0891355	-0.0782879	427	37.3935	0.756668	40.1861	2.23481	1.36515	0.950551	0.353929	0.192133	7.02801	3.17525	1.27414	0.546061	1.43594	0.18202	1.19325	1.1528	1.11235	0	1.42583	0.293255	0	2.38649	1.06179	2.53817	0.596623	0.31348	0.242694	0.343816	0.455051	0.101122	0.89999	0.869653	0.171908	0.596623	0.758418	0.606735	0.273031	0.171908	3.10446	0.040449	1.29437
12-Month	Healthy	-0.0896115	0.049755	-0.0781855	0.171001	0.0344846	-0.0175695	344	33.0363	0.678763	44.3185	7.4817	2.46715	2.83823	4.68358	3.59041	3.6907	0.411192	5.84696	0.240698	0.561629	7.65219	0.501454	0.351018	0.722094	0.0200582	0.561629	0	0	0.391134	0.0902618	0.33096	0.0501454	1.22355	0.0401163	0.22064	0.611774	0.0401163	0.250727	0.120349	0.0300873	0.22064	0	0.250727	0.0501454	0.100291	0.120349	0.0200582	0.491425
12-Month	Healthy	-0.171316	-0.00320775	-0.0877754	0.0604532	-0.106997	-0.0543364	543	38.9108	0.780573	30.1366	3.83611	1.05443	1.33561	0.702952	0.150633	11.4983	2.96244	0.883712	1.52641	1.20506	0.451898	0.381603	0.341434	5.57341	0	2.81181	0.582446	0	1.16489	0.361518	0.421771	0.522193	0.0702952	0.150633	1.34565	0.0602531	0.0100422	0.592488	0.331392	0.743121	0.391645	2.9524	0.652742	0	0.933922	0.943965	0.241012	0.712995
12-Month	Healthy	-0.265843	0.0995419	-0.00418043	-0.175208	-0.12306	0.00346319	611	45.4879	0.798918	18.9039	1.19096	0.292693	0.272507	0.201857	0.7065	10.4764	1.76625	0.191764	2.28099	0.898264	0.2826	0.2826	3.38111	1.6956	0	3.07832	0.312878	0	0.948728	0.383528	0.181671	0.413807	0	0.484457	0.1413	0.121114	0.0302786	0.504643	2.02866	2.07913	0.383528	4.46104	3.90593	0.07065	0.100929	3.13888	0.201857	0.746871
12-Month	Healthy	-0.216975	0.0148804	-0.0357055	0.0319495	-0.103009	-0.0203038	609	42.6648	0.783334	33.5983	2.46528	2.15335	1.48923	0.0603743	1.93198	3.43127	2.36466	0.774804	2.70678	0.945864	0.563494	0.63393	2.09298	2.48541	0	1.66029	1.68042	0	1.0163	0.110686	0.452807	0.915677	0.0804991	0.472932	1.43892	0.0402495	0.311934	1.83135	0.0402495	0.382371	0.815053	0.432683	0.402495	0.342121	0.523244	0.0603743	0.553431	1.15717
12-Month	Healthy	-0.241666	0.0679437	-0.0297652	0.0204761	-0.131094	-0.0196816	637	45.2756	0.773544	34.9115	3.27704	1.60836	1.04544	0.794129	0.66345	3.05589	1.94009	0.874548	3.24688	1.27664	0.261359	0.321673	1.48774	2.81464	0	2.32207	0.924809	0	1.5581	0.190993	0.321673	0.542823	0.432248	0.381986	1.7893	0.593084	0.110575	0.97507	0.995175	0.934861	0.432248	0.201045	2.43265	0.261359	0.482509	0.763973	0.140732	1.47768
12-Month	Healthy	-0.25826	0.0696144	-0.0102894	-0.0947615	-0.124812	0.0123253	726	46.9138	0.824115	22.693	2.13344	0.583677	1.18748	1.33843	0.181141	5.9676	2.39509	0.603804	4.54866	1.05666	0.110697	0.372346	1.6504	2.91839	0	2.05293	1.55983	0	1.1271	0.392473	0.483043	0.845326	0.0704438	0.432726	1.33843	0.0301902	0.130824	1.40888	1.00634	0.432726	0.623931	1.04659	2.23407	0.171078	0.573614	1.37869	0.553487	1.35856
12-Month	Healthy	-0.223516	0.0407893	-0.0338546	-0.00900615	-0.0117687	0.0329887	675	45.0713	0.771017	28.6088	2.69971	2.23633	2.2061	1.39015	7.87751	3.15302	3.425	0.725295	1.7125	0.725295	4.51294	0.856251	0.795809	2.32699	0	1.50096	0.221618	0.0100735	0.795809	0.261912	0.644706	0.120882	0.110809	1.00735	0.543971	0.161177	0.453309	0.856251	0.181324	0.795809	1.38007	0.110809	0.82603	0.0302206	0.251838	0.453309	0.31228	0.624559
12-Month	Healthy	-0.194156	0.00452633	-0.0585777	0.106773	-0.0887198	-0.0331277	531	41.3643	0.756611	40.6011	6.29272	2.74427	1.84962	1.91998	1.7491	2.54322	1.9803	0.864495	1.15601	1.04544	0.361882	0.763973	0.412143	3.04584	0	1.7893	0.97507	0	1.65862	0.542823	0.552875	0.552875	0.31162	0.512666	0.934861	0.341777	0.0100523	0.331725	0.572979	0.361882	0.31162	0.854443	0.593084	0.0201045	0.53277	0.0804182	0.241255	0.562927
12-Month	Healthy	-0.194968	0.0288687	-0.0614368	0.0773059	-0.106972	-0.055387	570	40.5007	0.785991	39.6936	3.7597	1.40107	2.50983	0.201593	0.866848	3.34644	2.7215	2.01593	1.61274	2.29816	0.171354	0.524141	0.423344	3.43715	0	1.39099	0.473743	0	0.685415	0.0403185	0.463663	0.705574	0.322548	0.453583	0.675335	0.786211	0.0302389	1.15916	0.393106	0.503981	0.503981	0.423344	0.675335	0.0503981	0.624937	0.181433	0.362867	0.82653
12-Month	Healthy	-0.0502594	-0.0311543	-0.133069	0.0663067	0.0161111	-0.0326574	445	33.7464	0.739086	35.3826	1.89784	1.73632	2.74581	2.81647	6.10741	11.0842	2.31173	1.17101	0.535029	1.54452	0.403796	0.757117	0.0100949	1.53442	0.0302847	1.07006	0.201898	0	1.27196	0.514839	1.03977	0.292752	0.464365	0.111044	0.403796	3.09913	0.403796	0.423985	0	0.090854	0.817686	0.292752	0.151423	1.91803	0.373511	0.0100949	0.222088	0.817686
12-Month	Healthy	-0.00882232	-0.0590392	-0.172537	0.138	-0.0137264	0.00334105	397	30.7248	0.731786	40.4506	2.60485	4.01287	1.6494	7.02001	2.49422	4.90798	1.93101	1.60917	0.543096	0.693956	2.02152	0.382178	0.0402293	5.52147	0	1.04596	0.583325	0	1.60917	0.201147	0.211204	0.512924	0.0804586	0.030172	0.844815	0.130745	0.0201147	0.693956	0	1.0359	0.30172	0.593382	0.120688	0.060344	0.30172	0.442522	0.0100573	0.623554
12-Month	Healthy	-0.149174	-0.0229838	-0.112721	0.0754855	-0.0893439	-0.0448329	520	38.2132	0.774522	37.4034	2.93202	1.2451	1.83753	1.01416	1.13465	7.71162	1.86766	0.502058	1.43589	0.763129	2.14881	0.381564	0.0401647	4.33778	0	2.2191	0.803294	0	1.61663	0.26107	0.461894	0.60247	0.060247	0.210865	0.863541	0.160659	0.0803294	1.31539	0.160659	0.451853	0.401647	0.411688	0.451853	0.110453	0.662717	0.321317	0.200823	0.913746
12-Month	Healthy	-0.154017	0.014553	-0.105575	0.128168	-0.113917	-0.0903128	478	37.2724	0.730802	47.0364	3.41992	1.21352	0.992879	0.401163	0.140407	1.9657	4.75379	0.772239	0.671949	1.23358	0.421222	0.411192	0.240698	5.09477	0	1.49433	0.150436	0	1.28372	0.0401163	0.381105	0.320931	0.270785	0.140407	2.32675	0.411192	0.0501454	0.792298	0.170494	0.862501	0.461338	1.42413	0.250727	0.0100291	0.33096	0.732123	0.120349	0.641861
12-Month	Healthy	-0.246492	0.0849977	-0.00620726	-0.161563	-0.114747	-0.00109813	690	47.8003	0.799815	18.1025	1.4206	0.405885	0.152207	1.12633	0.253678	8.16844	1.72501	0.0507357	1.74531	4.17047	0.253678	0.263825	2.68899	2.34399	0	2.60781	2.42516	0	1.0756	0.14206	0.375444	0.405885	0.121766	0.679858	0.801624	0.111618	0.375444	1.19736	2.37443	1.0756	0.568239	3.3587	2.05987	1.80619	1.15677	0.963978	0.121766	1.21766
12-Month	Healthy	-0.22502	0.0333087	-0.018707	-0.0256666	-0.120648	-0.00298962	623	43.7426	0.794115	29.147	2.33096	0.944439	1.20567	0.241133	0.7234	3.30554	2.07977	0.823872	3.28544	1.17552	0.753542	0.632975	0.944439	5.67668	0	4.73224	0.964533	0	0.733447	0.0602833	0.572692	0.622928	0.100472	0.54255	0.823872	0.210992	0.371747	1.28604	0.90425	1.28604	0.482267	0.281322	1.53722	0.210992	0.54255	1.40661	0.231086	0.281322
12-Month	Healthy	-0.155564	0.0452947	-0.108648	0.0463742	-0.0290367	-0.0573747	609	42.4666	0.770599	32.7744	1.7378	2.48984	1.27033	1.18902	0.538618	5.11179	5.10163	0.97561	0.396341	4.12602	0.0101626	1.50407	0.172764	2.39837	0	0.813008	0.304878	0	1.95122	0.335366	0.70122	0.132114	0.294715	0.599593	1.20935	0.477642	0.294715	0.762195	0.142276	0.630081	1.40244	0.254065	0.304878	0.223577	0.396341	0.23374	0.254065	1.22967
12-Month	Healthy	-0.106462	0.00568456	-0.0505277	-0.118228	0.0880773	-0.121121	393	37.961	0.642974	18.3948	1.08026	0.878344	0.848057	0.282686	0.434124	4.16961	1.63554	0.242302	0.484604	2.7259	0.0403836	0.424028	0.0908632	0.858152	0.0504796	0.514891	0.545179	0	0.424028	0.111055	0.413932	0.0706714	0.100959	0.464412	0.646138	0.191822	0.22211	0.535083	0.0605755	0.292781	0.686522	0.403836	0.151439	0.353357	0.282686	0.0706714	0.201918	0.524987
12-Month	Healthy	-0.191112	0.0151129	-0.0622925	-0.120745	0.120986	0.0240253	530	41.1337	0.631846	16.7841	2.15335	1.30811	0.643993	1.31817	6.8223	7.89897	1.67036	0.392433	0.684242	1.08674	31.3343	0.493057	0.241497	1.4993	0	1.35842	0.493057	0	0.945864	0.442745	0.372308	0.271684	1.99235	0.46287	0.533307	1.45905	0.0402495	0.493057	0.382371	0.191185	0.412558	0.311934	0.342121	0.0704367	0.221373	0.0201248	0.181123	0.482995
12-Month	Healthy	-0.197498	0.114211	-0.00617133	-0.225316	0.15373	-0.110869	530	45.7459	0.59265	7.58763	0.773196	0.268041	0.43299	0.329897	9.90722	0.28866	2.31959	0.505155	0.670103	1.43299	0.0721649	0.319588	0.71134	0.845361	0.0103093	0.42268	0.0515464	0.0103093	0.505155	0.0824742	0.329897	0.278351	0.14433	0.917526	0.804124	0.268041	0.0618557	1.01031	0.237113	0.278351	0.247423	0.0927835	0.649485	0.0103093	0.154639	0.484536	0.278351	0.402062
12-Month	Healthy	-0.148879	-0.0666502	0.00203519	0.044184	-0.0523949	0.0241267	486	40.9696	0.819766	25.4482	4.22634	2.87431	4.61693	0.931397	2.88433	1.17176	2.97446	2.75413	1.7326	0.630946	0.671007	2.37356	0.280421	2.15323	0.280421	0.640961	0.530796	0.150225	0.861292	1.12168	0.861292	3.335	0.12018	0.440661	0.711067	0.22033	0.390586	1.0015	0.330496	0.951427	0.470706	0.16024	0.260391	0.0701052	0.290436	1.72258	0.310466	0.260391
12-Month	Sick	0.131492	-0.0515347	-0.178541	0.168412	-0.0792469	-0.096558	395	24.649	0.736768	50.4818	4.999	1.37523	1.24473	0.260992	0.16061	1.70648	1.99759	1.09416	0.893395	1.17446	1.25477	2.20839	0	5.05923	0	0.933547	0.43164	0	1.26481	0.250954	1.13431	0.501907	0.27103	0.0602289	1.63622	1.43545	0.070267	0.923509	0	0	0.672556	0.220839	0.0100381	0.220839	0.361373	0	0.240915	0.81309
12-Month	Sick	0.0227932	-0.13265	0.00192727	0.102704	0.0481211	0.0362404	425	32.9685	0.739949	31.6581	3.66334	2.86608	1.59451	11.757	0.423857	5.65143	2.28075	2.2202	0.585326	0.282571	0.232112	1.59451	0.100918	1.59451	0	1.16056	0.363306	0.282571	1.06973	2.61379	2.18993	0.454133	0.121102	0.302755	0.444041	0	0.171561	0.131194	0	0.171561	1.04955	0	0.0706428	2.62388	0.38349	0	0.292663	0.27248
12-Month	Sick	-0.114488	-0.0992327	0.0413265	-0.0251083	-0.00749635	0.0394447	451	37.5755	0.778065	29.6969	3.42232	0.572059	0.562023	1.01365	6.99518	1.01365	2.7499	1.07387	2.3886	1.16419	9.77519	1.75632	0.662385	2.31835	0.0100361	0.80289	0.75271	0.0200723	0.531915	0.240867	0.592132	1.86672	0.240867	0.993577	0.612204	0.291048	0.120434	0.692493	0.080289	0.100361	0.541951	0.0702529	1.52549	0.341228	0.270976	0	0.31112	1.13408
12-Month	Sick	0.167085	-0.0709926	-0.169227	0.0791438	0.0292404	0.0357658	260	22.3421	0.821092	27.8518	5.01753	4.91738	1.91287	4.37656	2.50376	0.560841	2.96445	4.58688	2.14321	2.1332	4.05608	4.74712	0	2.74412	0	0.691037	0.10015	0	1.54231	1.12168	1.2018	0.911367	0.961442	0.0500751	0.170255	1.17176	0.110165	0.751127	0	0.0600901	0.821232	0.12018	0	0	0.2003	0	0.2003	0.260391
12-Month	Sick	0.177075	-0.0179302	-0.154278	0.154271	-0.0414171	-0.111167	328	24.0618	0.724653	51.7408	1.97223	2.32441	1.06661	0.291809	0.301872	4.66895	1.47917	0.855303	0.160998	2.58603	2.32441	2.04266	0	2.32441	0	0.472932	0.382371	0	2.10304	0.150936	1.48923	0.0402495	0.261622	0.0402495	0.543369	0.865365	0.493057	0.332059	0.0100624	0.0100624	0.724492	0.140873	0	2.47535	0.201248	0.0100624	0.120749	0.573556
12-Month	Sick	-0.0294147	-0.0849682	-0.128018	0.165471	-0.0238796	0.000460292	456	34.221	0.730811	43.1757	3.80637	4.84082	0.994275	6.63855	1.06458	0.351511	2.60119	2.89244	0.763282	0.542332	0.0200864	1.40605	0.0401727	3.07321	0	1.01436	0.592548	0	0.923973	0.0703023	0.974189	0.492116	0.66285	0.271166	2.57106	0.753239	0.0602591	0.642764	0.401727	0.0301296	0.4419	0.160691	0.210907	0.180777	0.773325	0.0100432	0.321382	0.713066
12-Month	Sick	-0.27008	0.0856507	0.0158581	-0.144363	-0.144157	0.0167029	725	48.8204	0.804334	22.7618	1.06222	0.475468	0.768842	0.748609	0.121396	1.13303	2.01315	0.19221	3.54072	1.83106	0.0505817	0.930703	5.81689	1.46687	0	2.20536	0.900354	0	0.991401	0.030349	0.364188	2.49874	0.0404654	0.900354	2.21548	0.060698	0.11128	2.30653	2.62013	0.313606	0.30349	0.445119	3.25746	0.30349	0.505817	1.93222	0.687911	0.991401
12-Month	Sick	0.159145	-0.0480238	-0.175255	0.181689	-0.0535574	-0.0531916	262	22.8902	0.759587	50.2108	4.95785	3.26174	1.8065	2.37856	1.71618	0.411481	1.48535	2.28824	1.48535	1.48535	0	1.8065	0.0100361	2.6395	0.0100361	0.682457	0.471698	0	2.78001	0.461662	0.883179	0.742674	0.62224	0.080289	0.451626	1.17423	0.0903252	0.431554	0	0	0.411481	0.080289	0	0.140506	0.31112	0	0.341228	0.371337
12-Month	Sick	-0.0846745	-0.0287184	-0.130793	0.134605	-0.107881	-0.086831	368	31.4037	0.739931	50.8464	2.90494	1.83312	1.24211	0.230392	0.360613	1.37233	2.54433	0.290494	0.991686	0.560954	0.4708	1.49254	0.170289	5.07863	0.010017	1.19203	0.190324	0	1.26215	1.01172	0.821396	0.731243	0.130221	0.140238	0.450766	0.240409	0.0200341	0.921567	0.881499	0.130221	0.400681	0.140238	0.27046	0.0601022	0.300511	0.430732	0.190324	0.771311
12-Month	Sick	0.0592611	-0.0493563	-0.180121	0.169647	-0.0702384	-0.105524	280	24.6334	0.724683	55.9916	2.59285	1.90209	1.17129	0.330363	0.0700771	1.64181	1.59175	1.96216	0.620683	1.80198	0.840925	2.53279	0.030033	1.35149	0	0.660727	0.170187	0	2.56282	0.290319	0.760837	0.520573	0.160176	0.130143	0.450496	1.1813	0.0800881	0.550606	0.030033	0.0600661	0.560617	0.220242	0.0700771	1.06117	0.340374	0.180198	0.220242	0.470518
12-Month	Sick	-0.0809472	-0.0618918	-0.119868	0.135926	-0.0613818	0.00191071	478	36.652	0.721662	41.7921	2.64901	4.41501	1.86635	6.55228	0.0301023	2.26771	2.32791	0.802729	1.34457	1.06362	0	1.35461	0.0501706	3.34136	0	1.15392	0.993377	0.0301023	1.84628	0.150512	0.772627	1.52519	0.0501706	0.200682	1.41481	0.441501	0.0702388	0.872968	0.461569	0.953241	0.461569	1.38471	0.180614	0.652218	0.642183	0.210716	0.351194	0.832832
12-Month	Sick	-0.100006	-0.0286287	-0.129388	0.102002	-0.0877527	-0.00971096	512	36.9195	0.726676	36.5307	3.26436	1.87826	0.652873	5.03214	0.0100442	0.843712	3.03335	1.3861	1.75773	1.88831	0	1.23544	0.361591	3.35476	0	2.16955	0.713138	0	4.23865	0.0703094	0.552431	3.1137	0.200884	0.210928	1.50663	0.522298	0.050221	0.642828	0.462033	0.371635	0.612696	3.34472	0.180796	0.331458	0.150663	0.81358	0.472077	0.954198
12-Month	Sick	-0.142256	-0.0317284	-0.104266	0.0567873	-0.0972908	-0.0480767	391	36.5282	0.781033	38.7185	1.8668	2.12916	1.00908	0.625631	0.221998	4.34914	3.30979	1.03935	2.15943	2.07871	0	0.908174	0.332997	2.72452	0	2.72452	0.312815	0	3.28961	0.353179	0.817356	1.17053	0.0706357	0.585267	0.403633	0.0605449	0.0908174	0.565086	0.0201816	0.110999	0.625631	0.343088	0.504541	0.353179	0.353179	0.0100908	0.776993	0.605449
12-Month	Sick	0.114976	-0.0306851	-0.197124	0.201468	-0.0169493	0.00394017	213	22.91	0.741659	49.5946	4.29386	5.85527	1.29116	10.1591	0.170153	1.97177	1.52137	1.08097	0.560504	0.410369	0.120108	0.590531	0	3.43309	0	1.06095	0.570513	0	2.17195	0.450405	0.320288	0.820739	0.130117	0.0700631	1.3312	0.280252	0	0.50045	0.310279	0	0.190171	0.150135	0.040036	0	0.770694	0	0.0700631	0.570513
12-Month	Sick	-0.218915	0.0639097	-0.04434	0.0389432	-0.122615	-0.0115615	564	44.0996	0.788084	34.282	3.66334	0.343122	1.22111	2.39177	0.544959	3.2193	2.27066	0.413765	1.32203	0.4945	0.11101	0.38349	0.635786	2.29085	0	2.63397	0.867898	0	1.22111	0.847714	0.433949	0.534867	0.161469	0.706428	1.39267	0.302755	0.0403673	0.958724	1.37249	4.24866	0.393582	1.53396	1.05964	0.141286	1.6046	0.676153	0.302755	0.676153
12-Month	Sick	-0.239376	0.0581448	-0.0181054	-0.0525206	-0.0908003	0.0682476	641	46.4632	0.803041	21.4936	1.71018	1.88221	1.53815	4.02752	0.475612	1.92269	1.93281	1.97328	4.01741	1.29528	0.0303582	0.17203	0.819672	1.03218	0	4.39182	0.637523	0	1.9834	0.586926	0.394657	0.435135	0.182149	0.728597	1.24469	0.161911	0.0404776	0.748836	0.637523	2.12508	0.222627	3.99717	2.38818	0.50597	1.20421	0.263105	0.556567	0.566687
12-Month	Sick	-0.2378	0.0609303	-0.0154969	-0.112012	-0.111688	-0.00588929	623	45.408	0.818823	22.81	1.28464	0.404613	0.364151	0.424843	0.47542	6.03884	2.98402	0.222537	1.73983	2.19502	0.15173	0.606919	1.50718	0.546227	0	1.83087	0.232652	0	2.01295	0.273113	0.232652	0.64738	0.0809225	0.49565	2.29618	0.0809225	0.0404613	1.37568	3.7629	2.67044	0.303459	1.72972	1.68926	0	0.242768	1.60834	0.546227	0.182076
12-Month	Sick	-0.208622	0.0289685	-0.07167	0.0816868	-0.113937	-0.0601847	555	42.0164	0.758093	40.7609	2.71739	1.54992	2.34501	0.25161	1.0467	4.12641	2.39533	0.523349	1.15741	1.41908	1.22786	0.473027	0.77496	2.83816	0	1.42915	0.946055	0	2.24436	0.412641	0.462963	0.543478	0.140902	0.241546	2.21417	0.140902	0.110709	0.764895	0.553543	0.704509	0.533414	0.744767	0.855475	0.34219	0.231481	1.11715	0.0905797	0.986312
Diarrhea (clinic entry)	Sick	0.393128	0.207924	0.0231393	0.172323	0.0219014	-0.126017	117	11.598	0.658609	34.7808	12.2565	4.28166	7.72119	0	0	1.87703	0.385552	0.0304383	0.0101461	5.16437	0.0101461	0.446429	0	0.395698	0.730519	0	0.0507305	0.273945	0.101461	7.52841	0	0	0	0	0.294237	0	0.527597	0	0	0.0101461	0.162338	0.0101461	0	0	0.0507305	0	0	0.111607
Diarrhea (clinic entry)	Sick	0.187651	0.0692379	-0.0037705	-0.197706	0.281624	-0.240893	232	25.5345	0.689473	3.7174	0.266995	0.277264	0.266995	1.9922	3.37852	13.6373	0.266995	0.0616143	0.010269	16.03	0.0410762	1.1604	0.010269	0.0924214	0.0205381	0	0.0410762	2.90614	0.0616143	0.0821524	0.225919	0	11.5938	0.0410762	0.0410762	1.91004	0.441569	0.0924214	0	0.0513452	0.585336	0.0513452	0.0205381	0.8626	0.0616143	0	0.0205381	0.410762
Diarrhea (clinic entry)	Sick	0.338487	0.195982	-0.0248998	0.206792	-0.0335229	-0.110942	163	14.2656	0.635807	57.4167	3.61301	6.90486	1.51546	0.0301084	0.0200723	2.17784	2.51907	0.461662	0.792854	3.1112	0.0200723	1.23444	0.0200723	0.541951	0.230831	0.381373	1.05379	1.96708	2.34845	0.080289	1.07387	0	0	0	0.431554	0.0200723	0	0	0	0	1.76636	0.0100361	0.0100361	0	0.301084	0.0100361	0.0301084	0.140506
Diarrhea (clinic entry)	Sick	0.000461954	-0.126847	0.0697424	0.0735579	0.0412505	0.0811747	366	33.9296	0.721035	24.8106	10.2132	6.16224	1.9699	9.91009	1.24255	0.010102	3.9903	0.242449	0.474795	0	0	1.39408	0	0.626326	0.79806	0.343469	0.141428	0.010102	0.777856	1.485	0.181837	1.70724	0.222245	0.444489	0.0404081	0.353571	0.323265	0.79806	0	0.899081	0.292959	0.0505102	0.737448	0.15153	0.0808162	0	0.252551	0.191939
Diarrhea (clinic entry)	Sick	0.244287	0.0278861	-0.0445638	0.0902603	-0.0333641	-0.0135386	247	19.2824	0.71072	35.6813	3.20539	1.52733	1.46704	4.30064	0.0200965	4.64228	3.91881	1.9996	1.28617	0.954582	0.0100482	2.19051	0	2.52211	0.0100482	6.36053	3.84847	0.0502412	0.0904341	0.0703376	0.482315	2.73312	0.0100482	0.68328	0.783762	0	0.0401929	0	0	0	0.994775	0.351688	0	3.82838	0.492363	0	0.62299	0.241158
Diarrhea (clinic entry)	Sick	-0.110371	0.0179836	-0.0409974	-0.0184719	-0.120262	-0.0231333	304	32.8916	0.790046	32.9675	2.66841	1.43994	0.332293	0.211459	0.0906253	3.31286	3.07119	0	3.40348	1.99376	0.352432	0.533682	2.74897	2.9705	0	3.40348	0.543752	0	0.533682	0.513543	0.281945	6.24308	0.19132	0.422918	1.48021	0.312154	0.0704864	0.231598	1.63126	0.161112	0.594099	0.261806	1.95348	0.0906253	0.412849	0.0302084	0.402779	0.594099
Diarrhea (clinic entry)	Sick	-0.0282078	0.00541244	-0.157797	0.1357	-0.0359789	0.0398732	309	30.3668	0.718753	40.2509	1.6859	3.713	0.963372	11.7712	0.0501756	1.6859	1.83643	1.77622	0.652283	0.602107	0.0301054	0.602107	0.551932	2.11741	0	1.50527	0.943302	0	2.78976	0.120421	0.622178	2.01706	0	0.311089	1.09383	0.0401405	0	0.642248	0.592072	1.73608	0.351229	1.90667	0.260913	0.361264	0.762669	0.150527	0.150527	0.712494
Diarrhea (clinic entry)	Sick	0.166871	0.016517	-0.166824	-0.170324	0.330116	0.0638106	196	21.521	0.574961	8.21212	1.07071	1.05051	1.49495	31.5152	34.1414	0.363636	1.06061	0.181818	0.111111	0.535354	0	0.373737	0.010101	0.222222	0	0.131313	0.585859	0.040404	0.171717	0.0505051	0.171717	0.565657	2.08081	0.121212	0.040404	3.90909	0	0.111111	0	0.040404	0.262626	0.282828	0.252525	0	0.161616	0	0.040404	0.040404
Diarrhea (clinic entry)	Sick	0.309863	-0.0167132	0.135252	0.125796	0.113073	0.0803994	179	20.3819	0.678728	21.3855	5.27108	19.5482	5.3012	7.51004	0.180723	0.0401606	1.66667	6.14458	0.230924	0.281124	0.0702811	1.69679	0	0.0803213	4.43775	0.732932	0.240964	0.411647	0.060241	0.100402	0.873494	0	2.22892	0.0502008	1.2249	3.25301	0.0803213	0.0200803	0	0.110442	0.371486	0	0	0	0.130522	0	0.100402	0.0903614
Diarrhea (clinic entry)	Sick	0.382368	0.220371	0.0604186	0.0380647	0.0701692	-0.0705475	96	10.9961	0.672419	5.37959	2.99648	0	6.95827	0.160885	0	0.0703871	4.30367	0	0	0.17094	0	0	0	0	5.17848	5.15837	0	1.62896	0.291604	0	0	0	0	0	0.140774	0	1.25691	0	0	0	2.01106	0	0	0	0	0	0.351936	0.0201106
Diarrhea (clinic entry)	Sick	0.107152	-0.110839	-0.0902365	0.115836	0.100973	0.12059	334	27.7563	0.714355	16.2594	5.51031	8.30568	11.7245	15.455	3.79085	0.0301659	1.4178	1.94067	1.07592	0.0703871	0	5.19859	0	0.502765	0.563097	0.472599	0.32177	0.241327	1.60885	0.774258	0.0904977	0.734037	0.532931	0.17094	0.251383	0.804424	0.532931	0.66365	0	0.935143	1.31724	0.361991	0.15083	0	0.110608	0	0.442433	0.17094
Diarrhea (clinic entry)	Sick	0.349543	0.299427	0.0780331	-0.195385	0.255421	-0.262344	43	8.43764	0.209959	7.34588	1.34107	0	0	0.070056	0.310248	2.18175	0	0	0.010008	0.380304	0.0900721	0	0	0.010008	0.290232	0.020016	0	84.1373	0	0	0	0.020016	0.020016	0	0.010008	0.020016	0	0	0	0	0	0	0	0.530424	0	0	0	0
Diarrhea (clinic entry)	Sick	0.389749	0.176465	0.000804565	0.120196	0.133568	0.0975849	144	14.3123	0.556965	35.7858	2.72272	4.88488	0.950951	31.0711	0.26026	2.92292	1.65165	0.35035	0.0900901	0.560561	0.02002	0.710711	0	0	0.0500501	0	0.48048	0.34034	2.04204	0.01001	0.36036	0.01001	0.0500501	0	0.1001	0.0500501	0.02002	0	0	0.01001	1.62162	0	0	0.36036	0.22022	0	0.01001	0.21021
Diarrhea (clinic entry)	Sick	0.276952	0.0114709	0.0170488	-0.0698165	0.270189	0.134624	186	19.7776	0.695087	3.2553	11.7251	3.88827	2.91369	25.2487	0.0502361	0.0803778	2.94384	0.522456	0.301417	0.100472	0.0301417	0.462172	0	0.0401889	0.170803	0.160756	0	2.99407	0.0401889	0.0200944	0.200944	0.0100472	1.48699	0.0200944	0.0803778	6.67136	0.150708	0.0200944	0	0.120567	0	0	0	0.0602833	0.090425	0	0.150708	0
Diarrhea (clinic entry)	Sick	0.341687	0.224816	-0.0239919	-0.166844	0.225575	-0.260588	102	12.2586	0.511114	14.1088	0.181269	0.342397	0.543807	0.0805639	0.0302115	6.24371	0.140987	0.191339	0.0100705	14.7231	0.040282	0.020141	0	0.151057	0.060423	0.0100705	0.0302115	28.6103	0.191339	0.936556	0.0503525	0	0	0	0.0100705	0	0	0	0	0.0100705	0.0302115	0.0100705	0.0100705	0.0302115	0.0100705	0	0.020141	0.100705
Diarrhea (clinic entry)	Sick	0.0907603	-0.0868096	-0.00972512	0.0711863	0.0893381	0.135349	369	28.2216	0.751036	13.7065	10.59	8.04841	4.96218	15.532	0.514372	0.393343	1.60363	1.57337	1.86586	0.2118	0.0302572	1.26072	0.181543	0.776601	0.363086	1.84569	0.0706001	0.504286	0.857287	0.927887	0.201715	0.342915	2.66263	0.363086	0.443772	0.645487	0.2824	0.0403429	0.100857	0.292486	0.312658	0.1412	0.242057	0.0201715	0.252143	0	1.01866	0.181543
Diarrhea (clinic entry)	Sick	0.103357	-0.090251	0.0975744	-0.114957	0.0470919	0.0394112	311	27.4181	0.78771	14.0756	1.55164	1.08816	1.17884	7.9194	0.191436	15.0932	4.91688	0.221662	3.31486	1.60202	0	1.04786	0	1.20907	0	2.91184	4.3728	0	0.392947	0.463476	0.342569	0	0.0906801	1.05793	0.352645	1.94458	0.0403023	0.0403023	0	0	1.51134	0.0604534	0	2.16625	0.554156	0	0.937028	0.634761
Diarrhea (clinic entry)	Sick	0.314028	0.110609	-0.00571166	0.156274	-0.0420754	-0.0707174	201	16.0071	0.785284	39.9332	12.2015	0.961149	2.42817	2.67098	0	0.981384	6.91016	0	1.01174	0.505868	0	2.87333	0	1.25455	0.0505868	0.232699	0.333873	1.21408	0.859976	0.212465	0.495751	0	0	0.596924	0.404694	0.0505868	0	0	0	0	2.50911	0	0	0.0303521	0.890328	0	0.465399	0
Diarrhea (clinic entry)	Sick	0.283999	0.0549794	0.0560661	0.203223	-0.0268011	-0.08004	173	17.1726	0.755782	37.7568	5.54275	10.5443	5.79332	0	0	3.85888	2.85657	0	0.370853	0.982259	0	2.44562	0	1.19274	0	0.972236	0.200461	0.390899	2.39551	0	0.200461	0.120277	0	0.150346	0.441014	0	0.0501153	0	0	0	1.27293	0	0	0.260599	0.100231	0	0.270622	0.0902075
Diarrhea (clinic entry)	Sick	0.222712	-0.0895012	0.151368	-0.0185954	0.170491	0.158488	163	20.4086	0.723575	13.0339	4.56236	18.1489	1.9395	14.079	0.180886	0	0.482364	0.572807	4.37142	0.0502462	0	0.904432	0	0.180886	2.14049	1.01497	0	0	0.0200985	0.140689	0	0.170837	2.86403	0.914481	1.15566	0.542659	2.06009	0	0	0.27133	0.160788	0	0.0703447	0	0.170837	0	1.91941	0.0301477
Diarrhea (clinic entry)	Sick	0.0257373	-0.0853584	-0.111879	0.100759	-0.0333505	-0.0463622	387	30.5425	0.765466	35.1423	2.46951	3.93293	1.7378	0.650407	0.46748	2.03252	4.88821	0.264228	0.914634	0.0813008	0	3.4248	0	4.90854	0	0.640244	0	0	0.396341	0.193089	0.691057	0.762195	0.050813	0.27439	0.406504	0.0711382	0.203252	0.894309	0	0.772358	0.762195	0.589431	0.193089	0.0914634	0.0609756	0.0203252	0.111789	0.50813
Diarrhea (clinic entry)	Sick	0.347077	0.0456517	-0.046373	0.201077	-0.0187515	-0.0979787	193	16.8701	0.703818	49.4244	0.921013	6.34698	8.40925	0.10011	0.420463	0.370407	0.89098	0	0.470518	2.81309	0	3.51387	0	0.410451	0.210231	0.430474	0.010011	2.15237	1.72189	1.26139	0.900991	0	0.140154	0.030033	0.570628	0.120132	0.750826	0.030033	0	0	1.29142	0	0	0.440485	0.290319	0	0.40044	0.0700771
Diarrhea (clinic entry)	Sick	0.23508	0.0509496	-0.0602493	0.178289	0.00429861	-0.0727944	226	21.5352	0.641601	44.1462	3.51527	4.4667	2.58388	0.130195	3.43515	0.731097	1.43215	2.10315	0.210315	0.731097	0.0500751	2.30346	0.0300451	0.2003	0.380571	0.440661	0.0600901	0.0400601	2.80421	0.580871	1.29194	0.0600901	1.78267	0.010015	0.16024	0.500751	0.741112	0.0701052	0.0901352	0.14021	1.69254	0	0	0.22033	0.010015	0.02003	0.0600901	0.210315
Diarrhea (clinic entry)	Sick	0.247006	0.00503969	-0.0648049	0.156672	-0.016082	-0.0827403	239	20.2015	0.706944	53.0143	1.42442	2.0965	1.57488	2.35731	1.60498	3.4507	1.88585	0.611897	0.341057	0.381182	0.0100311	1.99619	0	0.73227	0	0.55171	0.782426	0.0200622	2.14665	0.662052	1.25389	0	0.491524	0.0401244	0.150466	1.09339	0.0501555	0.0902799	0	0	2.32721	0.0902799	0	0.531648	0.210653	0.0100311	0.120373	0.993079
Diarrhea (clinic entry)	Sick	0.0621031	-0.131438	0.140737	0.0089692	0.0893477	0.129523	363	31.0663	0.772985	13.9751	10.1164	5.33891	2.21519	10.6676	0.081666	0.0102082	1.60269	8.26868	1.7354	0.23479	0.0204165	1.60269	0.0306247	0.0918742	0.530829	1.04124	0.0204165	0.255206	0.336872	0.081666	0.214373	0.142915	1.77624	0.510412	0.193957	1.39853	0.0102082	0.224581	0	2.42956	0.17354	0	0.847285	0	0.122499	0.0102082	1.95998	0.0102082
Diarrhea (clinic entry)	Sick	0.268837	0.00961792	-0.0350757	-0.197037	0.336441	-0.181205	175	18.5026	0.5593	3.89195	0.34017	0.570285	0.370185	7.04352	0.44022	0.030015	0.28014	0.30015	0.070035	8.004	1.12056	0.190095	0	0.02001	0	0.030015	0.010005	15.5878	0.4002	0.270135	0.02001	0.02001	35.4077	0.090045	0.12006	9.84492	0.030015	0	0	0.070035	0.36018	0.010005	0	0	0	0	0.12006	0
Diarrhea (clinic entry)	Sick	-0.219016	0.0674086	0.0161597	-0.156524	0.0106943	0.143021	594	44.3936	0.76428	11.3164	1.9685	2.06945	1.70604	12.1038	0.312942	0.191803	1.35272	1.74642	2.01898	0.111044	0.0504745	0.333131	4.59318	1.22148	0	0.96911	0.151423	0.0201898	0.656168	0.100949	0.262467	1.45366	1.20129	1.45366	0.111044	0.575409	0.0302847	1.05996	2.97799	0.736927	0.262467	0.464365	1.23158	0.0605694	0.959015	0.161518	0.524934	0.161518
Diarrhea (clinic entry)	Sick	-0.15477	-0.0471609	-0.0182893	-0.158551	-0.0516853	-0.00450306	666	40.3255	0.81717	16.2593	1.10079	1.53504	1.05029	0.242375	0.201979	0.424157	3.58513	0.282771	5.05958	2.9691	0.676631	0.807918	0.0504948	1.07049	0	2.84791	2.13088	0.010099	0.363563	0.0302969	0.323167	1.29267	0.201979	4.00929	0.706928	0.0302969	0.535245	0.767522	0.0403959	0.0403959	1.25227	0.575641	0.969501	0.464553	1.04019	0	5.16057	1.88851
Diarrhea (clinic entry)	Sick	0.359186	0.223663	-0.028194	0.183849	-0.00558962	-0.106858	173	12.8577	0.704736	41.624	9.66737	2.49221	1.9998	0.0100492	0.100492	2.52236	1.33655	5.64767	0.0602954	4.79349	0.0100492	1.07527	0.0100492	0.221083	0.422068	0.0200985	0.341674	0.914481	2.92433	0	1.40689	0	0.422068	0	0.0301477	0.040197	0.120591	0	0	0	2.27113	0	0	0	0.0502462	0	0.0301477	0.26128
Diarrhea (clinic entry)	Sick	0.205382	-0.0787221	-0.0103153	0.0495289	0.155179	0.158438	261	24.6424	0.695274	6.46422	8.59892	23.2912	3.34736	15.9451	0.651433	0.290639	1.44317	3.02666	0.641411	0.0701543	0	0.771698	0	0.120265	0.932051	0.711565	0.0400882	0.170375	0.110243	2.40529	0.200441	0	0.0901984	0.541191	0.651433	0.120265	0.380838	0.591301	0	2.10463	0.711565	0	0.010022	0	0.380838	0	0.621367	0
Diarrhea (clinic entry)	Sick	0.229931	-0.00673109	0.13606	0.12482	0.0128491	-0.0117038	233	21.3698	0.732623	30.9875	4.85213	0.822055	3.599	0.0701754	6.15539	0.0300752	1.23308	6.77694	0.501253	0.160401	0	2.51629	0	1.24311	0.0100251	0.721805	4.23058	0.83208	2.46617	0.73183	1.02256	0	0.992481	1.42356	1.10276	0.571429	0	0	0	0	1.61404	0.0300752	0	0	0.380952	0	0.87218	0.401003
Diarrhea (clinic entry)	Sick	-0.041628	-0.076475	0.101123	-0.179895	0.211327	0.140014	404	38.2056	0.658592	5.7908	2.04144	2.91056	0.616473	14.957	0.242547	0.262759	1.04093	1.76857	1.39464	0.0707428	0.323396	0.576049	0.252653	0.0404245	0.576049	0.838807	0.151592	0.555836	0.151592	0.565942	0.161698	0.293077	0.54573	0.929763	0.151592	0.353714	0.151592	0.101061	0.0808489	2.50632	0.0505306	0.0707428	1.73825	0.323396	0.0606367	0	0.596261	0.0505306
Diarrhea (clinic entry)	Sick	0.209332	-0.0850664	-0.0385607	0.098712	0.13855	0.166939	260	23.216	0.697857	16.2823	13.9966	4.10835	3.62501	25.5261	0.151042	0.020139	1.72188	0.352432	0.312154	0.241668	0.0100695	1.06736	0	0.694794	0.322223	0.362501	0.110764	0.694794	0.281945	0.0906253	0.120834	0.231598	1.95348	0.110764	0.825697	1.29896	0.0503474	0.221529	0	3.84654	0.100695	0	0.161112	0	0.302084	0	0.171181	0.0503474
Diarrhea (clinic entry)	Sick	0.0298522	-0.0375165	-0.130493	0.161801	-0.0137873	0.00612673	291	28.4236	0.765328	39.99	2.81846	7.87362	2.11635	7.19157	0.290873	0.962889	2.94885	1.47442	0.160481	0.471414	0.0601805	1.22367	0.270812	2.58776	0	1.34403	0.982949	0	2.71815	1.12337	0.932798	0.601805	0.481444	0.401204	1.29388	0.661986	0.0401204	0.270812	0.471414	0.280843	0.501505	0.260782	0.471414	0.641926	0.922768	0	0.200602	0.310933
Diarrhea (clinic entry)	Sick	0.013145	-0.0593898	0.141763	-0.0287113	0.0393854	0.0425366	379	32.3913	0.768248	9.09276	11.5541	6.32628	2.13588	0.325468	2.13588	0.213588	2.60374	0.0711961	1.70871	0.132221	0.0305126	1.31204	0.0305126	0.376322	0	1.08828	1.51546	0.152563	1.05777	0.223759	0.11188	0.183076	2.74614	1.50529	0.742474	2.57323	0.183076	0	0	0.549227	0.386493	0.0305126	0	0.0101709	0.264443	0	5.38039	0.406835
Diarrhea (clinic entry)	Sick	0.108676	-0.0741099	0.0779015	0.0974388	-0.0411528	-0.0420811	297	25.3909	0.717949	39.7347	1.82896	5.54718	3.59763	0.0200985	0.783841	4.03979	9.27545	0.643151	2.6731	0.613004	0.040197	1.04512	0	0.472314	0.0803939	3.41674	0	0.251231	1.05517	0.462265	1.27625	0.170837	0.753693	0.813989	0.452216	0.0703447	0.140689	0.0100492	0	0	1.05517	0.0602954	0.0100492	0.0100492	0.512511	0	0.281379	0.351723
Diarrhea (clinic entry)	Sick	-0.184542	0.00939438	-0.00013169	-0.135364	0.0530823	0.183184	522	41.8334	0.73105	7.01913	2.20544	2.58812	1.64149	17.14	5.10574	0.0704935	0.876133	0.60423	2.6284	0.130916	0.241692	0.221551	3.32326	0.513595	0	0.382679	0.594159	0.0906344	0.6143	0.231621	0.261833	0.835851	0.996979	1.69184	0.312185	0.41289	0.110775	1.56093	1.27895	0.483384	0.110775	0.765358	0.574018	0.120846	0.483384	0.271903	0.41289	0.040282
Diarrhea (clinic entry)	Sick	0.366133	0.26	0.0141104	0.174057	-0.0208214	-0.154763	131	11.0411	0.627771	62.7054	0	0.0300601	0.0501002	0.01002	0.490982	1.96393	6.29259	0	0	1.1523	0.01002	2.22445	0	0.01002	0	0	0.0200401	0.380762	0.01002	0	0	0	0.410822	0.01002	0.01002	2.51503	0	0	0	0	1.86373	0	0	0.01002	0	0	0	0.230461
Diarrhea (clinic entry)	Sick	0.234548	0.0125896	-0.0256701	0.019836	0.191403	0.0231242	201	22.8543	0.700691	8.70263	9.23401	13.5252	5.1935	4.16082	0.441147	1.07279	1.55404	3.11811	0.270704	0.120313	0	0.691799	0.0200521	0.360938	0.2306	0.240626	0.0401043	9.43453	0.441147	4.34129	1.35352	0	0.0300782	0.140365	0.190495	0.0501303	0.100261	0	0.0100261	0	0.160417	0	0.0100261	0.852216	0.100261	0	0.220573	0.0902346
Diarrhea (clinic entry)	Sick	0.264619	-0.0945534	0.128111	0.0674878	0.130114	0.0809258	247	24.5757	0.722198	6.9298	13.3574	17.0232	6.99006	7.36166	0.562418	0.22095	1.26544	0.421814	1.36587	0.120518	0.0200864	1.12484	0	0.311339	2.2798	0.572462	0	7.01014	0.0602591	0.210907	0.703023	0.120518	2.42041	0.602591	0.502159	2.73175	0.743196	0.0401727	0	1.61695	0.120518	0	0	0.341468	0.632721	0	1.40605	0.0602591
Diarrhea (clinic entry)	Sick	0.284728	0.0662892	-0.0694416	0.167089	-0.0540303	-0.103804	157	16.1574	0.658111	55.2132	1.87657	0.120421	2.15755	0	2.66934	5.0577	3.48219	1.63573	1.22428	0.41144	0	0.903161	0	1.59558	0	0.963372	0	0	3.73307	0.0401405	0.572002	0	0.421475	0.250878	0.531862	0.953337	0.120421	0.0401405	0	0	1.6558	0	0	0	0.722529	0	0.832915	0.832915
Diarrhea (clinic entry)	Sick	-0.153991	-0.0297719	-0.0352668	0.0791828	-0.10765	-0.00933745	508	38.3997	0.769523	29.302	5.93662	4.12154	3.54994	0.280786	0.371039	7.43081	1.37385	2.1059	2.48696	0.0401123	0.0902527	0.902527	0.661853	1.97553	0.170477	0.802246	1.97553	0	0.631769	0.752106	0.330927	0.681909	0.0601685	0.621741	1.26354	0.100281	0.491376	0.47132	3.23907	0.972724	1.073	1.43402	0.641797	1.69475	0.912555	0.180505	0.140393	0.972724
Diarrhea (clinic entry)	Sick	0.174632	-0.00355933	-0.0229141	0.00237764	0.137564	-0.0143017	309	25.2596	0.745125	6.58241	11.4661	8.42265	3.28615	1.36502	0.0202224	0.970677	2.10313	1.12235	0.404449	0.677452	0.0202224	0.111223	0	0.33367	0.889788	1.25379	0.0101112	6.11729	0.364004	1.36502	0.849343	0.0808898	4.00404	0.0101112	0.16178	8.48332	0.606673	0.0101112	0	0.940344	0.505561	0.151668	0	1.10212	0.384226	0.0101112	0.111223	0.0303337
Diarrhea (clinic entry)	Sick	0.333062	0.0322227	-0.0287951	0.22828	-0.0344997	-0.0828455	209	17.2685	0.594948	55.2246	3.95106	2.54713	2.58724	0.21059	0	0.591657	1.54432	3.6803	0.5716	0.140393	0.0300842	2.08584	0	0.491376	0.350983	0.411151	0.0100281	0.902527	2.71761	0.0701966	0.31087	1.26354	0.31087	0	0.361011	1.67469	0.350983	0	0	0.290814	0.441235	0	0	0.0501404	0	0	0.350983	0.120337
Diarrhea (clinic entry)	Sick	0.197264	-0.00600986	-0.0121927	-0.0891598	0.250357	0.106668	189	23.7495	0.672068	18.4032	2.07175	1.01061	0.192016	31.5008	1.34411	0.212228	0.778171	0.990399	0.0707428	0.535624	0.0808489	1.53613	0.0303183	0.0202122	0.161698	0.0606367	0	2.24356	0	2.53663	0.131379	0.0707428	3.89085	0.667004	0.0303183	0.4952	0.242547	0.0808489	0	2.21324	0.121273	0	0	0.535624	0	0	0.111167	0
Diarrhea (clinic entry)	Sick	0.205846	-0.117038	0.0954118	-0.0906785	0.0624746	0.0653998	240	24.8726	0.800047	8.96384	9.61207	0.121544	2.7955	3.40322	0.476046	0.638104	0.992606	1.39775	12.0835	0.0810291	0	1.33698	0	0.374759	4.173	1.70161	0.0202573	0.111415	0.121544	1.33698	0.51656	0.101286	0.263344	0.820419	0.476046	0.172187	2.47139	0.273473	0	1.13441	0.465917	0.0303859	0.0405145	0	0.162058	0	0.131672	0
Diarrhea (clinic entry)	Sick	-0.0472581	-0.160854	0.100095	0.0112991	-0.0375409	0.051581	431	36.557	0.803574	19.5014	7.46884	4.92561	3.65903	1.28669	1.27664	3.18657	2.02051	0.211098	4.64415	0.683554	0.422195	1.42742	0	0.934861	0.954966	1.96019	3.14636	0.281464	0.120627	0.934861	0.683554	1.56815	0.542823	1.19622	0.844391	0.100523	1.04544	0.4423	0.150784	1.86972	0.693607	0.0502614	0.35183	1.71894	1.83957	0	0.201045	0.140732
Diarrhea (clinic entry)	Sick	0.20412	-0.0126666	-0.13313	0.187884	0.0266481	-0.0589393	199	21.9764	0.74707	47.0175	3.22807	7.13784	2.14536	2.69674	3.07769	0.140351	1.23308	2.69674	0.0401003	1.56391	0	1.12281	0	0.77193	0	0.130326	0.150376	4.79198	0.581454	2.83709	2.02506	0.110276	0.531328	0.0200501	0.240602	0.431078	0.421053	0.200501	0.0100251	0.110276	0.922306	0.0200501	0.0300752	0	0.631579	0	0.0401003	0.481203
Diarrhea (clinic entry)	Sick	0.332878	0.129705	-0.0346187	0.148719	0.0461582	-0.137573	130	15.8116	0.688535	43.706	6.28393	3.25759	2.12146	1.61874	0.241303	6.32415	0.311683	0.170923	0.0301629	0	0	0.703801	0	0.372009	0	0.0804343	0.382063	18.8317	0.0904886	0.180977	0.42228	0.0201086	1.5182	0.0301629	0.643475	0.0301629	0.251357	0	0	0.120652	0.412226	0	0	1.95053	0.0904886	0	0.191032	0.321737
Diarrhea (clinic entry)	Sick	0.0807825	-0.0320832	-0.122106	-0.00589292	0.10497	0.0696705	279	27.8809	0.791677	21.8173	2.09995	5.65371	0.646138	13.0136	4.96719	7.56184	1.50429	0.625946	0.353357	2.13024	0	3.56386	0	0.676426	0.0201918	0.434124	0.0504796	0	0.504796	0.0908632	1.84755	0.141343	0.797577	0.797577	1.17113	0.181726	0.393741	0.161535	0.0201918	0.111055	1.56487	1.00959	0.0908632	0.565371	0.636042	0.0302877	0.555275	1.41343
Diarrhea (clinic entry)	Sick	0.377698	0.242158	-0.0233289	0.210644	-0.0187019	-0.113109	121	11.5344	0.675165	57.5253	1.97533	3.92059	1.74471	0	0	1.16314	1.36368	3.7401	0.451218	2.30623	0	3.21869	0	0.200541	0	0.250677	0.0902437	0.150406	1.36368	5.03359	2.26612	0	0.431164	0	0.220596	0	0.0300812	0	0	0	0.762058	0	0	0.130352	0.160433	0	0.0802166	0.250677
Diarrhea (clinic entry)	Sick	0.123784	-0.0493008	-0.154109	-0.0573486	0.264395	0.167933	209	24.1202	0.636237	8.33835	3.63235	11.1981	1.63556	29.3398	12.8035	0.612081	0.872968	3.67249	0.842866	0.391331	0	1.11379	0.0100341	0.652218	0.0100341	0.782661	0.160546	0.0602047	0.531808	0.130444	0.301023	0.371262	0.883002	0.090307	0.471603	0.622115	0.0501706	0.130444	0.0802729	0.0401365	0.240819	0.190648	0.0501706	0.130444	0.371262	0	0.0401365	0.0301023
Diarrhea (clinic entry)	Sick	0.328887	0.361326	0.0464267	0.219621	-0.0131426	-0.139404	82	7.97193	0.715069	65.5721	2.01221	5.2758	0	0	0	0.510562	1.49164	0	0	1.67184	0.020022	0.480529	0.010011	0	0	0	0	1.88207	0.320352	0.69076	0	0	1.85204	0	0	0	0	0	0	0	1.13124	0	0	0	0	0	0	0
Diarrhea (clinic entry)	Sick	-0.12309	-0.125148	0.124473	-0.139984	-0.000184643	0.0574505	551	42.5844	0.801582	12.9273	3.35787	1.89573	1.46214	0.564687	8.24846	9.41817	2.42009	0.292427	4.2654	0.161339	2.87385	0.54452	0.0504185	0.645356	0.65544	0.756277	2.7226	0	0.73611	0.584854	0.413431	1.46214	0.201674	1.25038	0.65544	0.0302511	0.514268	0.605022	0.0302511	0.695775	0.816779	0.342846	1.3613	1.74448	2.09741	0	1.12937	0.413431
Diarrhea (clinic entry)	Sick	0.132821	-0.138951	0.110397	-0.0261854	0.0856561	0.10091	313	27.5923	0.795026	7.4932	10.5952	3.42431	3.77682	8.02699	1.14815	0.896364	1.39994	0.674791	2.79988	1.46037	0.040286	0.946722	0	0.181287	3.62574	0.53379	0.0100715	3.14231	0.93665	1.3093	0.654648	0.322288	1.18844	2.25602	0.40286	0.221573	0.523718	0.040286	0	0.463289	0.312217	0	0.20143	0.020143	0.221573	0.0100715	1.58123	0.40286
Diarrhea (clinic entry)	Sick	0.312592	0.0132796	-0.0526825	0.132011	0.147773	0.0376961	224	19.0786	0.730963	11.2672	13.9294	9.72644	7.15858	10.5964	0.0628865	0.461168	1.05859	1.59312	0.188659	0.691751	0.0104811	1.62457	0	0.167697	1.26821	0.115292	0.0314432	0.0943297	0.0628865	0.262027	0.29347	0	6.63452	0	0.503092	4.0981	0.471649	0.125773	0.0104811	0.524054	0.282989	0	0	0.0314432	0.366838	0	0.68127	0
Diarrhea (clinic entry)	Sick	0.173668	-0.127125	0.118305	-0.0921863	0.367569	0.165962	258	26.3007	0.564057	4.54819	4.17671	3.15261	2.3494	49.4177	0.763052	0.110442	0.763052	6.59639	0.401606	0.0702811	0	1.44578	0	0.0702811	0.411647	0.230924	0	0	0.0301205	0.060241	0.441767	0.060241	3.76506	0.130522	0.170683	0.993976	0.973896	0.361446	0	0.562249	0.0903614	0	0.0401606	0.240964	0.150602	0	0.200803	0.0401606
Diarrhea (clinic entry)	Sick	0.346994	0.335578	0.0392907	-0.235592	0.269496	-0.344494	61	9.31656	0.444844	0.292811	0	0.0100969	0.111066	0.0302908	0.0504847	16.8518	0.0504847	0	0.0201939	15.933	0.0403877	0.0201939	0.0100969	0	0.0403877	0	0.0403877	47.4758	0.0302908	0.0605816	0.0100969	0	0.0504847	0.0100969	0	0	0	0	0	0	0.0100969	0	0	0.0201939	0	0	0	0.0403877
Diarrhea (clinic entry)	Sick	0.35047	0.303801	0.025457	-0.233268	0.28497	-0.376325	59	9.53818	0.359163	0.180614	0	0.0602047	0.0802729	0.0301023	0.0401365	7.02388	0.0200682	0	0.0401365	65.8639	0.0401365	0.0200682	0	0.0100341	0.0100341	0	0	19.8776	0.0200682	0	0.0200682	0.0100341	0.652218	0	0	0	0.0100341	0	0	0	0.0702388	0	0	0.0100341	0	0.0100341	0.0100341	0.0100341
Diarrhea (clinic entry)	Sick	0.338047	0.0675072	0.0106599	0.0920659	0.195678	0.0484015	172	17.3532	0.706028	16.2292	16.3695	6.47165	2.78501	12.6227	2.39431	0.0500902	0.961731	1.70307	0.0701262	0.110198	0.0200361	0.160289	0	0.010018	1.5027	0.0701262	0	13.6045	0.0400721	0.380685	0.0200361	0	7.43338	0.0400721	0.0701262	0.550992	2.74494	0	0	0.230415	0.15027	0.0200361	0	0.0200361	0.010018	0.010018	0.0801443	0.220397
Diarrhea (clinic entry)	Sick	0.238867	-0.0193387	0.00772379	0.0489857	0.148848	0.0931377	277	22.2587	0.734395	18.6152	3.07075	1.91671	6.25188	12.293	0.0301054	0.832915	2.15755	8.17863	0.481686	0.421475	0.0200702	0.120421	0.0200702	0.130457	0.943302	0.150527	0.0301054	4.04415	0.180632	2.92022	0.280983	0.110386	2.40843	0.321124	0.531862	0.471651	0.933266	0	0	4.0843	0.160562	0	0	0.0401405	0.150527	0	0.260913	0.0200702
Diarrhea (clinic entry)	Sick	0.24375	-0.0458394	-0.027638	-0.124355	0.315346	-0.0785881	226	21.0887	0.668547	2.53593	3.09035	5.02053	1.89938	4.8768	1.56057	0.728953	0.492813	0.0924025	0.13347	0.975359	0.0616016	0.308008	0	0.102669	0.390144	0.0205339	0.0410678	1.57084	0.13347	0.154004	0.318275	0.0102669	11.848	0.287474	0.246407	3.53183	0.0821355	0.102669	0.0410678	0.174538	0.102669	0	0.0513347	0	0.0616016	0	0.338809	0
Diarrhea (clinic entry)	Sick	0.248709	-0.07077	-0.0494108	-0.000207732	0.196329	0.158579	275	22.1394	0.733123	9.78305	9.13017	5.65488	4.7509	22.6497	0.050221	1.48654	1.08477	6.07674	1.32583	0.4319	0.0401768	1.61712	0	0.522298	0.12053	0.391724	0.0100442	0.0200884	0.0803536	2.44074	0.381679	0.050221	6.42828	0.150663	0.381679	1.84813	0.110486	0.170751	0	0.472077	0.160707	0.0200884	0.0100442	0.0401768	0.0903978	0	0.873845	0.0401768
Diarrhea (clinic entry)	Sick	0.1353	-0.107345	-0.0160362	0.0348435	0.119665	0.15865	346	26.9115	0.746394	5.77988	14.7619	13.765	3.55453	16.5139	0.0100695	0.221529	1.0875	1.07743	2.16494	0.352432	0.0100695	1.0875	0	0.221529	0.181251	0.845836	0.362501	0.0402779	0.0604169	1.45001	0.251737	0.0402779	3.08126	0.916323	0.453127	1.11771	0.221529	0.614238	0	0.77535	0.120834	0.020139	0.0805558	0	1.13785	0	0.20139	0.0302084
Diarrhea (clinic exit)	Sick	-0.0752753	-0.106635	0.120969	-0.101891	0.108478	0.145394	423	39.3651	0.776254	9.93398	4.93652	10.3098	1.26968	11.3255	5.86084	0.182834	3.14881	0.192991	1.34078	0.0304723	0.0304723	0.853225	0	2.47842	1.44236	0.863382	0.101574	0.0101574	0.385983	0.883697	0.589132	0.771965	0.182834	1.24937	0.711021	0.0812595	1.28999	1.33062	0	3.20975	0.690706	0.294566	1.79787	0.0406298	0.223464	0.0101574	0.345353	0.660234
Diarrhea (clinic exit)	Sick	0.0810854	-0.105249	-0.0782839	0.135959	-0.0246962	0.0228096	327	27.726	0.739226	29.2433	5.94915	9.34579	5.45674	4.35132	0.572807	1.56768	1.82896	0.874284	2.43192	0.291428	0	2.6128	0.0200985	2.12039	0	2.11034	0.331625	0.110542	3.22581	1.18581	0.92453	0.221083	0.140689	0.693398	0.592905	0.0904432	0.140689	1.04512	0	0.974776	1.98975	0.0100492	0.110542	0.040197	0.150739	0	0.53261	0.492413
Diarrhea (clinic exit)	Sick	0.318906	0.0870027	-0.0406145	0.11361	0.19268	0.149059	148	16.4005	0.629305	19.6656	8.06048	2.9238	0.480625	37.9493	5.32693	0	0.931211	12.326	0.0500651	0	0	1.19155	0.020026	0.220286	0.620807	0.140182	0.420547	0.160208	0.20026	0.33043	0.700911	0.0400521	0.110143	0	0.020026	0.851106	0.190247	0	0	0	0.600781	0	0	0.130169	0.0700911	0	0.130169	0.0400521
Diarrhea (clinic exit)	Sick	0.38314	0.332199	0.0577209	0.186829	-0.0470221	-0.167662	103	8.34063	0.583029	68.0076	2.90657	0.0704013	0.0905159	0	0	4.15368	0.824701	0	0	1.73992	0	2.60485	0	0	0.0804586	0	0	1.33762	0	0.0100573	1.63934	0	0	0	0.382178	0.663784	0	0	0	0	2.02152	0	0	0	0	0	0	0.955446
Diarrhea (clinic exit)	Sick	0.278252	0.0369239	-0.0718846	0.242166	-0.0367859	-0.0889661	172	19.9059	0.695109	50.4408	6.54178	9.2767	3.83691	1.26227	0.0601082	2.61471	0.6111	0.240433	0.0801443	1.5027	0	0.731316	0.0701262	0.881587	0.0300541	0.230415	0.140252	0.581046	5.93068	0.170307	0.631136	0.300541	0.370667	0.15027	0.0801443	0.460829	0.340613	0.010018	0	0	0.410739	0.120216	0.0901623	0.130234	0.440793	0	0.10018	0.010018
Diarrhea (clinic exit)	Sick	0.370122	0.186541	-0.018714	0.233098	-0.0431088	-0.117684	112	11.1203	0.632367	66.4797	1.55233	4.36655	1.22183	0	0	2.25338	1.28192	3.09464	0.190285	1.27191	0	2.1332	0	0.230346	0	1.27191	0	0.961442	2.87431	0	1.15173	0	0.0901352	0	0.0801202	0	0	0	0	0	0.981472	0	0	0	0.110165	0	0.12018	0.130195
Diarrhea (clinic exit)	Sick	0.377788	0.173448	0.187655	0.103836	0.0758221	-0.0180769	91	11.6337	0.745857	27.2368	8.90647	6.17772	0.415906	0.0507202	0.0507202	0.730371	2.65774	4.04747	0	0.466626	0	7.08054	0	0	8.51085	0	0.010144	0.10144	0	0	0.0202881	0	0	0	0.0507202	0	4.62568	0	0	0	1.22743	0	0	0	0.010144	0	0	0
Diarrhea (clinic exit)	Sick	-0.192347	-0.0217028	0.093506	-0.0649458	-0.123714	-0.00718072	602	43.5266	0.785802	30.6281	0.776288	0.292368	0.806533	0.0100817	0.231878	1.4316	2.82287	0.0504083	3.44793	2.33895	0.030245	0.6049	5.42393	0.443593	0	2.21797	1.90543	0	1.26021	0.0504083	0.524246	1.97601	0.12098	0.927513	0.100817	0.06049	0.322613	0.816615	0.504083	0.342776	0.867023	0.30245	2.60107	1.46184	0.48392	0	0.756125	1.05857
Diarrhea (clinic exit)	Sick	-0.0975927	0.0284853	-0.0323154	-0.0719273	0.0292702	0.021242	546	43.894	0.7728	15.0092	6.96964	1.64051	2.03791	2.90401	0.886489	0.784593	2.81231	0.519666	2.81231	0.917057	0.713267	1.05971	0.570613	0.590992	2.2417	1.89525	0.21398	2.87345	1.03933	0.42796	0.937436	0.132464	0.458529	3.05686	0.468718	0.42796	0.22417	0.295496	0.152843	0.264928	0.743835	0.0611372	0.183411	3.19951	0.346444	0.173222	0.254738	0.295496
Diarrhea (clinic exit)	Sick	0.387229	0.218317	-0.0181723	0.166236	0.0503286	-0.0110216	159	12.275	0.644078	47.8719	3.08171	7.2375	0.752861	11.855	0.0200763	2.78057	4.14575	0.11042	0.0401526	2.59988	0.0200763	2.38908	0	0.38145	0	0.0401526	0.0501907	0.411564	0.210801	0.260992	1.12427	0	0.0301144	0.0301144	0.070267	0	0.0100381	0	0	0	3.04156	0	0	0.391488	0.11042	0	0	0.622365
Diarrhea (clinic exit)	Sick	0.372984	0.17352	-0.027537	0.175537	-0.0325746	-0.104838	182	14.099	0.683978	48.7419	4.49123	4.6817	1.38346	0.0501253	0.471178	8.51128	2.30576	0	0.781955	0.631579	0.0100251	1.91479	0	1.36341	0.0701754	1.49373	0	0.100251	1.99499	1.00251	1.81454	0	0	0.0701754	0.170426	1.30326	0.100251	0	0	0	3.3584	0	0	0.892231	0.0200501	0	0	0.370927
Diarrhea (clinic exit)	Sick	0.355775	0.163975	0.00134473	0.158776	0.0724829	-0.049403	160	15.8607	0.606819	35.8415	3.60125	24.1726	0.875163	1.86098	0.140831	0.191128	0.754451	0.724273	0	1.44855	0.0905342	2.33377	0	0.0402374	0.321899	0.0704155	0	1.38819	0.0603561	0.0201187	0.372196	0.0100594	9.77769	0	0.0402374	2.96751	0.77457	0	0	0.16095	0.110653	0	0	0	0.0201187	0	0.0905342	0
Diarrhea (clinic exit)	Sick	0.301342	0.0482846	-0.0498338	0.179336	-0.041739	-0.121623	219	17.5778	0.662821	54.1362	0.501354	4.80297	0.832247	0.0100271	0.0100271	6.81841	2.23604	0	0.381029	2.33631	0.0100271	2.38644	0	2.43658	0.140379	0.260704	0.431164	0.0401083	1.61436	0.0100271	2.05555	0.0100271	0.210569	0.150406	0.65176	0	0	0	0	0	0.802166	0	0	0.0100271	1.73468	0	0.0701895	0.441191
Diarrhea (clinic exit)	Sick	0.295802	0.0901045	-0.0365045	0.23034	-0.0291315	-0.0861375	197	16.856	0.62341	40.661	7.4011	13.2298	1.88282	0.0600901	0.02003	3.64547	2.22334	0.260391	0.260391	0.460691	0.0300451	2.09314	0	1.12168	0	1.4021	0.010015	0.851277	1.66249	0.230346	1.35203	0.010015	0.0500751	0.16024	0.320481	0.22033	0.0400601	0	0	0	1.51227	0	0	0.440661	0.150225	0	0.0600901	0.150225
Diarrhea (clinic exit)	Sick	-0.242702	0.0199445	0.0877522	-0.178718	-0.0947073	0.0194035	779	49.9328	0.829295	13.4447	1.73151	1.42595	0.662049	1.36484	0.448156	4.01304	6.87513	0.325932	3.05561	1.01854	0.0305561	0.702791	4.33897	0.672235	0	1.10002	2.41393	0.0101854	0.733347	0.112039	1.00835	1.80281	0.173151	1.47688	0.346303	0.173151	0.112039	2.39356	2.81116	2.03707	0.376859	2.24078	2.27134	0.570381	1.80281	0.081483	1.29354	0.865757
Diarrhea (clinic exit)	Sick	0.297563	-0.00320628	0.0963776	0.201832	-0.0272891	-0.082159	213	18.8255	0.662014	46.0142	7.08914	5.63522	1.52412	0.0401083	0.0601624	0.441191	2.1859	0.160433	0.41111	0.501354	0	3.16856	0	1.37371	1.5943	1.01273	0.100271	0.180487	4.21137	0	0.75203	0	0.0200541	0.531435	0.701895	0	0	0	0	0	1.37371	0	0.0100271	0	0.290785	0	0.461245	0.320866
Diarrhea (clinic exit)	Sick	-0.0536655	-0.150357	0.0260276	0.00794773	-0.0825856	-0.00373414	480	36.3026	0.787392	25.9494	2.09966	2.40104	5.19389	0.0301386	0.180832	8.24794	3.27507	1.17541	4.51075	0.723327	0.150693	0.974483	0	0.95439	0.0200924	1.12518	2.75266	0	1.16536	1.18545	0.66305	1.76813	0.251155	0.823789	1.43661	0.281294	0.281294	0.442033	0	0.391802	0.622865	0.823789	1.40647	0.994575	0.793651	0	1.30601	0.803697
Diarrhea (clinic exit)	Sick	-0.191686	-0.0302216	-0.0515825	0.0256014	-0.105235	-0.0245063	549	41.0081	0.786476	31.6747	2.45275	1.3068	3.21673	0.552875	0.673502	6.88581	4.4029	0.713711	2.02051	1.69883	0.150784	1.28669	0.281464	2.20145	0.0301568	1.07559	1.66868	0	1.19622	0.22115	0.331725	1.15601	0.140732	0.371934	1.1158	0.512666	0.22115	0.623241	0.593084	1.27664	0.693607	1.26659	1.19622	0.603136	0.412143	0.31162	0.502614	0.8846
Diarrhea (clinic exit)	Sick	0.277732	0.0668411	-0.0877984	0.16529	-0.0682223	-0.109983	234	17.1081	0.708534	47.5393	4.09943	1.19274	1.29297	0.410945	0.0100231	7.0863	3.02696	1.33307	1.15265	0.932144	0	1.36314	0	5.93365	0	1.5636	0.962213	0.410945	1.36314	0.340784	1.0424	0	0.0100231	0.250576	0.23053	0	0.0200461	0	0	0	0.861983	1.1727	0.0100231	2.6962	0.0400922	0.0100231	0.290669	0.541245
Diarrhea (clinic exit)	Sick	0.0431622	-0.0550264	0.0180985	-0.158075	0.182261	0.210471	308	30.5367	0.718232	3.50363	2.9584	5.00808	2.13045	23.3542	0.403877	0.0100969	1.29241	5.13934	2.36268	0	0.444265	0.454362	0.151454	0.181745	0.0100969	1.99919	0.171648	0.111066	0.0706785	0.171648	0.0201939	0.171648	1.37318	0.868336	0.0100969	0.343296	0.0504847	0.151454	0	0.444265	0.141357	0.444265	0.111066	0.0302908	0.0605816	0	2.55452	0
Diarrhea (clinic exit)	Sick	0.13178	-0.1221	0.114997	-0.0495319	0.181902	0.211739	267	28.0868	0.627435	12.3309	7.12178	2.30949	3.72367	39.709	0.0305219	0.559569	0.681656	2.25862	2.13653	0	0.0305219	0.284871	0	0.122088	0.0508699	3.15393	0	0	0.142436	0.10174	0.15261	0.223827	1.09879	0.702004	0.498525	0.457829	0.295045	0.15261	0	0.620612	0.457829	0.193306	0.386611	0	0.234001	0	0.437481	0.010174
Diarrhea (clinic exit)	Sick	0.232501	-0.0111756	0.00171743	-0.0621934	0.032028	0.0164047	296	23.6127	0.832243	13.289	3.06271	3.96595	2.01412	1.15241	1.13164	1.66113	2.28405	0.0415282	6.35382	3.46761	0	0.0311462	0	0.0519103	0.425664	0.612542	0.0103821	0.809801	1.43272	0	1.2147	0	0.436047	0.664452	0.861711	0.0311462	1.27699	0	0	0.0207641	1.94145	0	0	2.18023	0.487957	0	1.56769	0.197259
Diarrhea (clinic exit)	Sick	-0.178208	-0.0363133	-0.0199829	0.0373992	-0.10516	0.00402962	520	41.2961	0.78352	29.3946	4.18343	2.48391	5.30973	0.100563	0.38214	1.06597	2.80571	0.311746	2.17216	0.331858	1.3576	1.56879	3.95213	1.0358	0.0301689	0.814562	2.10177	0	1.01569	0.422365	0.492759	2.41352	0.140788	0.814562	0.905068	0.170957	1.04586	0.57321	0.261464	0.84473	1.40788	0.824618	0.935237	0.432422	0.402253	0.120676	0.693886	0.713998
Diarrhea (clinic exit)	Sick	-0.117872	-0.0460516	0.0465671	0.0221216	-0.0336393	0.0200174	448	38.6245	0.754717	26.3698	5.52931	7.32884	3.58902	0.281492	4.50387	10.2342	1.60853	0.301598	2.7546	0.221172	0.945009	1.09581	0.0603197	0.693676	0.0603197	0.532824	0.623304	0	0.61325	1.39741	0.522771	0.73389	0.150799	0.562984	0.512717	0.0904795	0.603197	0.291545	1.70906	0.211119	0.814316	0.0301598	0.914849	0.774103	0.291545	0.0201066	0.502664	1.12597
Diarrhea (clinic exit)	Sick	0.266016	0.0660274	-0.0109885	0.0368487	0.0288589	-0.0996515	165	18.2183	0.694457	17.568	10.2237	0.0200662	1.515	0.0100331	0.0200662	7.56496	0.752483	0.190629	0.0200662	0.501655	0.0200662	0.0501655	0	0.0702318	0	2.45811	0.0100331	7.06331	3.0601	0.0100331	0	0.0100331	0.0401324	0	1.515	0	0.0802649	0	0	0	0.421391	0.0100331	0.0100331	0.150497	0.0100331	0	5.30751	0.0100331
Diarrhea (clinic exit)	Sick	-0.0381804	-0.0700954	0.0944042	0.00208928	-0.024082	0.0226686	381	36.9878	0.715908	26.833	2.9186	1.51485	1.68653	2.30257	1.11089	0.252474	1.55524	1.21188	0.908907	0.121188	0.717027	0.656433	0.868511	1.56534	2.06019	0.717027	0.0605938	0	0.343365	0.807918	2.15108	2.51464	0.39386	0.343365	0.0403959	0.656433	0.565542	0.0605938	0.636235	0.151485	0.666532	0.0504948	0.201979	0.424157	0.0807918	0.131287	1.23207	0.0605938
Diarrhea (clinic exit)	Sick	0.0526494	-0.0834824	-0.0101121	0.065898	0.0380351	-0.0298788	388	32.6572	0.737754	25.8589	4.37551	2.30396	5.04244	0.545675	4.49677	15.865	1.37429	2.1827	0.232417	0.49515	3.30437	1.90986	0.0303153	0.858933	0.0707357	0.0808407	1.94018	4.52708	0.313258	0.262732	0.959984	0.0606306	0.262732	0.646726	0.394099	0.353678	0.687146	0.232417	0	0.0707357	1.15198	0.262732	0.0303153	1.65724	1.32377	0	0.353678	0.262732
Diarrhea (clinic exit)	Sick	0.313089	0.0604587	-0.0603544	0.161918	-0.0187758	-0.114314	183	17.2427	0.689901	49.5714	3.21735	3.28795	0.867373	0.534544	0.252143	7.25164	2.118	0.927887	0.0504286	3.04589	0	2.38023	0	0.443772	0.0100857	0.322743	0	0.534544	1.13969	0.474029	1.36157	0.121029	0.0605144	0.0403429	0.0100857	1.66415	0.242057	0	0	1.059	1.1296	0	0	0.96823	0.2824	0	0.0806858	0.181543
Diarrhea (clinic exit)	Sick	0.368571	0.181631	-0.0377048	0.219135	-0.0315627	-0.10522	160	13.6117	0.711978	53.5525	4.33911	5.70197	2.48522	0	0.340716	4.64976	2.56539	4.46939	0.0601263	2.05431	0	1.82383	0	0.701473	0	0.210442	0.150316	0.360758	2.3349	0.531115	1.05221	0	0.491031	0.0300631	0.130274	0.0501052	0.200421	0	0	0	0.661389	0	0	1.18248	0.721515	0	0.0501052	0.10021
Diarrhea (clinic exit)	Sick	0.0295946	-0.13755	0.00399426	0.109437	-0.0628992	-0.0147081	400	32.2014	0.743287	35.892	5.16757	4.47522	5.56893	0.190648	1.85631	1.59542	1.80614	1.62553	3.81296	1.15392	1.52519	2.46839	0	1.6456	0.0301023	1.92655	1.81617	0.722456	0.702388	0.260887	0.481638	0.301023	0.401365	1.09372	0.872968	0.501706	0.351194	0.371262	0	0.290989	1.43488	0.541842	0.0702388	0.311058	0.471603	0.0100341	0.792695	0.90307
Diarrhea (clinic exit)	Sick	0.31198	0.392819	0.0803394	-0.215321	0.327314	-0.364109	46	6.05663	0.742011	0.0409082	0	0	0	0	0	3.08857	0	0	0	16.0871	0	0.112497	0	0	0.10227	0	0	17.6723	0.0204541	0	0	0	16.9973	0	0	6.43281	0.44999	0	0	0	0	0	0	0	0	0	0	0
Diarrhea (clinic exit)	Sick	0.148979	-0.0960593	-0.0719916	0.132316	0.0637086	0.00249805	315	25.4844	0.730034	28.1652	1.73834	9.58601	10.2793	5.62701	2.05989	0.542605	1.9996	0.492363	0.753617	0.693328	0.0100482	2.42162	0	0.79381	0	0.150723	2.30105	3.65756	1.33641	0.582797	0.51246	0.331592	3.125	0.221061	0.381833	4.49156	1.84887	0	0	0.0200965	1.3967	0.0904341	0.0200965	0.391881	0.592846	0	0.160772	0.532556
Diarrhea (clinic exit)	Sick	0.0406742	-0.10372	0.0976049	-0.0185566	-0.0343614	0.0365946	346	29.0734	0.762525	21.2521	3.65964	1.30053	2.11715	0.201633	2.22805	0.030245	1.14931	0.967839	5.32312	0.110898	0.0201633	2.86319	0.191552	0.383103	0.735961	3.32695	6.08932	0.0806533	0.735961	0.856941	0.151225	1.18964	0.100817	0.292368	0.292368	0.0806533	0.100817	0	0	0	2.78254	0.0100817	0.534328	2.45993	0.161307	0	3.00434	0.292368
Diarrhea (clinic exit)	Sick	0.395568	0.0947217	0.023537	0.233217	0.0333475	-0.0581033	138	15.2558	0.708933	14.8159	22.4926	2.05861	3.4175	0.131832	2.62651	0.0608458	1.53128	21.9045	0.0405638	0.243383	0	0.578035	0	0.152114	3.17412	0.354934	0.578035	0.162255	0.0608458	0.689585	1.05466	0	0.385356	0	0.152114	0.192678	0.31437	0	0	0	0.334652	0	0	1.33861	0.0709867	0	0	0
Diarrhea (clinic exit)	Sick	0.369776	0.145293	0.0225038	0.186466	0.0489562	-0.0766571	144	14.322	0.615917	23.9683	20.2832	4.34783	1.77729	0.301235	0.0100412	0.0401647	1.28527	14.1781	0	0.933829	0.0200823	0	0	0.0301235	0.923788	0.873582	0.0401647	10.975	0.0502058	0	1.32543	0.0100412	0	0	0.0401647	0.0200823	0.0301235	0	0	0	0.612511	0	0	0.471935	0.0100412	0	0.0200823	0
Diarrhea (clinic exit)	Sick	0.364224	0.149344	0.00149031	0.14938	0.0656265	-0.045428	174	15.5124	0.708772	25.536	2.02364	7.0026	17.762	0.0200361	3.70667	0.0601082	1.5528	0.220397	0.0400721	0.771388	0.010018	1.29233	0.0400721	0.140252	4.35784	0.540974	0.010018	0.200361	0.631136	3.24584	0.0400721	0	2.77499	0	0.76137	4.50811	0.310559	0	0	0	0.771388	0.010018	0	1.28231	0.350631	0	0.0300541	0.671208
[truncated: 260 more columns]

## Sheet: ITS
TimePoint	Health status	Weighted Unifrac Pcoa1 (18.23%)	Weighted UniFrac Pcoa2 (11.7%)	k__Fungi;__;__;__;__;__;__	k__Fungi;p__Ascomycota;__;__;__;__;__	k__Fungi;p__Ascomycota;c__Saccharomycetes;o__Saccharomycetales;__;__;__	k__Fungi;p__Ascomycota;c__Saccharomycetes;o__Saccharomycetales;f__Metschnikowiaceae;g__Metschnikowia;s__continentalis	k__Fungi;p__Ascomycota;c__Saccharomycetes;o__Saccharomycetales;f__Saccharomycetaceae;__;__	k__Fungi;p__Ascomycota;c__Saccharomycetes;o__Saccharomycetales;f__Saccharomycetaceae;g__Nakaseomyces;s__delphensis	k__Fungi;p__Basidiomycota;__;__;__;__;__	k__Fungi;p__Basidiomycota;c__Agaricomycetes;__;__;__;__	k__Fungi;p__Basidiomycota;c__Agaricomycetes;o__Polyporales;f__Steccherinaceae;__;__	k__Fungi;p__Basidiomycota;c__Agaricomycetes;o__Polyporales;f__Steccherinaceae;g__Nigroporus;s__stipitatus	k__Fungi;p__Chytridiomycota;c__Chytridiomycetes;__;__;__;__	k__Fungi;p__Chytridiomycota;c__Chytridiomycetes;o__Rhizophydiales;__;__;__	k__Fungi;p__Chytridiomycota;c__Chytridiomycetes;o__Rhizophydiales;f__Rhizophydiaceae;g__Rhizophydium;__	k__Fungi;p__Chytridiomycota;c__Chytridiomycetes;o__Rhizophydiales;f__Rhizophydiaceae;g__Rhizophydium;s__aestuarii	k__Fungi;p__Chytridiomycota;c__Chytridiomycetes;o__Rhizophydiales;f__Rhizophydiaceae;g__Rhizophydium;s__brooksionum	k__Fungi;p__Chytridiomycota;c__Chytridiomycetes;o__Rhizophydiales;f__Rhizophydiaceae;g__Rhizophydium;s__globosum	k__Fungi;p__Entomophthoromycota;__;__;__;__;__	k__Fungi;p__Entomophthoromycota;c__Entomophthoromycetes;o__Entomophthorales;f__Ancylistaceae;g__Conidiobolus;s__thromboides
12-Month	Healthy	0.235119	1.07148	41.3688	0.939277	3.83834	0.670187	0	7.18928	17.2624	25.0051	0	0.0710804	0	0	1.75162	0	0	0	0	1.90394
6-Month	Healthy	-0.462375	-0.0758687	46.2291	0.250923	2.36545	0.504666	0	7.7758	0	1.40968	0	0	0	0	4.05988	0	0	0	0	37.4045
12-Month	Sick	0.999287	0.182565	32.6972	8.63719	0.889578	0	0	56.8865	0	0.491337	0	0	0	0	0.398242	0	0	0	0	0
12-Month	Healthy	0.0623352	0.435134	28.3267	0.218071	14.6669	21.4901	0	15.6494	2.38079	6.77143	0	0	0	0	3.29129	0	0.141634	0	0	7.06369
1-Month	Healthy	0.207253	-0.210711	56.9805	29.0515	2.37126	0	0	10.3059	0	0	0	0	0	0	1.29087	0	0	0	0	0
6-Month	Healthy	0.0103256	0.0594199	51.6482	0.611983	22.7976	0	0	24.577	0	0.236565	0	0.128568	0	0	0	0	0	0	0	0
Diarrhea (entry to clinic)	Sick	-0.557254	-0.065387	48.0347	0.959673	24.7677	0.551302	0	5.17611	0	0	0	0	2.27667	0	18.2338	0	0	0	0	0
12-Month	Healthy	-0.181864	0.792611	54.2498	0.551526	5.94591	0.177546	0	4.04578	5.57948	5.19039	0	0.305984	0	0	19.8398	0	0	0	0	4.11378
1-Month	Healthy	-0.88391	-0.433373	61.4138	0	32.6979	0	0	0.578793	0	5.30946	0	0	0	0	0	0	0	0	0	0
6-Month	Healthy	-0.476024	-0.0723312	28.7366	1.96897	2.75216	0	0	2.0202	0	0	0	0	0	0	1.85917	0	0	0	0	62.6629
12-Month	Healthy	0.797493	0.821288	43.2744	2.15316	2.80723	0	0	43.7172	8.04794	0	0	0	0	0	0	0	0	0	0	0
1-Month	Healthy	1.12286	-0.526856	22.8008	16.036	0	0	0	61.1632	0	0	0	0	0	0	0	0	0	0	0	0
6-Month	Healthy	0.383103	-0.351811	50.0834	2.09376	8.02298	0.430795	0	36.7056	0	2.39485	0	0	0	0	0	0	0	0	0	0.268668
12-Month	Healthy	-0.256365	0.484348	38.4547	0.379302	34.2285	0.0515102	0.0913135	6.22805	3.7579	0.568953	0	1.47272	0	0	0.0491688	0	0	0	0	14.7179
6-Month	Healthy	-0.203921	0.133031	49.4231	2.792	3.83528	1.64035	0	8.31439	1.48312	7.49209	0	1.83584	0	0	3.05123	0	0	0	0	20.1326
1-Month	Healthy	0.468641	-0.318736	23.2723	0.310826	7.38708	4.79466	0	46.5644	0	17.6708	0	0	0	0	0	0	0	0	0	0
6-Month	Healthy	-0.209155	0.139093	40.5476	0.840896	1.50746	1.02548	0	12.4442	9.51136	13.6184	0	0	0	0	0.266626	0	0	0	0	20.2379
12-Month	Healthy	0.131288	0.356568	21.2954	3.709	14.9213	0	0	19.0494	0	7.06919	0.529499	1.03139	0	0	32.1765	0	0	0	0	0.218324
1-Month	Healthy	1.17763	-0.373241	28.805	1.69811	9.4261	0	0	60.0708	0	0	0	0	0	0	0	0	0	0	0	0
6-Month	Healthy	-0.0666337	-0.216144	68.75	2.19407	1.53739	0	0	22.9373	0	0	0	0	0	0	0	0	0	0	0	4.58127
12-Month	Healthy	-0.483277	0.556815	49.2165	0.505856	0.3519	0	0	0.52785	0	4.81663	0	0.406884	0	0	44.1744	0	0	0	0	0
6-Month	Healthy	-0.0517926	0.870225	68.8856	0.879664	0.197677	0	0.701754	4.31431	16.8965	5.33234	0	2.30294	0	0	0	0	0	0	0	0.489251
12-Month	Healthy	-0.557559	-0.0421525	86.9079	0.497961	3.89743	1.45075	0	1.8899	0.760665	0	0	0	0	0	4.59536	0	0	0	0	0
1-Month	Healthy	0.387126	-0.477848	13.812	1.83431	2.35666	0	0	81.9971	0	0	0	0	0	0	0	0	0	0	0	0
6-Month	Healthy	-0.457618	0.078812	13.5532	0.118945	60.0013	0	1.1432	15.1655	0	6.23141	0	0	0	0	3.78643	0	0	0	0	0
12-Month	Healthy	0.4701	0.997472	44.0523	1.23204	10.6203	0.317426	0	6.71437	9.25378	12.2935	14.5693	0	0	0	0.946898	0	0	0	0	0
1-Month	Healthy	0.617492	-0.418816	63.7584	0	15.0092	0	0	15.1617	0	6.07077	0	0	0	0	0	0	0	0	0	0
6-Month	Healthy	-0.596973	-0.0864467	20.3187	1.88922	56.171	0.56548	0	6.31024	0	5.96753	0	2.94735	0	0	3.82984	0	0	0	0	2.0006
12-Month	Healthy	0.327373	0.507732	46.2672	0.448253	19.4514	0	0	24.6559	3.4928	2.90968	0	2.58638	0	0	0	0	0	0.0277679	0	0.160657
6-Month	Healthy	0.0619651	-0.111121	6.42042	0	52.3585	0.230505	0	26.5025	0	1.55732	0	0	0	0	0.820824	0	0	0	0	12.11
12-Month	Healthy	0.0646798	0.134425	37.2466	0.762342	9.54925	3.35231	1.4631	27.1364	1.11022	0.694098	0	2.10893	0	0	16.4919	0	0	0	0	0.0848896
1-Month	Healthy	-0.401932	-0.0892172	70.8256	1.83145	4.90771	0	0	18.572	0	0	0	0	0	0	0	0	0	0	0	3.86321
6-Month	Healthy	-0.507783	-0.126834	33.8059	1.47591	1.65675	0	0	6.88368	0	0	0	0	0.105005	0	31.6357	0	0	0	0	24.4371
6-Month	Healthy	-0.695157	-0.394403	67.3683	0.889134	3.98352	1.10012	0	23.5395	0	0.326518	0	0	0	0	0.165771	0	0	0	0	2.62722
12-Month	Healthy	0.0586503	0.0734064	18.3844	1.37711	10.0312	0.463869	0	32.1555	0	0.909618	0	0	2.35196	0	34.3263	0	0	0	0	0
1-Month	Healthy	0.616498	-0.392374	26.6751	2.45096	24.0488	7.99723	0	38.5833	0	0.244688	0	0	0	0	0	0	0	0	0	0
6-Month	Healthy	-0.192482	0.0750952	53.4535	5.66536	3.27976	1.48422	0	14.8965	0	10.7298	0	0	0	0	9.75963	0	0	0	0	0.731248
12-Month	Healthy	-0.268282	0.763763	43.0981	0.362903	6.0047	0	0	7.27823	7.48656	5.19489	0	0.557796	0	0	22.9671	0	0	0	0	7.04973
1-Month	Healthy	-0.268955	-0.306946	88.5135	0	2.079	0	0	8.16008	0	1.2474	0	0	0	0	0	0	0	0	0	0
6-Month	Healthy	-0.522562	-0.426903	66.4287	0	12.6344	0	0	18.9492	0	0.183395	0	0	0	0.83767	0	0	0	0	0	0.966543
Diarrhea (entry to clinic)	Sick	0.141239	-0.260952	14.4405	0	2.1713	0	0	82.8584	0	0	0	0	0	0	0.27693	0	0	0	0	0.25285
12-Month	Sick	0.716173	0.288573	30.5195	0.208957	16.4482	0.149594	0	46.0726	0	6.48478	0	0.116351	0	0	0	0	0	0	0	0
1-Month	Sick	0.421934	-0.296808	33.569	5.63973	35.8418	0	0	22.7609	0	0	0	0.23569	0	1.95286	0	0	0	0	0	0
Diarrhea (entry to clinic)	Sick	-0.202433	-0.0871126	48.9319	5.3096	10.4644	0.108359	0	33.0186	0	1.71827	0	0	0	0	0	0	0	0	0	0.448916
12-Month	Healthy	-0.339915	0.450168	68.5622	0.379627	8.80259	0	0	11.0329	7.32363	3.14774	0	0.403353	0	0	0	0	0	0	0	0.347991
1-Month	Healthy	-0.144913	-0.181754	85.472	1.264	3.712	0	0	9.344	0	0.208	0	0	0	0	0	0	0	0	0	0
6-Month	Healthy	-0.570748	-0.157772	44.544	0.590132	18.7421	0	0	34.9817	0	1.14201	0	0	0	0	0	0	0	0	0	0
Diarrhea (entry to clinic)	Sick	-0.293804	-0.131674	20.3294	1.01612	61.8641	0	3.31465	11.7449	0	1.7309	0	0	0	0	0	0	0	0	0	0
1-Month	Sick	-0.117602	-0.29683	49.4811	0.390223	23.7178	4.44254	0	21.1021	0	0.866209	0	0	0	0	0	0	0	0	0	0
12-Month	Sick	0.471514	0.329515	55.8953	2.46122	1.64739	0	0	36.975	0	0	0	0	0.779304	0	0	0	0	0	0	2.24173
1-Month	Sick	-0.400434	-0.477594	59.683	3.82415	13.695	0	0	22.7978	0	0	0	0	0	0	0	0	0	0	0	0
Diarrhea (entry to clinic)	Sick	-0.418972	-0.0345632	22.9939	0.416279	33.0887	0	0	4.17922	0	0.120502	0	0	0	0	1.00236	0	0	0	0	38.199
12-Month	Sick	0.915115	0.494351	48.1904	0.158934	9.55833	0.147781	0	35.9887	2.29478	3.06993	0	0.563239	0	0	0	0	0	0	0	0.0278831
Diarrhea (entry to clinic)	Sick	-0.583262	-0.328652	87.9906	0.00253203	9.13556	0	0	2.77257	0	0	0	0	0	0	0.0987492	0	0	0	0	0
Diarrhea (entry to clinic)	Sick	-0.538484	-0.0417463	23.1896	0	0	1.70112	0	6.60366	0	0	0	0.933255	0	0	2.84702	0	0	0	0	64.7253
12-Month	Sick	-0.121846	-0.0102511	24.7929	14.2557	30.202	0.311129	0	23.0161	0	3.40368	0	1.70559	0	0	1.79555	0	0	0	0	0.5173
1-Month	Sick	0.720028	-0.457404	33.0157	2.97947	7.90498	0	0	53.4156	1.84539	0.838814	0	0	0	0	0	0	0	0	0	0
Diarrhea (entry to clinic)	Sick	0.538231	-0.270736	74.9806	1.96991	16.6744	0	0	6.37506	0	0	0	0	0	0	0	0	0	0	0	0
12-Month	Sick	-0.0961012	0.898189	33.5562	1.15027	30.0601	0	0	2.18722	10.0805	12.5453	7.83658	2.58386	0	0	0	0	0	0	0	0
12-Month	Sick	0.09736	1.03105	45.2597	0.229957	22.0759	0	0	6.93007	16.7137	8.79063	0	0	0	0	0	0	0	0	0	0
Diarrhea (entry to clinic)	Sick	-0.601819	-0.290277	31.1295	12.692	47.39	0	1.05093	5.41633	0	0.461947	0	0	0	0	0	0	0	1.70343	0	0.155907
1-Month	Sick	0.512799	-0.310337	83.8943	1.40605	8.07414	0	0	5.28334	0	1.34214	0	0	0	0	0	0	0	0	0	0
9-Month	Sick	-0.436829	0.461296	21.4592	0.404891	64.0133	0	0.566848	7.84679	0	5.70896	0	0	0	0	0	0	0	0	0	0
12-Month	Sick	0.860072	0.0989153	40.8256	0	8.77425	0	0	48.0857	0	0	0	0	0	0	0	0	0	0	0	2.31447
1-Month	Sick	0.555893	-0.487601	72.8064	0.297619	13.9109	0	0	11.8937	0	0	0	0	0	0	1.09127	0	0	0	0	0
Diarrhea (entry to clinic)	Sick	0.418621	-0.293573	4.99969	0.397491	9.94969	1.76387	0	82.8893	0	0	0	0	0	0	0	0	0	0	0	0
Diarrhea (entry to clinic)	Sick	0.38634	-0.0412025	27.5502	0.706414	4.38448	0.0282566	0	64.2884	0	1.44579	1.15852	0.108317	0	0	0.32966	0	0	0	0	0
12-Month	Sick	-0.158388	0.638816	51.9056	0	7.7365	0	0	3.84063	3.96951	18.4704	0	1.90006	0	0	3.02684	0	0	0	1.76382	7.38668
12-Month	Sick	0.0427386	0.724837	66.0183	2.93192	6.89359	0	0	10.5871	0	7.7982	0	0	0	0	1.92005	0	0	0	0	3.85083
1-Month	Sick	0.947046	-0.600447	33.5945	1.82028	0.322581	0	0	64.2627	0	0	0	0	0	0	0	0	0	0	0	0
Diarrhea (entry to clinic)	Sick	-0.635333	-0.101864	2.58065	1.3073	37.4533	1.96095	0	13.0221	0	0	0	0	0	0	4.76231	0	0	0	0	38.9134
12-Month	Sick	0.432867	0.682552	56.5697	8.85911	0.390505	0.0459418	0	15.4747	5.75038	8.06279	0	0	0	0	4.84686	0	0	0	0	0
12-Month	Sick	0.37401	0.830671	60.8737	1.69076	5.83909	0.245129	0	13.8152	2.1873	9.71716	0	0	2.26273	0	2.99183	0	0.377121	0	0	0
1-Month	Sick	0.702826	-0.443093	12.7581	0	7.62172	0	0	79.6202	0	0	0	0	0	0	0	0	0	0	0	0
Diarrhea (entry to clinic)	Sick	0.533663	-0.317982	35.3259	4.60186	5.20609	0.167242	0	52.2497	0	2.03388	0	0.415408	0	0	0	0	0	0	0	0
12-Month	Sick	0.240802	0.277251	23.9579	0.594432	26.614	0	0	15.8465	5.64334	27.3439	0	0	0	0	0	0	0	0	0	0
1-Month	Sick	0.916987	-0.433323	30.513	6.19587	24.7169	0.632911	0	36.6422	0	0	0	1.29913	0	0	0	0	0	0	0	0
12-Month	Sick	-0.390156	0.0696387	15.7813	0	1.10746	0	0	5.02682	0.98633	6.99948	0	0	0	0	5.93528	0	0	0	0	64.1634
1-Month	Sick	0.426787	-0.18682	65.3667	3.36667	12.9	0	0	16.4333	0	1.93333	0	0	0	0	0	0	0	0	0	0
12-Month	Sick	-0.577312	-0.0439587	7.7971	0.377003	85.374	0	1.03676	4.25842	0	1.15671	0	0	0	0	0	0	0	0	0	0
1-Month	Sick	0.666516	-0.459043	79.8668	0	2.04225	0	0	18.091	0	0	0	0	0	0	0	0	0	0	0	0
Diarrhea (entry to clinic)	Sick	0.628317	-0.459569	33.5181	0	52.7302	0	0	13.3308	0	0.421016	0	0	0	0	0	0	0	0	0	0
12-Month	Sick	-0.537396	0.0598276	13.8918	0.32282	62.5794	0	3.3605	3.59335	0	3.23878	0	0	0	0	2.49259	0	0	0	0	10.5207
Diarrhea (entry to clinic)	Sick	-0.586885	-0.0625607	10.5911	0	4.28959	0	0	0.828729	0	0	0	0	0	0	40.0917	0	0	0	0	44.1989
1-Month	Healthy	-0.127997	-0.16586	14.6086	0	37.0364	5.9692	0	41.1647	0	1.22118	0	0	0	0	0	0	0	0	0	0
12-Month	Healthy	-0.160898	0.758334	58.2732	0.572282	27.8863	0	0	3.35282	0.497636	6.25778	0	0.398109	0	0	1.22543	0	0	0	0	1.53645
12-Month	Healthy	0.0545929	0.670513	36.9792	0.514123	26.6372	0	0	12.7433	4.96254	17.9034	0	0	0	0	0.260196	0	0	0	0	0
1-Month	Healthy	0.249588	-0.143772	71.2795	1.0114	4.78407	0.208701	0	4.55932	0	18.157	0	0	0	0	0	0	0	0	0	0
5-Month	Healthy	-0.39928	-0.0155099	31.7114	0.610124	3.22279	0	0	10.0429	0	0	0	0.0513471	6.05292	0	48.3086	0	0	0	0	0
1-Month	Sick	0.248917	-0.196599	71.9174	1.26696	9.4573	0	0	10.824	0	3.51157	0	3.02275	0	0	0	0	0	0	0	0
Diarrhea (entry to clinic)	Sick	0.0970105	-0.0401755	41.6033	3.95182	27.7825	0	0	17.4979	0.817132	5.38884	0	0	0	0	1.97943	0	0	0	0	0.979149
9-Month	Sick	-0.349775	0.0368076	44.2815	0.0914481	3.88212	1.07968	0	8.23033	0	8.15068	0	0	0	0	34.2842	0	0	0	0	0
Diarrhea (entry to clinic)	Sick	0.778333	-0.437572	6.22318	0	10.1073	0	0	83.6695	0	0	0	0	0	0	0	0	0	0	0	0
1-Month	Sick	0.51712	-0.242546	60.352	2.112	9.824	0	0	27.008	0	0.704	0	0	0	0	0	0	0	0	0	0
12-Month	Sick	-0.492027	0.145627	28.8016	0.194455	48.9138	0	1.27785	8.1949	0	0.816712	0	0	0	0	11.8007	0	0	0	0	0
Diarrhea (entry to clinic)	Sick	0.931701	-0.417541	9.93555	0	6.49839	1.69173	0	81.8743	0	0	0	0	0	0	0	0	0	0	0	0
12-Month	Healthy	-0.631412	-0.238928	7.36662	0	76.087	0	6.95842	7.17676	0	0.844883	0	0	0	0	1.56636	0	0	0	0	0
5-Month	Healthy	0.0797875	-0.0743269	7.024	0.0169799	1.86778	1.21689	0	32.1146	0	0	0	0	0	0	3.41861	0	0	0	0	54.3412
12-Month	Sick	-0.576289	-0.212111	2.07554	0	0	0	0	96.4483	1.47621	0	0	0	0	0	0	0	0	0	0	0
1-Month	Sick	-0.0319125	-0.0683008	41.7178	1.61795	10.4054	0.974377	0	6.60411	0	9.49717	0	0	0	0	0	0	0	0	0	29.1832
12-Month	Healthy	-0.0933368	0.449496	30.0057	6.54099	9.72579	0.771208	0	8.52614	0	5.42702	0	0.856898	0	0	38.1462	0	0	0	0	0
5-Month	Healthy	-0.584322	-0.192758	77.5609	0	2.11768	0	0	1.33821	0	0	0	0	0	0	18.9832	0	0	0	0	0
5-Month	Healthy	-0.429528	-0.0397333	42.3643	0	7.08195	0	0	3.99779	0.0664452	0.675526	0	0	0	0	44.8948	0	0	0	0	0.919158
5-Month	Healthy	-0.213482	-0.156865	54.0551	3.07344	10.7646	0.0887295	0	11.1101	0	0.169907	0	0	0	0	17.5496	0	0	0	0	3.1886
1-Month	Healthy	-0.135094	-1.23e-06	46.0043	18.9929	13.0537	0	0	17.4923	0	1.13903	0	1.08479	0	0	0.388718	0.885916	0	0	0	0.958235
6-Month	Healthy	0.0161425	-0.107106	17.8762	0.112653	3.40923	0	0	52.2234	0	2.08704	0	0	0	0	0	0	0	0	0	24.2915

## Sheet: metagenome taxa
	status	1CMET2-PWY: N10-formyl-tetrahydrofolate biosynthesis	3-HYDROXYPHENYLACETATE-DEGRADATION-PWY: 4-hydroxyphenylacetate degradation	AEROBACTINSYN-PWY: aerobactin biosynthesis	ALL-CHORISMATE-PWY: superpathway of chorismate metabolism	ALLANTOINDEG-PWY: superpathway of allantoin degradation in yeast	ANAEROFRUCAT-PWY: homolactic fermentation	ANAGLYCOLYSIS-PWY: glycolysis III (from glucose)	ARG+POLYAMINE-SYN: superpathway of arginine and polyamine biosynthesis	ARGDEG-PWY: superpathway of L-arginine, putrescine, and 4-aminobutanoate degradation	ARGININE-SYN4-PWY: L-ornithine de novo biosynthesis	ARGORNPROST-PWY: arginine, ornithine and proline interconversion	ARGSYN-PWY: L-arginine biosynthesis I (via L-ornithine)	ARGSYNBSUB-PWY: L-arginine biosynthesis II (acetyl cycle)	ARO-PWY: chorismate biosynthesis I	ASPASN-PWY: superpathway of L-aspartate and L-asparagine biosynthesis	AST-PWY: L-arginine degradation II (AST pathway)	BIOTIN-BIOSYNTHESIS-PWY: biotin biosynthesis I	BRANCHED-CHAIN-AA-SYN-PWY: superpathway of branched amino acid biosynthesis	CALVIN-PWY: Calvin-Benson-Bassham cycle	CATECHOL-ORTHO-CLEAVAGE-PWY: catechol degradation to &beta;-ketoadipate	CENTFERM-PWY: pyruvate fermentation to butanoate	CITRULBIO-PWY: L-citrulline biosynthesis	COA-PWY-1: coenzyme A biosynthesis II (mammalian)	COA-PWY: coenzyme A biosynthesis I	COBALSYN-PWY: adenosylcobalamin salvage from cobinamide I	CODH-PWY: reductive acetyl coenzyme A pathway	COLANSYN-PWY: colanic acid building blocks biosynthesis	COMPLETE-ARO-PWY: superpathway of aromatic amino acid biosynthesis	DAPLYSINESYN-PWY: L-lysine biosynthesis I	DENITRIFICATION-PWY: nitrate reduction I (denitrification)	DENOVOPURINE2-PWY: superpathway of purine nucleotides de novo biosynthesis II	DTDPRHAMSYN-PWY: dTDP-L-rhamnose biosynthesis I	ECASYN-PWY: enterobacterial common antigen biosynthesis	ENTBACSYN-PWY: enterobactin biosynthesis	ERGOSTEROL-SYN-PWY: superpathway of ergosterol biosynthesis I	FAO-PWY: fatty acid &beta;-oxidation I	FASYN-ELONG-PWY: fatty acid elongation -- saturated	FASYN-INITIAL-PWY: superpathway of fatty acid biosynthesis initiation (E. coli)	FERMENTATION-PWY: mixed acid fermentation	FOLSYN-PWY: superpathway of tetrahydrofolate biosynthesis and salvage	FUC-RHAMCAT-PWY: superpathway of fucose and rhamnose degradation	FUCCAT-PWY: fucose degradation	GALACT-GLUCUROCAT-PWY: superpathway of hexuronide and hexuronate degradation	GALACTARDEG-PWY: D-galactarate degradation I	GALACTUROCAT-PWY: D-galacturonate degradation I	GLCMANNANAUT-PWY: superpathway of N-acetylglucosamine, N-acetylmannosamine and N-acetylneuraminate degradation	GLUCARDEG-PWY: D-glucarate degradation I	GLUCARGALACTSUPER-PWY: superpathway of D-glucarate and D-galactarate degradation
12mo	Healthy	12611.1	0	0	0	0	4634.66	8030.72	0	0	0	0	11002.2	10655.7	10564.4	7783.99	0	0	15572.7	7997.86	0	416.079	454.185	10651.9	9961.39	1334.61	0	1011.49	10454.8	0	0	6960.15	22018.4	0	0	0	168.602	499.038	324.508	0	0	0	0	0	0	0	513.266	0	0
12mo	Healthy	10802.9	0	0	0	0	5486.22	6843.81	0	0	0	0	5390.04	5750.34	8110.52	10920.5	0	0	20541	7044.61	0	0	411.657	12413.4	12413.4	0	0	0	8588.07	1515.47	0	4651.79	21557.8	0	0	0	0	892.285	593.466	1147.92	0	0	0	836.381	0	757.996	315.658	0	0
12mo	Healthy	11201.2	0	0	0	0	5990.81	6998.12	0	0	76.6463	641.144	8483.91	8746.17	9681.68	9026.72	0	596.818	16871.2	10020.5	0	0	385.048	8998.17	8953.33	296.34	0	739.079	10064.5	2206.55	0	5526.21	19604	0	0	0	0	867.79	577.211	1192.09	0	0	0	487.287	0	1204.13	553.685	0	0
12mo	Healthy	11326.1	0	0	0	0	3774.74	6634.95	0	0	0	0	12981.1	16073.6	14708.2	5854.21	0	0	13999.8	6886.05	0	0	0	11099.3	13552.9	393.963	0	322.84	14065.8	807.109	0	6375.79	14847.7	0	0	0	0	659.86	429.4	0	0	0	0	502.979	0	388.694	393.201	0	0
12mo	Sick	9669.15	0	0	0	0	5944.24	7562.27	374.858	0	0	205.435	7025.77	6990.1	10390.6	8564.8	0	0	17953.5	8745.95	0	163.258	0	11025.3	11069.8	532.056	0	270.988	10688.9	2625.13	0	5814.97	20232.6	0	0	0	155.897	990.005	649.391	1220.84	253.484	192.358	96.4393	671.494	0	640.688	894.505	0	0
12mo	Sick	9332.03	0	0	0	0	4958.52	5455.7	529.441	0	0	0	6065.01	6126.18	9630.94	9750.18	0	0	18514.5	8458.66	0	0	305.596	9925.88	10047.6	267.054	0	244.881	10000.3	2008.61	0	7543.04	24209.1	0	0	0	0	2703.76	2081.19	1892.04	0	0	308.858	924.202	0	1272.83	594.987	0	0
12mo	Sick	13706.5	0	0	0	0	5150.17	8643.2	432.047	0	0	346.458	8165.48	7397.13	8666.73	7093.47	0	275.905	14825.1	10685.9	0	0	2869.45	11014.5	9607.06	471.492	0	265.554	8723.32	590.146	0	7523	20103	0	0	0	191.572	877.313	604.347	329.22	0	0	0	604.458	0	1183.11	422.458	0	0
12mo	Sick	11731.5	0	0	0	0	2304.21	2253.37	330.873	0	0	0	3391.1	2875.64	7258.35	12078.2	0	0	21719.1	10072.2	0	158.658	469.035	12577.6	12577.6	241.736	0	417.83	7778.2	828.828	0	5573.48	26583.1	0	0	0	114.481	1765.98	1118.31	361.294	0	0	0	1008.71	68.3254	1073.75	298.388	0	68.3254
12mo	Healthy	11186.9	0	0	0	0	5361.8	6982.87	772.678	0	0	549.441	6618.8	6033.92	8305.91	7987.08	0	394.465	16477.9	7646.13	0	0	1136.73	10451.8	10451.8	611.475	0	428.077	8591.09	887.804	0	6661.04	20911.3	0	0	0	289.055	839.116	556.328	1364.89	380.933	0	0	564.7	0	689.224	680.892	0	0
12mo	Sick	8745.97	0	0	0	0	4798.9	3955.73	0	0	0	0	12195.4	13897.9	12818.2	4832.92	0	0	16625.1	6298.43	0	0	0	13286.3	12659.1	378.583	0	0	13232.8	7230.8	0	7006.51	9558.58	0	0	0	0	1455.72	0	0	0	277.593	158.035	402.637	0	553.042	229.521	0	0
12mo	Sick	10778.4	0	0	0	0	4572.71	6274.26	472.485	0	111.665	261.281	5711.09	5658.71	9466.47	10542.1	0	314.453	20271	7732.8	0	0	991.098	13488.3	13488.3	631.53	0	389.597	9917.96	612.271	0	5590.24	21382.2	0	0	0	0	1656.62	1154.47	324.726	0	0	0	1112.87	0	1326.64	241.892	0	0
12mo	Sick	10920.6	0	0	0	0	3496.52	5142.39	1001.99	0	0	0	4984.83	4395.16	9328.67	10570.2	0	156.944	20948.8	7294.74	0	151.583	278.533	14274.3	14699.1	641.877	0	284.536	9889.78	945.59	0	4645.93	22381.2	0	0	0	48.8549	1356.06	911.652	569.111	0	371.139	226.814	1082.29	226.162	987.377	588.428	173.713	226.162
12mo	Healthy	10876.8	0	0	0	0	9381.54	9805.87	0	0	0	0	9548.26	12422.2	9725.68	4822.87	0	0	14095.3	7139.95	0	0	0	11209.2	10499.4	0	0	0	9764.98	1656.33	0	10175.2	17386.6	0	0	0	0	1213.91	0	1626.58	0	0	0	0	0	0	691.327	0	0
12mo	Healthy	18439.7	0	0	0	0	0	0	0	0	0	0	0	0	0	14437.6	0	0	30641.8	0	0	0	0	9362.92	22062.2	0	0	0	0	5517.11	0	0	33086.7	0	0	0	0	0	0	0	0	0	0	0	0	0	0	0	0
12mo	Healthy	13104.8	0	0	0	0	4888.71	5038.86	0	0	0	0	3920.87	5386.91	9611.89	9848.5	0	0	20970.8	8521.99	0	0	962.66	12272.2	13806	0	0	359.183	9864.29	3229.04	0	8712.32	17521	0	0	0	0	1642.5	1515.42	426.011	0	0	0	342.961	0	684.453	493.723	0	0
12mo	Sick	11918.2	0	0	0	0	3398.88	3849.5	0	0	0	0	2836.38	2815.62	6736.36	10711.3	0	0	21251.7	4972.98	0	0	408.808	13632.3	13632.3	0	0	0	7267.04	1020.42	0	5657.82	26388.6	0	0	0	0	3582.43	1487.51	331.976	0	0	0	563.177	0	1068.47	253.131	0	0
12mo	Sick	4990.34	0	1297.55	0	0	2792.1	4536.65	3324.17	1800.24	3473.5	461.07	4438.99	4267.97	4922.53	5382.39	1449.98	2460.62	7597.14	8445.35	0	0	3853.61	3980.9	4562.53	1989.7	0	556.109	4824.3	3699.3	0	4323.59	6699.66	855.591	1776.75	0	4803.43	3994.63	3712.87	3311.34	1622.62	3844.03	3037.28	2080.24	1789.69	1952.96	3544.42	1756.7	1789.69
12mo	Healthy	13789.9	0	0	0	0	2775.32	10910.3	0	0	0	815.062	8179.17	6860.05	7499.27	6681.62	0	0	13159.8	11729.7	0	0	5548.8	11991.1	11102.6	0	0	0	7751.96	0	0	7510.53	23056.1	0	0	0	0	664.378	451.324	1218.45	0	0	0	0	0	770.938	0	0	0
12mo	Healthy	8747.43	0	0	0	0	9503.75	10822.3	0	0	0	0	11406.1	14517.8	13085.3	6307.14	0	0	17567.6	5063.06	0	0	0	10799.1	11345.2	0	0	0	12742.6	4537.46	0	7007.63	13051.4	0	0	0	0	0	0	0	0	0	0	0	0	0	0	0	0
12mo	Healthy	11571.4	0	0	0	0	3356.11	5055.71	0	0	0	0	6633.48	5974.66	9017.46	11671.3	0	234.505	21007.6	9352.28	0	0	2026.37	10090.3	10090.3	119.666	0	0	9507.98	206.892	0	6791.98	26843	0	0	0	0	3350.21	215.351	0	0	0	0	574.494	0	1066.17	410.897	0	0
1mo	Sick	10659.6	0	0	0	0	4507.04	8493.41	699.39	0	358.728	0	9648.81	11171.9	13472.8	5705.91	0	0	14070.7	6757.26	0	0	0	10102.9	10853.2	646.53	0	417.123	12758.3	1127.55	0	6810.64	13597.7	0	0	0	0	5811.82	370.148	815.167	0	0	0	0	0	609.296	252.345	0	0
1mo	Sick	9914	0	0	0	0	5623.44	10518.5	0	0	0	0	964.484	6583.03	18591.9	2001.83	0	0	12396.7	6001.62	0	0	0	12013	11823.1	0	0	0	12272.2	2069.67	0	3832.12	7784.49	0	0	0	0	1724.79	1426.49	0	0	0	0	0	0	0	0	0	0
1mo	Healthy	7783.23	0	0	0	0	5965.95	7020.98	1112.61	0	0	0	7267.07	6900.58	9345.48	5455.83	0	426.49	10919.4	7650.23	0	0	0	6839.1	6041.07	491.267	0	2408.28	8682.7	6173.32	0	7775.55	10237.8	0	0	0	222.602	5305.38	4115.31	3950.33	0	810.852	1436.82	588.712	73.782	1195.74	2050.42	39.4357	73.782
1mo	Sick	16197.6	0	0	0	0	3857.53	9929.36	0	0	0	0	1590.74	2483.92	28946.5	803.572	0	0	4875.1	5688.69	0	0	0	18318.6	20018.4	0	0	0	6756.49	7767.88	0	0	3701.39	0	0	0	0	0	0	0	0	0	0	0	0	0	0	0	0
1mo	Healthy	11589.6	0	0	0	0	6514.13	7455.7	934.615	0	350.619	269.903	6579.93	6132.05	10690.2	5631.51	0	400.074	12252.2	8198.48	0	187.693	137.469	10495.9	10197.9	1256.57	0	419.857	10343.6	3746.15	0	8406.04	16481.1	0	0	0	0	517.989	331.586	1772.04	0	0	83.1842	432.838	0	559.881	880.092	0	0
1mo	Healthy	10130.1	0	0	0	0	3549.2	7494.01	1451.37	0	0	0	3289.87	4423.81	13589.3	5027.67	0	0	13832	4788.78	0	0	0	14699.6	14826.3	0	0	0	9408.5	1092.63	0	6141.79	9796.24	0	0	0	0	0	0	0	0	0	0	0	0	1346.85	0	0	0
1mo	Sick	8090.19	0	0	0	0	6570.56	6971.55	1261.82	0	0	0	6616.78	9685.83	11785.4	5316.17	0	0	14602.1	3543.07	0	0	0	8817.91	9392.97	669.483	0	1226.27	11839.7	4049.82	0	8451.79	13435.1	0	0	0	0	4287.21	2731.18	1116.11	0	0	0	0	0	0	694.008	0	0
1mo	Healthy	8082.85	0	0	0	0	5376.05	5194.63	0	0	0	0	5258.36	5783.3	9861.41	6678.12	0	0	15870.4	5010.48	0	0	0	8335.5	9997.82	0	0	1538.95	9721.42	6237.43	0	6119.46	21235.8	0	0	0	0	7182.73	0	2257.57	0	0	0	0	0	0	0	0	0
1mo	Sick	10418.8	0	0	0	0	7611.88	9889.67	749.974	0	138.228	0	6231.94	6822.74	11056.7	5822.62	0	314.538	12627.2	7668.36	0	238.25	0	9562.16	9372.12	837.497	0	625.174	10563.6	5832.77	0	8279.84	12984.8	0	0	0	0	514.317	326.597	1468.82	0	0	255.19	550.196	0	702.531	1691.44	0	0
1mo	Sick	9185.92	0	0	0	0	5573.28	9256.7	0	0	0	0	9154.81	9039.86	8110.74	3826.85	0	0	11338.6	6045.02	0	0	0	7460.58	6027.07	1995.69	0	0	8435.39	5225.26	0	10145.4	30801	0	0	0	0	3655.27	0	0	0	0	0	0	0	0	1779.74	0	0
1mo	Sick	11481.2	0	0	0	0	5805.84	7278.16	1100.32	0	75.1244	435.744	6980.05	8621.65	12422.6	4453.15	0	221.741	12107.4	6911.25	0	251.989	155.569	12462.5	12597.2	935.677	0	823.838	11750.6	2187.82	0	9121	12612.5	0	0	0	261.946	1241.24	849.207	831.408	0	0	0	568.958	0	1159.1	663.532	0	0
1mo	Sick	9944.13	0	0	0	0	6210.51	6797.45	736.836	0	697.534	0	7089.35	6686.11	9726.58	7296.32	0	476.088	11338.9	7488.73	0	177.953	257.633	8997.29	8186.58	696.766	0	1942.19	9568.6	3390.5	0	8321.73	16817.7	0	0	0	0	1959.21	1321.34	2065	399.788	0	0	970.763	0	1309.3	523.052	0	0
1mo	Sick	4931.93	0	340.659	0	0	3370.92	4293.08	3601.48	1847.88	2427.29	0	4995.84	4360.61	5913.53	5405.43	1285.32	2699.41	7384.24	8264.88	0	246.232	2878.25	5384.74	5536.33	2141.85	0	3157.46	5813.95	5064.47	0	4408.59	6507.44	504.798	1885.6	0	2131.37	5577.01	4546.21	3203.69	906.599	1843.1	2414.65	1860.22	2974.93	1555.33	2905.89	2921.61	2974.93
1mo	Sick	2726.37	0	433.081	1588.89	0	4049.2	4451.35	2868.3	1527.63	2470.14	0	5568.63	5298.04	5017.51	6849.4	880.173	2847.3	9346.27	8071.19	0	0	2866.31	3796.9	4122.07	2085.41	0	2638.68	5117.71	5549.03	331.252	4773.31	7391.47	510.685	2041.38	0	2036.02	7528.95	3270.41	4228.45	1869.26	2372.31	2858.65	1555.31	3861.3	1326.58	2114.66	3154.31	3861.3
1mo	Sick	9818.52	0	0	0	0	5579.39	7042.57	721.444	0	804.209	0	6912.71	7189.6	13350.7	5824.29	0	837.125	8548.17	7334	0	381.717	0	8150.59	7808.18	485.156	0	1375.66	12606.1	5434.19	0	8851.37	13532.6	0	0	0	0	3160.81	2032.26	3497.55	1616.18	0	0	337.379	0	1250.12	872.752	0	0
1mo	Healthy	10998.8	0	0	0	0	6243.1	7521.58	0	0	91.8469	0	5563.1	6327.74	10817.8	5061.32	0	670.968	10765.7	6624.69	0	690.734	0	9947.3	10242.3	722.32	0	1307.54	9929.58	4611.77	133.097	8714.75	19144.2	0	0	0	0	3278.79	593.182	880.759	0	310.363	391.266	606.954	0	1120.46	1702.33	0	0
1mo	Sick	7270.43	0	0	0	0	8588.76	15702	0	0	0	0	6365.74	6941.11	8682.13	6845.89	0	0	10033.2	0	0	0	0	15359.6	7089.61	0	0	0	9037.35	10642.9	0	8170.27	14993.8	0	0	0	0	4358.18	0	0	0	0	0	0	0	0	6863.78	0	0
1mo	Sick	9946.26	0	0	0	0	5681.49	6069.25	1557.21	0	783.739	0	7325.09	6980.06	10490.1	4838.25	0	1142.94	9404.5	8805.97	0	195.406	0	8393.19	8439.11	1295.47	0	1216.39	9512.45	3253	0	8491.11	18575.4	0	0	0	89.7477	2640.43	1208.72	1780.42	664.932	424.094	251.955	625.42	0	1124.79	871.154	0	0
1mo	Healthy	6986.99	0	0	0	0	4696.89	5875.17	0	0	615.214	0	6792.17	6784.57	10513.1	5663.28	0	2866.68	10375.5	7939.6	0	0	0	7629.8	6712.09	513.725	0	511.423	10060.7	7811.36	0	8114.11	10784.4	0	0	0	0	7031.99	4677.47	3084.05	0	0	157.396	0	0	210.71	279.43	0	0
1mo	Healthy	8599.24	0	0	0	0	6346.99	8123.37	1583.88	0	276.132	0	6388.43	6104.75	9740.53	6237.45	0	825.173	12854.8	8046.5	0	765.083	494.579	9297.1	8435.76	1504.17	0	1987.34	9897.46	3620.36	0	8081.09	14417.3	0	0	0	206.25	2253.43	1473.65	3608.42	1868.98	0	0	1060.76	0	2192.09	1221.39	0	0
1mo	Healthy	11670.1	0	0	0	0	7304.53	10384	634.108	0	0	764.873	8229.07	8034.9	8471.38	4542.79	0	0	12433.7	8707.74	0	354.202	3928.69	8464.75	7153.18	357.857	0	927.596	8121.51	3725.22	0	8636.33	16526	0	0	0	300.19	2026.6	1286.27	1931.38	0	0	0	0	0	591.029	981.353	0	0
1mo	Sick	8948.74	0	0	0	0	5633.06	6471.11	716.877	0	509.19	71.1401	6670.99	6830.22	10304.7	5534.19	0	600.394	9292.85	7573.08	0	512.092	0	7514.09	7509.31	1647.86	0	1169.83	9572.04	6037.64	0	7925.92	12325.2	0	0	0	0	5290.36	1549	2921.18	2468.79	126.511	66.6754	605.414	0	1548.39	552.393	0	0
1mo	Sick	10720.1	0	0	0	0	6485.1	7849.33	1589.93	0	265.737	0	7353.21	6853.29	12473.2	4740.39	0	473.713	8848.86	7445.46	0	531.555	0	10043.8	10222.9	1056.64	0	1811.75	10957.1	5118.24	0	8353.13	15324.1	0	0	0	0	1328.35	835.514	1767.7	0	0	0	374.671	81.1075	1248.07	854.635	76.3966	81.1075
1mo	Sick	4461.51	0	0	0	0	4780.22	6033.04	0	0	0	0	8731.63	9659.31	7065.88	8045.14	0	2055.53	13356.1	6686.22	0	0	0	7029.67	5621.25	0	0	1071.02	7526.12	9259.85	0	6345.47	5359.64	0	0	0	0	14591.4	5591.1	2026.74	0	0	0	325.098	0	570.697	0	0	0
1mo	Healthy	4626.39	861.272	0	0	0	3888.6	5372.49	4769.23	1439.22	2272.77	406.562	4938.27	4564.39	4909.51	3973.17	1027.13	3546.07	5456.61	6500.24	0	0	2823.47	4745.31	4515.06	3355.76	0	3641.73	4973.05	3307.96	0	4737.59	3084.99	340.248	3387.76	0	4089.15	5344.4	4792.88	3038.43	4022.8	2223.74	2627.94	2698.55	3398.9	2373.65	2327.66	2749.99	3398.9
1mo	Healthy	0	0	0	0	0	0	0	0	0	0	0	0	0	0	0	0	0	0	0	0	0	0	0	0	0	0	0	0	0	0	0	0	0	0	0	0	0	0	0	0	0	0	0	0	0	0	0	0
1mo	Healthy	0	0	0	0	0	0	0	0	0	0	0	0	0	0	0	0	0	0	0	0	0	0	0	0	0	0	0	0	0	0	0	0	0	0	0	0	0	0	0	0	0	0	0	0	0	0	0	0
1mo	Sick	10990.1	0	0	0	0	7039.45	8359.28	1390.45	0	482.791	104.649	6147.49	5233.59	12070	7333.56	0	622.987	13555.7	7453.09	0	537.353	304.04	9819.7	10615.8	1739.08	0	413.649	11992.4	4412.74	0	7475.32	17939.4	0	0	0	126.785	1154.72	754.818	1253.38	0	0	0	730.667	0	1001.45	868.451	0	0
1mo	Healthy	9530.35	0	0	0	0	4332.96	6855.91	2421.1	0	982.26	0	4018.3	3282.69	8641.49	8208.81	0	812.552	13436	4359.95	0	0	1322.52	7363.14	7981.8	704.185	0	1803.89	8492.91	3237	0	6799.37	16660.7	0	0	0	0	1679.11	1225.27	2583.11	0	1235.96	919.087	1342.08	1155.46	1151.95	523.522	1200.04	1155.46
1mo	Healthy	9274.94	0	0	0	0	7872.16	8924.44	1277.49	0	491.875	0	7035.82	7356.29	10396.2	7042.78	0	724.355	11638.8	9399.72	0	203.565	0	8407.25	6985.05	1799.32	0	1137.58	10076.4	6478.55	0	8632.44	13815.4	0	0	0	0	952.855	503.102	1494.22	0	0	0	181.441	0	846.035	453.496	0	0
1mo	Healthy	11628.1	0	0	0	0	4880.02	6092.83	790.17	0	194.292	298.187	6169.04	6902.52	13243.2	6992.41	0	253.322	13392.5	6309.79	0	294.867	103.45	11115.9	11179.1	549.912	0	870.763	13267.7	2564.68	0	8057.62	14186.4	0	0	0	142.005	1073.21	706.727	1334.47	0	280.627	201.726	340.409	0	564.699	925.574	0	0
1mo	Sick	8185.19	0	0	0	0	4699.06	5605.43	868.748	0	156.559	0	6987.92	6986.28	9271.41	6660.2	0	1767.33	10659.6	8659.21	0	352.705	0	8156.8	7952.89	752.727	0	593.264	9213.73	5463.86	163.384	7823.57	11166.5	0	0	0	171.829	5388.71	1880.22	2445.04	3067.01	574.647	301.068	537.067	0	1035.73	945.778	0	0
1mo	Healthy	9662.09	0	0	0	0	5756.9	6983.58	1029.72	0	139.636	47.2232	6734.73	6655.08	10148.9	6218.81	0	502.477	13285.5	9183.47	0	244.904	0	8718.44	8721.59	739.216	0	1155.39	9904.67	2864.62	0	8183.8	14930.9	0	0	0	141.142	1992.5	1320.99	1157.03	0	292.413	273.195	478.02	33.858	636.476	824.239	0	33.858
1mo	Healthy	8826.77	0	0	0	0	7080.84	6624.32	1598.72	0	0	0	5537.21	4619.89	8521.6	6361.9	0	0	12210.9	6754.14	0	0	0	7822.08	7134.3	847.32	0	0	8197.09	4830.46	0	8776.68	17668.3	0	0	0	259.595	2362.82	1561.65	2091.94	0	0	390.779	0	514.825	809.161	621.222	463.684	514.825
1mo	Sick	8902.79	0	0	0	0	4730.35	5892.69	568.666	0	0	71.2266	6837.34	8318.03	11269.1	5324.4	0	1675.54	10164.5	9347.99	0	247.295	0	8218	7972.5	120.05	0	56.5346	10241.7	7056.52	0	6611.33	7356.12	0	0	0	0	7974.61	2038.74	1119.63	476.713	438.271	372.022	98.2593	268.544	375.166	1012.55	234.251	268.544
1mo	Sick	8704.36	0	0	0	0	4512.24	5203.5	190.485	0	141.177	107.821	7515.13	7439.75	10646.9	6565.96	0	1397.36	11685.2	8421.56	0	0	0	8627.65	8470.67	812.27	0	312.597	10622	4672.06	0	8790.68	13607.4	0	0	0	114.702	6368.63	2632.72	2013.65	2711.29	0	0	418.473	0	761.423	864.255	0	0
1mo	Sick	10637.9	0	57.0781	0	0	4945.26	5934	1948.08	142.691	528.172	193.707	6994.01	6432.59	10425.1	4786.72	40.1566	1061.74	10580.2	8150.29	0	409.529	208.855	8358.91	8247.7	1498.77	0	1547.54	9949.21	3366.43	42.0434	7987.38	13917	46.5314	485.106	0	353	1496.23	974.462	1420.08	602.55	365.512	206.127	594.018	143.3	1018.63	949.704	119.75	143.3
1mo	Sick	11348.7	0	0	0	0	5492.37	7052.19	2074.39	26.4237	584.845	101.827	7537.7	6767.11	11083.5	5351.65	0	875.271	11767.8	8873.26	0	73.7727	91.7901	10894.3	10025.5	1414.71	0	2351.69	10854.9	2519.75	0	6675.83	16761.7	0	0	0	219.352	1777.63	1167.44	841.54	0	0	0	684.774	0	756.281	1042.85	0	0
1mo	Sick	9740.25	0	0	0	0	6840.17	8067.41	938.9	0	541.429	0	6212.16	5993.1	9825.75	6599.24	0	264.893	13295.9	5134.33	0	504.778	0	9865.22	9825.63	790.127	0	0	9783.5	2942.07	0	8596.65	12900.1	0	0	0	198.413	1915.2	210.794	617.14	0	0	0	276.269	0	206.448	876.261	0	0
1mo	Sick	8107.03	0	46.4164	0	48.8259	3901.87	4909.65	1640.74	81.2215	108.297	201.546	6962.11	6443.17	9229.46	6439.85	22.2829	1774.77	13084.1	9285.87	0	198.995	161.247	7716.91	7884.88	875.357	0	954.32	9132.97	5461.5	10.1265	7887.44	12184.7	0	294.198	0	389.417	4675.59	2709.95	1855.09	612.397	346.62	170.466	603.058	131.822	695.572	1060.66	123.206	131.822
1mo	Sick	6751.03	0	0	0	0	3656.98	4920.8	466.976	0	82.4284	0	7193.49	7784.57	8811.81	6913.5	0	1500.98	11538.9	9716.98	0	342.943	244.677	6782.87	6502.9	505.793	0	0	9247.75	7731.88	0	9842.74	8751.77	0	0	0	217.798	7108.25	1010.25	1788.02	0	0	0	346.682	0	552.153	399.186	0	0
1mo	Sick	9553.07	0	0	0	0	6906.36	8675.74	710.442	0	0	0	5465.2	7210.23	13183.2	2650.44	0	427.686	10601.5	7476.33	0	141.544	0	10183.4	12528.2	206.526	0	0	11721.7	5843.08	0	7846.48	11924.5	0	0	0	82.475	2498.06	1785.88	1893.67	0	0	347.769	186.951	0	609.221	1037.41	0	0
1mo	Healthy	10288.4	0	0	0	0	6120.16	7273.38	0	0	2598.63	0	4327.75	5043.61	9710.48	4107.02	0	0	13177.3	6157.64	0	0	0	10198.5	8016.58	390.816	0	0	8515.17	2584.58	0	9657.64	17742.9	0	0	0	0	729.359	0	0	0	0	0	0	0	592.522	1012.98	0	0
1mo	Sick	12353.8	0	0	0	0	5245.86	8029.08	878.002	0	109.442	0	5744.82	8044.74	11423.7	5924.93	0	320.177	13085.9	8769.92	0	0	294.665	9230.49	9516.25	645.58	0	175.212	10755.4	1694.49	0	10610.1	14909.6	0	0	0	0	3496.19	210.596	1319.13	0	0	0	460.61	0	509.132	986.704	0	0
1mo	Healthy	10062.3	0	0	0	0	7212.55	7939.22	915.496	0	1146.98	0	6830.65	6253.5	12343.7	5640.7	0	0	9690.45	6668.29	0	0	0	9043.89	8275.09	856.224	0	1576.14	11607.9	5197.68	0	7111.04	12304.5	0	0	0	0	1606.87	1068.7	1412.33	0	0	0	0	0	1634.92	179.711	0	0
1mo	Sick	8894.41	0	0	0	0	8688.05	10363.1	1363.08	0	0	0	8947.5	9990.32	10629.8	3620.28	0	0	13103	7860.91	0	256.144	0	8769.2	8195.83	808.887	0	0	10357.4	8395.68	0	7469.2	12643	0	0	0	0	1740.78	0	578.108	0	0	0	312.591	0	621.933	464.578	0	0
1mo	Healthy	9396.59	0	0	0	0	8168.85	9267.51	1151.57	0	0	0	6336.38	8435.13	10110.5	5678.2	0	0	12871.1	6828.07	0	0	0	10883.3	11375.7	242.205	0	0	10029.1	3737.68	0	10108.7	11808.9	0	0	0	0	2321.77	1141.31	0	0	0	0	0	0	892.555	0	0	0
1mo	Healthy	11158.6	0	0	0	0	6775.25	8208.96	0	0	378.618	284.263	6674.87	6931.92	10313.4	5993.4	0	0	10793.1	8285.42	0	111.066	193.353	11557.9	9460.43	949.352	0	355.791	10038.1	3308.32	0	10522.5	12598	0	0	0	0	1663.61	0	1738.2	0	0	0	0	0	407.099	444.402	0	0
3mo	Healthy	0	0	0	0	0	0	19018.8	0	0	0	0	0	0	0	19827.1	0	0	33594.3	0	0	0	0	24305.6	25894.7	0	0	0	0	0	0	0	36491.2	0	0	0	0	0	0	0	0	0	0	0	0	0	0	0	0
3mo	Healthy	12159.6	0	0	0	0	5334.12	6442.69	1154.07	101.192	160.384	217.952	5444.81	4917.97	9772.67	8931.32	0	317.105	14167.8	10584.5	0	113.482	284.91	10469.7	10638.6	860.583	0	632.585	9850.4	2625.78	0	7650.49	16073.8	0	0	0	196.742	1690.6	1167.37	1468.44	129.221	280.009	155.397	593.784	83.2894	855.125	838.554	77.2222	83.2894
3mo	Healthy	11319	0	0	0	0	5708.66	8386.64	1246.22	0	599.403	0	5605.65	5921.69	9241.2	7943.96	0	948.456	14898.8	5059.9	0	765.228	0	9843.2	10224.2	1135.34	0	742.906	9466.96	3734.3	0	8441.62	19298.6	0	0	0	0	1248.23	812.659	1333.43	0	0	0	339.673	0	736.636	1307.89	0	0
3mo	Healthy	10651.2	0	0	0	0	7739.08	8328.88	1179.6	0	112.475	0	6608.93	7869.03	10995.4	5691.23	0	0	14389.4	7021.58	0	0	515.873	10453.6	9284.81	840.425	0	469.334	10459.8	4673.31	0	7899.21	16196.1	0	0	0	0	0	0	1340.3	378.419	0	0	242.386	0	613.292	1545.63	0	0
3mo	Sick	9596.37	0	0	0	0	0	0	0	0	0	0	9333.35	12561.7	17850.2	328.739	0	0	14783	13908.6	0	0	0	13603.6	14033.1	0	0	0	15815.8	12905.7	0	0	3704.38	0	0	0	0	0	0	0	0	0	0	0	0	0	0	0	0
3mo	Healthy	11874.2	0	0	0	0	5720.44	7896.06	752.466	0	474.558	0	5036.02	4610.57	8463.37	7647.4	0	903.823	15910.6	6999.01	0	0	316.304	11066.8	11066.8	386.647	0	858.107	8691.84	2084.31	0	7414.59	17818.3	0	0	0	0	1708.2	1176.95	985.02	0	369.855	214.954	820.255	0	945.41	1049.91	0	0
3mo	Healthy	9902.15	0	0	0	0	6820.41	9639.9	0	0	0	0	0	7620.65	8730.4	9480.31	0	0	23030.5	0	0	0	0	5484.48	3809.7	0	0	0	9121.33	5581.36	0	6444.15	20939.5	0	0	0	0	0	0	0	0	0	0	0	0	0	0	0	0
5mo	Healthy	11284.1	0	0	0	0	4980.35	7615.29	0	0	0	0	7553.36	7782.63	10090.5	9259.81	0	0	15568.2	12055.6	0	0	2798.07	10188.3	10188.3	0	0	0	10066.9	2800.95	0	8592.25	20347.2	0	0	0	0	0	0	0	0	0	0	0	0	0	770.425	0	0
5mo	Healthy	11293	0	0	0	0	6838.02	8652.73	643.161	0	39.7076	140.292	9101.43	8630.75	8704.77	6919.94	0	455.196	12588.4	9013.32	0	0	1098.88	11154.5	9515.42	1223.32	0	117.011	8779.91	810.457	0	6394.57	16870.6	0	0	0	311.584	679.509	443.888	1506.99	408.895	189.556	205.089	363.71	0	582.712	1075.88	0	0
5mo	Healthy	20301.4	0	0	0	0	5126.2	13921.7	0	0	0	0	4185.68	3477.14	4662.14	6875.76	0	0	11068.5	5177.96	0	0	0	19073	8347.81	0	0	0	4799.39	3219.21	0	6903.28	21822.5	0	0	0	0	0	0	0	0	0	0	0	0	0	0	0	0
5mo	Healthy	11961.9	0	0	0	0	5889.04	9678.3	0	0	0	0	6980.16	7735.45	7294.62	6476.42	0	0	16334.2	12349.4	0	0	1530.63	9003.9	9014.96	0	0	0	7403.07	0	0	10569.7	18821.6	0	0	0	0	0	0	0	0	0	0	0	0	786.083	0	0	0
5mo	Healthy	9018.42	0	0	0	0	0	14280.8	0	0	0	0	14968.4	13936.2	11062.2	10265.5	0	0	15975.3	0	0	0	0	9963.03	9963.03	0	0	0	11288.6	0	0	9817.61	20397.6	0	0	0	0	0	0	0	0	0	0	0	0	0	0	0	0
5mo	Healthy	8370.94	0	0	0	0	6214.92	5978.98	0	0	0	0	5615.76	7582.53	9430.97	9033.49	0	0	20764.9	8245.86	0	0	0	10238.8	10238.8	0	0	0	9501.59	5944.85	0	7043.37	20227.6	0	0	0	0	0	0	0	0	0	0	0	0	1120.1	634.36	0	0
6mo	Healthy	8976.82	245.723	0	566.836	0	5416.98	5768.67	1880.51	543.607	430.116	252.851	5169.71	4970.83	8387.27	7791.59	204.921	923.263	13945.5	7218.14	0	0	642.869	8373.67	7767.16	821.461	0	1671.78	8583.91	3390.73	0	6302.89	15868.7	0	858.164	0	1106.19	3210.4	2525.8	1837.9	775.029	1028.12	627.943	1383.81	772.516	1605.37	763.235	665.217	772.516
6mo	Healthy	4265.62	0	0	0	0	4872.67	4326.95	3163.75	912.104	0	0	5205.56	5358.85	5969.6	5421.11	931.359	2316.07	10638.1	7351.34	0	0	0	4337.25	4628.3	1901.11	0	0	6086.92	7069.63	0	3581.71	6813.37	1715.38	3886.99	0	3414.15	3489.85	3632.76	3160.94	2072.08	0	1534.76	1648.47	2079.72	1369.36	1138.58	1361.92	2079.72
6mo	Healthy	0	0	0	0	0	0	0	0	0	0	0	0	0	0	0	0	0	0	0	0	0	0	0	0	0	0	0	0	0	0	0	0	0	0	0	0	0	0	0	0	0	0	0	0	0	0	0	0
6mo	Sick	0	0	0	0	0	0	0	0	0	0	0	0	0	0	0	0	0	74757	0	0	0	0	0	0	0	0	0	0	0	0	0	92072	0	0	0	0	0	0	0	0	0	0	0	0	0	0	0	0
6mo	Healthy	9614.39	0	0	0	0	4839.73	4151.61	0	0	0	0	15313.4	17398.8	13661.1	3150.57	0	0	13717	2766.43	0	0	0	16823.4	17553.1	0	0	0	14099	7697.38	0	2898.17	5786.41	0	0	0	0	1158.11	873.206	785.804	0	0	0	0	0	0	851.26	0	0
6mo	Healthy	9820.28	0	0	0	0	6944.63	6899.03	0	0	0	288.847	12974.5	14726.4	12728.9	6732.49	0	0	15609.8	8657.58	0	0	0	11894.8	14623.9	418.925	0	349.095	12827.2	3137.51	0	5387.1	9533.18	0	0	0	0	723.296	482.183	779.644	0	0	0	552.121	0	549.214	298.82	0	0
6mo	Sick	11867.2	0	0	0	0	3194.73	2853.34	701.94	0	0	0	3247.61	4480.53	9594.3	13113.7	0	0	19098.5	14934.8	0	0	0	11535.1	11535.1	359.518	0	0	10120.9	3834.74	0	3732.73	24673.8	0	0	0	148.058	4531.28	0	1555.13	0	0	0	415.888	218.021	629.821	303.849	186.471	218.021
6mo	Healthy	12030.9	0	0	0	0	7229.76	8321.33	0	0	0	376.553	7471.9	7107.83	9384.06	5754.17	0	0	13816.2	10858.7	0	0	1093.74	10652.6	8393.09	1668.44	0	459.37	9334.06	903.11	0	7347.48	16612.4	0	0	0	0	1268.34	852.716	496.709	0	0	0	398.975	0	529.303	1641.05	0	0
6mo	Sick	0	0	0	0	0	0	0	0	0	0	0	0	0	0	0	0	0	0	0	0	0	0	0	0	0	0	0	0	0	0	0	0	0	0	0	0	0	0	0	0	0	0	0	0	0	0	0	0
6mo	Healthy	9417.06	0	0	0	0	9029.02	8875.44	0	0	0	0	15045.2	16748	11450.1	4864.7	0	0	21607.6	5384.85	0	0	1339.1	13039.5	12569.8	0	0	0	12251.8	7285.26	0	4057.13	8991.24	0	0	0	0	0	0	0	0	0	0	0	0	0	0	0	0
9mo	Sick	9098.47	0	0	0	0	3899.02	4877.53	0	0	0	0	2988.62	2666.31	9318.99	12987.7	0	0	23172.4	6029	0	0	1459.76	11388.7	11559.1	381.753	0	199.468	9944.28	1228.27	0	5163.48	22984.6	0	0	0	0	2317.06	1833.68	0	0	0	0	972.699	0	797.558	0	0	0
9mo	Sick	10943	0	0	0	0	3155.19	4607.24	382.935	0	137.407	0	3980.96	3631.46	9551.66	9315.02	0	0	19524	9012.93	0	0	384.36	10117.6	10117.6	771.759	0	614.268	10093.3	817.889	0	6042.04	27334.8	0	0	0	0	3443.29	1759	0	0	0	0	1085.73	0	1101.03	736.403	0	0
9mo	Healthy	7524.62	0	0	0	0	9683.59	13200	0	0	0	0	15085.9	19161.1	13185.8	3702.46	0	0	9790.1	0	0	0	0	19944.6	19884.3	0	0	0	13840.9	3741.68	0	5245.98	5391.83	0	0	0	0	0	0	0	0	0	0	0	0	0	1855.53	0	0
9mo	Sick	7635.52	0	0	0	0	3794	2982.85	0	0	0	0	8023.97	10474.7	12952.2	5214.21	0	0	15936.3	9012.68	0	0	0	11292.9	12266.7	0	0	0	12551.5	8411.39	0	7204.61	11353	0	0	0	0	477.519	333.176	0	0	0	0	0	0	0	0	0	0
9mo	Healthy	11631.4	0	0	0	0	6946.73	8693.13	469.808	0	0	727.054	7877.28	6800.96	8278.75	8569.97	0	0	16397.5	8859.46	0	0	688.569	10081.8	10081.8	0	0	607.425	8534.06	1733.62	0	6761.13	23150.4	0	0	0	302.563	786.406	522.08	1146.27	0	0	0	580.951	0	534.131	605.714	0	0
9mo	Sick	10987.4	0	0	0	0	6976.68	8148.66	964.036	0	0	692.974	7544.03	6460.2	8181.56	6223.01	0	256.89	14669.4	8451.95	0	0	929.664	9715.49	9267.98	840.144	0	429.325	8295.07	1678.08	0	6523.56	23242.7	0	0	0	0	2061.71	562.042	1697.43	0	210.798	100.871	526.955	0	548.714	982.409	0	0
9mo	Healthy	11440.1	0	0	0	0	6927.1	9023.75	0	0	0	450.118	8209.69	8383.17	9556.1	5503.91	0	0	16487.1	8301.56	0	0	1879.83	10071.8	10990.7	0	0	593.371	9547.35	1430.35	0	7967.24	16626.3	0	0	0	0	837.133	544.496	1282.81	0	0	0	0	0	995.839	592.166	0	0
9mo	Healthy	11008.3	0	0	0	0	6615.65	8329.93	881.543	0	0	791.977	7384.08	7220.07	8978.33	5103.24	0	407.377	15384.3	8106.02	0	286.199	370.715	10748.9	10053.7	1233.7	0	317.716	9295.25	1184.64	0	7022.99	18136.9	0	0	0	417.731	635.706	413.676	961.783	0	136.824	62.6207	613.012	0	915.788	1126.09	0	0
9mo	Sick	10522.5	0	0	0	0	5727.73	6161.97	642.789	0	95.5911	114.739	6885.7	6151.72	8988.29	7933.27	0	407.368	15686.6	7364.39	0	272.178	293.73	9897.54	10150.7	465.887	0	426.344	9029.05	2375.89	0	7386.05	16322.7	0	0	0	311.341	3890.26	584.731	1388.46	0	0	0	670.505	0	900.823	571.373	0	0
9mo	Healthy	10410.5	0	0	0	0	7137.71	6441.22	0	0	0	0	15798.2	16901.8	12272.2	3315.03	0	0	15793.2	6818.81	0	0	0	12816.6	11831.7	0	0	0	11803.7	3830.93	0	5728.65	7052.18	0	0	0	0	0	0	1291.24	0	0	0	0	0	465.004	349.342	0	0
9mo	Healthy	11937.9	0	0	0	0	4548.06	7997.62	0	0	150.216	1231.89	5997.91	5448.84	8690.61	9691.58	0	0	16645.2	7617.97	0	606.175	901.851	11342.7	11368.5	0	0	0	8926.15	1276.73	0	5541.12	25061.7	0	0	0	271.697	507.54	254.509	1116.63	0	0	0	0	0	1210.01	581.911	0	0
9mo	Healthy	11771.6	0	0	0	0	5539.16	6735.65	0	0	79.8982	1039.48	7754.12	7280.12	9092.94	7340.99	0	360.985	15741.7	8444.09	0	431.333	1021.11	10362.3	10149.1	815.533	0	0	9348.55	1036.39	0	5834.06	21059.3	0	0	0	171.152	692.111	451.155	708.855	0	0	0	511.37	0	572.785	636.46	0	0
9mo	Sick	6647.51	0	0	0	0	3983.07	4910.24	1026.15	0	0	644.417	6483.06	6517.43	7541.13	6290.27	0	2446.77	16213.1	7367.9	0	0	0	6675.47	6042.36	0	0	0	7326.68	6170.59	0	9546.71	10235.4	0	0	0	0	7088.46	2408.06	0	1655.64	0	0	635.792	213.508	1406.48	523.712	198.917	213.508
9mo	Sick	11130.4	0	0	0	0	7044.17	9189.66	439.414	0	0	192.781	7088.04	7275.26	9289.39	7239.12	0	182.959	14653	8130.97	0	0	632.386	9953.45	9026.77	504.587	0	716.944	9230.88	0	0	5953.85	21088.3	0	0	0	193.386	844.574	551.893	1296.53	0	195.186	96.7596	488.018	0	810.136	894.274	0	0
9mo	Sick	8160.12	0	0	0	0	3759.86	4481.34	1779.35	539.136	226.526	643.415	3791.27	3522.83	7594.15	10433	0	0	18891.9	8970.74	0	0	324.302	9763.11	10147.4	736.094	0	947.485	8233.99	2158.98	0	4687.1	28869	0	321.634	0	311.631	1282.82	884.015	1617.2	0	431.458	238.66	945.478	120.273	1735.75	639.724	118.971	120.273
9mo	Healthy	11354.9	0	0	0	0	5671.22	5982.77	0	0	0	0	7295.77	5453.88	8678.81	9385.8	0	0	18466.7	8777.5	0	0	1032.36	10767.4	10767.4	0	0	0	8936.25	1973.71	0	6277.52	22125.9	0	0	0	0	1751.18	1288.06	955.505	0	0	0	999.757	0	1433.34	0	0	0
9mo	Healthy	10492.4	0	0	0	0	1843.7	1359.52	0	0	0	0	13770.4	16871.6	14945.7	3253.08	0	0	15378.1	10690.3	0	0	0	12466.3	13970.3	0	0	0	13067.8	8355.7	0	1670.26	8898.79	0	0	0	0	0	0	0	0	0	0	0	0	0	0	0	0
9mo	Sick	5407.73	745.463	654.306	0	669.155	3377.25	6365.5	3203.08	0	0	0	5862.65	4767.48	3978.81	4559.77	742.634	4227.92	3262.78	5145.01	0	0	0	6149.64	6658.11	4716.22	0	1514.5	4260.99	4574.23	0	5227.52	2945.44	1096.02	0	0	2914.93	6796	4308.84	4725.39	4669.29	1739.49	2147.52	1101.86	1532.31	1495.64	2334.21	1477.65	1532.31
9mo	Sick	9497.69	0	0	0	0	6477.49	12514.8	0	0	0	0	2229.24	3253.02	8823.38	13083.2	0	0	24287.8	0	0	0	0	7270.19	11391.3	0	0	0	9367.27	0	0	3659.22	31505.4	0	0	0	0	0	0	0	0	0	0	0	0	0	0	0	0
9mo	Sick	12354.6	0	0	0	0	7144.21	9895.67	0	0	0	0	13513.7	13360.2	12097.6	5836.93	0	0	16217.5	6611.95	0	0	1002.18	10685.2	11942.4	0	0	530.901	12999.7	2187.94	0	6468.62	16270	0	0	0	0	0	0	755.893	0	0	0	0	0	526.912	273.083	0	0
9mo	Sick	3662.55	0	0	0	0	0	0	0	0	0	0	0	11930.4	12308	0	0	0	18886.7	13924.8	0	0	0	18731.2	18731.2	0	0	0	12781.8	18175.4	0	0	4484.97	0	0	0	0	1733.37	2048.54	0	0	0	0	0	0	0	0	0	0
9mo	Healthy	12210.9	0	0	0	0	4035.04	5492.65	0	0	0	0	5704.22	5430.53	9173.59	10426.7	0	0	21373.8	3448.92	0	0	1126.37	12311.4	12902.2	0	0	0	9645.89	0	0	6318.31	23216.3	0	0	0	0	1640.22	1248.8	0	0	0	0	649.82	0	927.362	317.748	0	0
9mo	Sick	12297.9	0	0	0	0	3404.95	2673.12	0	0	0	0	14585.3	17942.7	14090.3	3887.51	0	0	14983.4	2430.02	0	0	1214.46	17723.4	17474.3	0	0	0	14320.1	4727.88	0	4713.29	8714.41	0	0	0	0	2521.01	0	0	0	0	291.128	0	0	0	0	0	0
9mo	Healthy	15225.6	0	0	0	0	3079.65	12278.8	727.539	0	0	0	8707.68	7575.37	7314.72	6076.02	0	0	13106.5	11358.7	0	0	5047.37	11980.3	9521.19	0	0	0	7356.37	0	0	8136.66	21930.3	0	0	0	0	0	0	1192.38	0	0	0	0	0	938.597	329.653	0	0
9mo	Healthy	9494.64	0	0	0	0	0	0	0	0	0	0	18342.3	21777.1	18469.2	931.879	0	0	12831.5	0	0	0	0	20581.7	20131.8	0	0	0	19724.9	10381.1	0	0	4198.39	0	0	0	0	0	0	0	0	0	0	0	0	0	0	0	0
Enter1	Sick	8292.05	26.5086	43.0414	225.197	0	3143.31	3841.62	1560.97	188.632	655.635	683.024	5766.14	6032.4	8528.78	5915.55	64.2605	2630.92	10254.4	7230.69	0	49.5348	593.745	7272.01	6964.77	1195.29	0	929.327	8096.52	5930.88	57.4176	8860.35	8764.78	42.1495	429.382	0	462.055	5250.67	2859.78	1572.92	831.455	530.52	322.461	515.405	230.864	784.44	966.089	234.16	230.864
Enter1	Sick	11986	0	0	0	0	7562.33	9692.26	0	0	0	0	0	0	14401.8	10492	0	0	16741.3	3570.27	0	0	0	10273.6	10933.7	1251.27	0	0	15022.2	7153.77	0	6096.79	15021.4	0	0	0	0	4330.45	0	0	0	0	0	0	0	0	0	0	0
Enter1	Sick	6855.36	0	0	0	0	3751.46	4372.9	880.555	0	514.131	0	6600.87	7415.1	8936.2	7458.22	0	1907.13	8910.02	7297.41	0	0	0	6728.08	6061.15	497.519	0	952.473	9329.32	7391.24	0	7012.54	9954.49	0	0	0	71.1293	9325.88	1993.57	1585.65	3892.88	405.259	254.485	399.572	0	793.513	623.765	0	0
Enter1	Sick	0	0	0	0	0	0	0	0	0	0	0	0	0	10436.7	28289.6	0	0	28171.7	17158.7	0	0	0	0	13319	0	0	0	11230.5	8729.51	0	0	26035.6	0	0	0	0	0	0	0	0	0	0	0	0	0	4959.22	0	0
Enter1	Sick	6297.31	0	0	0	0	2515.74	3230.8	0	0	0	1366.95	6658.97	7325.46	7421.47	5825.38	0	1061.41	10327.5	7942.4	0	0	492.149	8130.02	7871.47	0	0	0	7858.9	7714.15	0	10717.1	10762.5	0	0	0	0	8994.94	696.036	967.276	1759.19	0	0	0	0	680.365	607.269	0	0
Enter1	Sick	11566.6	0	0	0	0	3593.5	4629.26	0	0	0	0	4699.93	5127.74	7865.98	6860.03	0	0	10965.4	8415.74	0	0	0	9071.42	10397.5	0	0	0	8099.42	6847.33	0	10362.4	12338.3	0	0	0	0	6152.94	0	0	0	0	0	0	0	0	0	0	0
Enter1	Sick	7069.72	0	0	0	0	2716.89	3887.46	251.061	0	264.648	843.792	7407.26	8090.89	8771.97	6326.33	0	2213.39	9857.03	8632.64	0	0	600.314	7146.9	6983.79	281.009	0	0	8914.29	7243.34	0	10112.9	7714.74	0	0	0	0	7830.27	1588.74	0	0	201.435	327.282	236.357	137.426	349.15	974.063	69.9906	137.426
Enter1	Sick	9581.93	0	0	0	0	0	0	0	0	0	0	0	8321.88	13077.3	14917.9	0	0	27870.2	18313.8	0	0	0	6842.61	12331.5	0	0	0	14493.1	0	0	0	31915.5	0	0	0	0	0	0	0	0	0	0	0	0	0	0	0	0
Enter1	Sick	6127.79	0	0	0	0	2623.32	2930.12	940.89	0	0	459.808	7418.4	7103.54	7781.16	5632.81	0	2636.11	13248.8	6829.38	0	0	0	5306.6	5039.8	477.894	0	0	7576.52	7543.64	699.165	8954.37	7114.1	0	0	0	0	11284.9	3102.58	2748.09	1315.44	424.563	703.713	247.697	554.619	606.444	1547.79	476.893	554.619
Enter1	Sick	7327.6	0	210.408	0	0	3708.7	5101.57	1640.77	220.353	434.901	314.681	5190.27	4517.24	9445.23	10544	162.712	1277.07	12691.5	8786.18	0	0	624.231	8825.09	8825.09	409.662	0	851.301	9820.26	4836.99	232.999	5536.77	13900.3	135.639	434.268	0	974.857	5147.57	4209.46	3656.12	1139.31	1001.66	904.123	713.847	574.705	925.802	2448.42	516.977	574.705
Enter1	Sick	12562.3	0	0	0	0	4275.13	4207.3	339.616	0	176.277	322.354	7381.1	7727.14	8240.27	4998.16	0	956.988	10866.9	9151.62	0	28.6549	1131.39	8782.18	8191.2	182.879	0	304.727	7656.07	6276.75	39.0391	10578.1	13501.1	0	0	0	108.047	3775.23	750.864	1009.79	0	203.127	112.83	233.347	0	425.958	388.925	0	0
Enter1	Sick	9408.89	0	0	0	75.0323	4517.81	5782.58	1665.18	131.542	273.723	267.996	6012.23	5899.88	8142.98	6418.73	0	1908.3	10394.1	7245.64	0	92.2715	338.717	8792.53	8340.04	1704.91	0	546.738	7516.05	5021.33	89.9696	8392.58	9076.74	0	0	0	219.98	3956.99	3288.66	1379.23	1122.4	678.91	536.983	590.936	161.507	958.494	2057.95	143.477	161.507
Enter1	Sick	5909.78	69.4784	699.911	1068.33	337.291	4800.42	5529.67	3683.71	1220.85	2624.54	0	5179.09	4668.32	6037.69	4964.78	711.697	3221.02	8017.03	7590.28	0	0	3285.9	5107.9	5526.82	1782.03	0	1747.78	5748.3	5432.1	98.8102	5056.64	5591.78	330.466	1628.41	0	2295.51	4987.39	5159.15	3221.38	1163.35	2338.46	2378.2	1589.99	2405.81	1387.69	3170.25	2415.75	2405.81
Enter1	Sick	4648.56	168.747	0	0	214.848	1725.74	3771.82	2641.24	0	858.838	1492.56	5936.15	6615.41	7702.47	5667.77	204.383	4570.44	9604.51	5706.82	0	0	1223.87	6408.95	6003.68	720.616	0	981.337	8517.79	6030.58	0	8193.95	7087.73	0	1380.23	0	1130.75	6381.16	5726.55	2001.75	2082.04	1068.27	980.369	770.695	642.155	593.399	1226.42	602.313	642.155
Enter1	Sick	10993.7	0	0	0	0	6148.65	9230.82	777.578	0	240.554	0	6861.91	8034.63	9733.2	8122.09	0	591.017	16024.3	6171.28	0	299.18	257.482	11568.4	11568.4	739.967	0	0	9787.5	914.004	0	7639.74	19033	0	0	0	291.152	775.152	502.186	1147.13	0	0	0	353.829	0	597.089	660.704	0	0
Enter1	Sick	14106.7	0	0	0	0	4460.99	6232.47	556.502	0	179.818	0	7533.56	6895.44	7178.23	8771.05	0	582.004	12341.9	10693.6	0	159.174	1949.37	9271.28	8230.15	163.034	0	252.692	7148.61	1170.97	0	8683.2	17410.6	0	0	0	158.629	3686.87	1553.3	1301.19	0	149.376	134.648	261.449	0	444.503	930.131	0	0
Enter1	Sick	5007.4	34.8581	36.2148	2147.62	0	3751.48	4707.18	2412.72	453.312	496.702	46.7182	4675.41	4053.92	5026.11	5050.5	1304.25	3887.36	7132.72	5603.57	0	0	726.504	4909.25	4896.37	1289.6	0	2312.39	5251.2	4915.02	355.983	4168.97	2870.79	2624.86	2158.11	0	4204.79	6152.85	5245.83	4401.19	1134.49	2480.67	2927.94	871.521	3502.13	1025.16	3003.39	3187.6	3502.13
Enter1	Sick	13624.7	0	0	0	0	5541.26	6520.02	799.85	0	238.017	598.613	9122.58	8876.71	10310.4	6278.08	0	468.39	11151.2	9527.66	0	358.111	966.875	12367.9	9431.09	1458.53	0	788.46	10021.5	865.21	0	5889.68	16775.6	0	0	0	59.0389	610.952	405.983	797.054	88.22	0	286.055	590.453	42.9334	562.526	650.325	39.4335	42.9334
Enter1	Sick	6922.3	0	429.128	971.932	332.764	4441.59	5843.88	2413.64	697.408	1153.16	833.579	5181.69	5175.81	7004.53	5319.46	376.856	2280.74	7807.08	7758.55	0	439.695	1557.2	5863.32	5650.31	1240.36	0	1499.99	6883.64	5779.59	98.3596	6345.88	7329.28	80.8472	1380.98	0	1110.18	5313.31	4052.5	2905.91	2170.26	868.566	1242.65	1172.77	2154.49	1097.08	1354.31	1716.48	2154.49
Enter1	Sick	4070.13	0	0	0	0	919.645	1832.21	0	0	284.946	1049.28	8117.93	8786.43	7100.3	3307.84	0	4921.3	10063.7	8033.91	0	0	422.726	6421.25	5473.48	0	0	0	7814.89	9168.49	0	9073.48	8164.9	0	0	0	0	5721.67	6211.54	0	0	0	0	0	121.169	0	0	0	121.169
Enter1	Sick	6350.99	532.09	672.473	1072.51	139.77	3510.78	4360.83	3373.67	1227.9	1413.78	0	4008.3	3614.54	6031.13	4657.87	780.874	2772.12	7761.32	6855.48	0	225.882	1772.88	5348.94	4894.85	1795.04	0	1889.35	5763.41	4651.17	200.754	5607.6	6742.17	382.988	2151.92	0	2831.89	5365.24	5260.38	3163.09	1341.92	1653.22	1927.75	1541.64	1878.28	1577.46	2640.63	1689.03	1878.28
Enter1	Sick	7749.52	0	0	0	0	3673.43	4774.87	2269.81	0	0	0	6852.18	6423.27	9523.51	8626.11	0	1689.58	11730.3	9249.41	0	0	0	8449.69	8449.69	508.662	0	0	9291.12	4975.12	99.1391	6421.49	20457.7	0	0	0	386.906	4547.21	3010	2737.04	2592.63	542.605	786.136	0	0	0	1160.22	0	0
Enter1	Sick	2327.5	0	0	0	0	0	0	0	0	0	0	13446.5	14345.1	15626.9	5407.3	0	0	21389.2	12206.6	0	0	0	11078.4	10192.6	0	0	0	14851.6	10943.6	0	0	5084.86	0	0	0	0	0	0	0	0	0	0	0	0	0	0	0	0
Enter1	Sick	12594.8	0	0	0	102.681	4934.39	5604.79	2031.1	125.432	236.739	0	6633.4	6557.52	10107.9	7084.12	59.5197	902.124	11266	7478.3	0	0	250.062	10336.7	10398.9	1178.89	0	576.393	10121.5	4281.02	0	8295.81	14053.7	0	0	0	517.083	2645.21	1921.12	818.708	923.394	634.574	439.613	722.588	0	756.31	995.486	0	0
Enter1	Sick	11093.6	0	0	0	0	7080.88	8496.04	278.649	132.102	252.915	0	7907.11	7446.38	8881.35	6551.34	0	496.81	14108	8945.88	0	0	2033.92	10035.8	9177.49	874.911	0	384.859	9102.78	1408.59	0	6433.89	18285.9	0	0	0	591.76	1480.42	1041.47	1040.13	971.434	141.64	69.6771	496.384	0	657.897	570.601	0	0
Enter1	Sick	4044.29	792.055	0	0	0	6857.1	8816.18	2498.75	0	0	0	6688.09	6785.29	6232.17	8636.72	0	3332.08	13279.4	8343.65	0	0	0	4571.13	3643.38	0	0	2649.65	6513.66	6085.94	0	4176.2	13177.7	559.465	1779.64	0	1659.09	7316.22	4392.08	4774.62	0	0	0	1326.74	1895.26	1703.21	0	1782.77	1895.26
Enter1	Sick	9035.83	58.679	393.559	619.123	273.127	3681.15	3935.34	3480.68	0	1176.96	111.644	4351.39	4074.78	6844.71	5014.16	421.532	2642.91	9218.07	7306.34	0	0	1602.09	5774.8	5520.34	1301.86	0	2237.5	6554.32	4189.26	90.1088	6454.48	7641.21	149.205	1018.86	0	1611.1	5336.7	5140.02	2684.83	1046.5	1496.28	1672.82	1320.84	1997.35	1130.5	2349.86	1331.13	1997.35
Enter1	Sick	10040.4	0	0	433.684	0	4501.59	5624.01	886.246	0	399.793	0	5128.31	5247.4	9342.71	5382.76	89.3523	1951.28	8451.36	9187.59	0	0	0	8563.84	7384.5	1452.11	0	1563.84	8857.56	4435.24	69.0134	9307.45	10220.1	281.958	386.95	0	494.997	4872.56	2196.96	1973.45	964.922	539.042	457.39	399.404	542.266	689.153	768.048	287.59	542.266
Enter1	Sick	11519.4	0	0	0	0	5853.84	7419.3	1372.68	0	726.681	0	7072.16	6740.17	9451.84	7879.4	0	637.168	15101.8	6602.24	0	295.844	0	9951.73	10078.6	746.459	0	0	9530.42	2125.32	0	8527.2	16075.9	0	0	0	0	1405.86	906.824	836.246	0	0	0	531.702	0	749.054	910.954	0	0
Enter1	Sick	3851.74	0	0	0	0	1662.45	2253.43	336.721	0	414.562	100.666	6679.77	7494.39	8303.69	7045.17	0	4207.7	11414.1	12099.9	0	0	54.7018	7295.57	6897.12	238.346	0	90.1358	8733.83	7890.1	0	10582.8	5232.19	0	0	0	117.306	6236.56	4292.92	687.74	0	36.4139	18.876	156.345	103.182	241.459	397.293	77.0576	103.182
Enter2	Sick	10777.6	0	0	0	0	4263.11	4895.54	1585.25	0	1450.4	0	7333.01	6968.48	10033	7276.01	0	452.353	11758.5	4794.32	0	0	181.813	8909.74	7692.85	738.498	0	850.895	9366.97	5133.56	0	10231.7	15646.7	0	0	0	0	1391.64	992.855	2030.15	0	631.03	455.64	724.748	83.603	926.513	1043.31	0	83.603
Enter2	Sick	7733.36	0	0	0	0	5668.12	6645.21	1302.87	0	0	0	7223.85	6722.85	9275.62	6664.89	0	686.769	14527.9	10815.7	0	0	0	7656.44	7637.47	1267.19	0	0	9431.74	5869.29	0	7983.1	16864.4	0	0	0	0	3087.11	1999.25	1586.9	0	1436.85	916.368	0	0	0	2198.22	0	0
Enter2	Sick	5015.95	0	961.102	0	0	3798.64	5743.78	3961.26	1450.92	3228.53	0	4847.51	3841.56	6159.89	7751.73	1458.06	0	12449.1	8664.05	0	0	3815.57	5622.34	5622.34	2798.13	0	2814.36	6122.98	3510.34	0	4140.91	11504.4	886.917	1453.22	0	4931.28	3831.07	2932.85	4227.67	0	3140.3	2487.76	1404.88	3255.86	1065.9	1404.86	2528.22	3255.86
Enter2	Sick	11435.2	0	0	0	0	6552.68	10258.3	956.154	0	0	396.786	9169.57	8226.03	8318.34	6027.51	0	420.366	13735.7	8653.42	0	0	1412.89	9344.58	9409.95	644.826	0	334.571	8562.3	1314.87	0	7879.85	18839.5	0	0	0	413.468	876.887	445.861	1164.46	0	0	0	451.618	0	513.654	386.564	0	0
Enter2	Sick	7336.18	96.1178	107.389	533.561	0	4083.37	5703.35	2233.2	0	419.336	595.973	5384.54	5391.1	6602.33	5006.66	172.53	2342.99	8275.89	8031.82	0	0	599.034	6700.83	5268.32	650.614	0	1165.79	6291.38	5068.61	98.0164	8791.81	12231.1	0	329.977	0	750.495	5186.78	3253.24	1989.65	2032.33	768.131	548.521	708.428	923.437	778.521	1247.26	650.448	923.437
Enter2	Sick	11096.3	0	0	0	0	6823.51	8721.63	524.191	0	0	535.407	8083.93	7420.85	8342.28	6432.85	0	0	14904.7	8581.34	0	0	1606.14	8267.81	8012.51	629.021	0	438.229	8483.03	806.749	0	8037.55	21307.8	0	0	0	180.142	1434.09	1007.83	1185.14	0	0	0	261.059	0	665.301	580.177	0	0
Enter2	Sick	11358.3	0	0	0	0	4051.12	5213.54	456.162	0	0	156.152	6813.98	5654.64	9258.1	9882.67	0	442.694	18368.1	9390.41	0	0	412.037	9472.88	9472.88	519.52	0	597.507	9626.81	462.012	0	7176.39	30678.2	0	0	0	138.298	2928.11	1134.9	441.203	0	222.481	113.032	608.494	0	1073.22	672.194	0	0
Enter2	Sick	7399.43	0	120.685	0	0	3049.59	4452.08	1525.57	0	0	167.484	4628.64	4456.4	7783.54	5924.61	0	2511.06	11682	7017.87	0	0	286.519	6920.54	6811.87	525.831	0	0	7691.08	5347.95	147.421	9074.71	13556.9	0	0	0	331.298	6459.49	4020.5	1186.26	1619.28	410.214	203.762	356.008	909.668	394.664	1228.96	748.898	909.668
Enter2	Sick	12710.8	0	0	0	0	3742.85	4646.44	298.92	0	0	0	3690.98	3228.66	7758.25	12042.9	0	616.909	19666.8	6524.89	0	0	1253.47	11591.1	11889.5	584.373	0	0	8250.15	418.741	0	7111.12	21142.8	0	0	0	166.793	2834.99	1712.93	0	0	0	0	760.241	0	949.045	90.0255	0	0
Enter2	Sick	6380.6	0	0	0	0	0	0	0	0	0	0	11020.3	10890.5	11171.1	6899.64	0	0	16169.3	12160	0	0	0	12032.2	13002.2	0	0	0	11034.6	8046.49	0	9966.64	12063.2	0	0	0	0	5225.91	0	2570.52	0	0	0	0	0	0	0	0	0
Enter3	Sick	3263.09	0	224.467	0	0	2869.68	3484.59	757.53	0	705.902	465.812	6060.84	6896.96	8314.06	5646.46	103.661	4048.05	9615.39	7569.68	0	0	1020	5448.24	4789.04	345.171	0	374.179	8979.63	7275.75	420.107	7596.65	5051.58	0	679.45	0	525.015	8215.31	5641.87	2354.59	3046.32	596.207	1070.14	574.453	854.615	758.985	691.952	752.517	854.615
Enter3	Sick	9601.44	90.5301	73.5402	0	0	4431.64	5628.92	2478.57	267.295	1199.63	770.425	6044.47	5808.61	8726.58	5699.22	56.1089	1596.3	9550.46	9033.26	0	569.151	1006.2	9667.97	7976.45	2438.3	0	624.937	8665.8	3407.68	0	6632.76	13972.8	0	580.606	0	556.817	3963.32	3177.69	1762.08	3271.03	851.704	547.366	651.251	263.947	1191.93	1127.35	204.694	263.947
Enter3	Sick	8723.29	0	0	0	0	2259.3	3120.72	897.329	0	212.312	0	3428.84	3101.74	10158.1	12155.1	0	512.173	23345.2	9786.6	0	0	702.299	10691.3	11351.5	0	0	0	10870.4	3612.67	156.461	5239.61	29215.4	0	0	0	0	804.765	458.152	1565.3	0	278.174	182.406	404.618	0	696.907	522.914	0	0
Enter3	Sick	10745.6	0	0	0	0	6720.66	9347.39	0	0	0	0	0	0	0	18439.9	0	0	25232.8	0	0	0	0	12220.7	12220.7	0	0	0	0	7840.68	0	0	32758.4	0	0	0	0	0	0	0	0	0	0	0	1591.28	0	0	1634.08	1591.28
Exit1	Sick	12094.7	0	0	0	0	4239.03	5646.41	451.984	0	149.201	345.378	6428.07	5486.76	9714.92	8352.49	0	346.001	18423.6	8015.47	0	0	1174.22	10264.3	10007.3	386.738	0	0	9863.34	1028.27	0	6763.12	23131.8	0	0	0	0	1536.11	1079	698.307	0	330.213	183.163	882.744	0	950.218	536.092	0	0
Exit1	Sick	0	0	0	0	0	0	0	0	0	0	0	0	0	0	0	0	0	0	0	0	0	0	0	0	0	0	0	0	0	0	0	78641	0	0	0	0	0	0	0	0	0	0	0	0	0	0	0	0
Exit1	Sick	3297.73	0	1928.07	0	0	5081.91	6708.09	6418.47	3358.03	1688.65	0	6524.36	0	5980.93	6406.75	2767.02	0	10367.3	8663.46	0	0	2781.5	8190.57	7482.5	1578.44	0	0	6358.1	4721.68	0	4819.1	7414.32	0	0	0	5831.52	4701.31	4132.81	5671.15	0	0	3588.96	0	4880.53	0	3288.86	4546.42	4880.53
Exit1	Sick	7167.84	0	0	0	0	2585.75	2725.02	0	0	0	0	4171.01	3679.33	7286.14	13292.9	0	0	22978.7	8159.8	0	0	0	12394.8	12394.8	0	0	0	7897.76	1878.56	0	3097.81	32077.7	0	0	0	0	840.02	0	2149.69	0	0	0	0	0	504.134	606.401	0	0
Exit1	Sick	10954.9	0	0	0	0	2500.06	5338.54	1668.42	37.6647	139.594	143.739	5008	4869.04	11659.1	9458.63	0	948.836	17853.4	10610.6	0	171.06	94.0667	11375.1	11375.1	3150.12	0	236.822	12017.2	1641.05	0	4079.18	19486.3	0	0	0	209.74	2323.33	1546.41	802.499	0	710.879	417.769	1096.25	68.1765	1442.67	1739.51	55.9454	68.1765
Exit1	Sick	7366.11	0	0	0	0	0	3143.9	0	0	0	0	4771.34	3701.67	0	13318.3	0	0	24408.9	2516.44	0	0	0	12227.5	12227.5	0	0	0	0	0	0	3884.02	29015.9	0	0	0	0	1779.97	1101.83	0	0	1439.89	869.676	0	607.921	0	0	449.086	607.921
Exit1	Sick	10979.2	0	0	0	0	7029.44	9015.9	1624.52	0	53.8131	0	6848.15	6583.86	12060.5	5093.43	0	0	12858.2	7778.13	0	693.931	80.3439	12336	12336	1226.94	0	0	11753.6	5707.52	0	7381.09	15076.5	0	0	0	253.669	0	0	1233.46	0	0	0	1233.18	0	1229.2	721.725	0	0
Exit1	Sick	3217.15	0	154.331	1478.51	0	3590.88	4104.7	2697.12	939.877	2197.79	512.816	5050.63	5409.94	4999.6	5979.33	605.567	3566.88	6176.11	6485.28	0	0	2677.26	4645.42	3967.72	2408.06	0	2052.45	5157.53	5304.78	0	4491.6	4908.49	311.732	2743.83	0	2032.84	7249.77	4795.29	4445.62	3672.38	2032.22	2133.38	1527.09	2469.06	1211.84	1722.7	2006.33	2469.06
Exit1	Sick	5603.08	0	0	0	0	2794.41	4854.97	0	0	0	1762.39	5098.18	5607.01	6014.39	7938.93	0	1762.51	13517	9910.79	0	0	1288.54	7034.05	6677.77	0	0	0	6307.72	6520.8	0	10731.2	13384	0	0	0	0	5094.57	1809.56	0	0	0	0	0	0	966.173	0	0	0
Exit1	Sick	2912.01	0	2379.88	0	0	3624.12	5249.39	4465.56	2605.52	3843.39	0	4522.36	4205.2	3548.05	5308.3	2737.11	2950.19	5254.92	8951.94	0	0	4354.91	2745.89	2496.63	3298.26	0	409.944	3829.12	3983.83	0	3552.7	3536.36	1187.98	2220.83	0	7707.08	3498.22	4575.5	4356.06	1293.71	3492.9	3725.65	2581.32	5502.54	2218.93	4318.7	5314.18	5502.54
Exit1	Sick	11244.9	0	0	0	0	2837.96	3901.08	1476.61	158.559	1055.3	188.092	5167.47	4820.03	9818.09	11219.2	0	704.517	20813.6	7750.37	0	214.247	161.411	10040.4	10040.4	1763.3	0	601.197	10643.3	1603.13	7.53163	2052.87	27300	0	0	0	481.606	1078.58	712.328	763.392	602.7	441.322	403.955	496.491	127.829	716.989	1194.06	116.256	127.829
Exit1	Sick	9585.33	0	0	0	0	7519.25	8330.92	0	0	0	0	3378.32	2917.48	6911.82	11681.2	0	0	20754.7	6232.01	0	0	0	10968.8	10968.8	0	0	0	7343.36	0	0	3565.08	21770.2	0	0	0	0	0	0	0	0	0	0	1260.13	0	1020.03	0	0	0
Exit1	Sick	6275.39	453.377	674.721	0	190.955	4376.3	4926.8	3741.76	1865.1	1800.85	401.272	4348.26	3802.42	5817	5994.86	1316.61	2547.13	7303.7	7996.24	367.632	59.068	2292.38	5675.77	5424.27	2447.18	0	2087.08	5621.93	4014.69	0	4932.31	8904.41	917.668	1654.11	0	3131.63	4781.59	4118.08	3277.04	1030.86	2228.01	1923.67	1572.62	2351.06	1789.74	1958.6	2129.34	2351.06
Exit1	Sick	3779.42	223.325	456.314	1741.59	0	3727.47	3930.43	3219.93	746.136	1463.17	0	6269.58	5721.06	5692.54	6083.93	874.87	3253.49	8573.71	6875.08	0	0	2053.44	4516.85	4140.29	1538.5	0	2072.06	5811.68	5564.63	0	3749.02	1652.36	354.451	1804.04	0	2909.47	6242.32	5257.31	4875.46	2389.44	3643.52	3741.71	1659.25	4399.33	1302.92	5038.49	3097.38	4399.33
Exit1	Sick	11721.3	0	0	0	0	5724.59	6551.44	545.716	0	240.152	279.141	5952.22	5282.2	9498.83	7500.52	0	441.477	15613.2	8506.97	0	0	1570.76	11390.7	11415.1	1120.15	0	174.025	9538.54	576.624	0	7057.89	24994.1	0	0	0	262.485	1421.87	336.96	1428.22	310.686	0	213.823	718.603	0	951.369	526.034	0	0
Exit1	Sick	11372.9	0	0	0	0	5546.95	7345.54	707.882	0	251.634	0	7688.64	7288.96	10241.6	7357.63	0	559.106	12556	10097.3	0	0	1143.52	9724.68	8834.61	2091.27	0	1174.94	10265.8	1718.2	0	6896.75	16988.4	0	0	0	0	888.744	588.978	1060.04	260.92	356.617	191.48	817.564	102.213	968.562	1138.35	0	102.213
Exit1	Sick	11518.2	0	0	0	0	5744.97	7212.4	349.846	0	122.138	292.861	8394.06	7274.86	9928.02	7258.15	0	191.002	16812.6	9609.25	0	113.258	1602.19	11231.4	9187.13	767.629	0	388.55	9983.31	327.833	0	6420.62	20120.2	0	0	0	61.11	595.749	390.289	616.322	0	0	0	518.845	0	527.66	353.288	0	0
Exit1	Sick	0	0	0	0	0	9513.28	8198.16	0	0	0	0	0	0	8797.78	14542.1	0	0	26345.7	0	0	0	0	0	17952.3	0	0	0	9015.41	0	0	0	30000.9	0	0	0	0	0	0	0	0	0	0	0	0	0	0	0	0
Exit1	Sick	5703.87	0	0	0	0	1018.04	766.651	0	0	0	0	7790.77	8264.62	8350.92	6734.34	0	3192.91	14634.3	9538.43	0	0	0	7523.77	8064.93	0	0	0	8805.49	6829.42	0	9755.74	11697.2	0	0	0	0	4405.12	5203.04	2849.7	0	0	0	0	0	0	0	0	0
Exit1	Sick	11314.3	94.1409	182.257	0	0	4104.27	4752.51	2548.68	250.983	439.697	338.8	6169.64	6101.1	10774.9	7242.45	201.674	985.478	13144.2	9523.87	0	189.303	635.465	10838.3	10838.3	2123.3	0	938.556	10630.7	1160.74	0	5592.42	16558.1	74.1794	556.277	0	958.111	1543.72	1061.95	1020.7	418.343	929.947	546.246	1251.74	605.407	1265.15	1014.05	534.517	605.407
Exit1	Sick	7690.88	70.8286	338.047	0	179.998	3668.99	4139.38	3423.45	685.067	830.584	669.257	4522.18	2950.89	6638.14	7445.43	387.967	1741.74	12476.4	6704.85	0	0	1144.19	7442.33	7470.11	1309.06	0	515.543	6899.53	3086.85	0	4580.91	11816	279.774	2113.71	0	1346.1	2621.58	2147.12	1397.81	3141.89	1127.08	727.44	564.052	883.916	419.117	1153.75	751.577	883.916
Exit1	Sick	10369.6	0	0	0	0	5190.32	6382.99	989.969	0	0	0	5183.14	5847.49	10953.4	12024.3	0	0	17871.7	10236.2	0	0	0	12673.8	12856.7	1362.76	0	0	11376.7	1915.25	0	4942.15	21735.2	0	0	0	357.346	0	0	714.324	0	0	0	0	0	727.356	685.264	0	0
Exit1	Sick	9504.86	0	0	0	0	6046.52	7276.51	482.572	0	0	170.489	6066.5	5893.31	8365.49	8198.66	0	465.762	15831.5	8974.79	0	0	82.6714	10478.4	10478.4	1768.59	0	718.674	8689.16	3131.58	0	5453.4	20533.8	0	0	0	457.982	857.311	556.209	879.765	401.982	297.403	255.961	503.018	0	703.066	789.506	0	0
Exit1	Sick	9562.85	0	0	0	0	5597.75	8021.26	0	0	695.97	0	6890.85	7702.09	9498.88	8131.97	0	0	15675	10008.4	0	0	0	7400	7400	0	0	0	9841.29	5551.03	0	5753.05	23020.2	0	0	0	0	2755.16	2067.44	991.361	3077.08	998.344	547.033	0	0	555.649	2121.13	0	0
Exit1	Sick	8265.3	0	0	0	0	4336.78	6774.43	1510.42	0	0	635.96	5747.58	5480.06	7220.79	8587.85	0	691.395	16794.8	10191.9	0	0	0	10454.4	10554.8	555.209	0	0	7450.54	2445.65	0	6568.38	21182.6	0	0	0	0	1730.32	772.799	2642.56	0	1122.99	1393.96	0	0	0	1588.28	0	0
Exit1	Sick	10445.4	0	0	0	0	3173.17	3767.46	1390.33	0	480.014	0	4738.17	4099.62	7342.23	7171.47	0	421.856	20206.9	6270.76	0	0	666.987	8018.04	8124.62	1009.91	0	675.361	7840.04	1430.34	0	6178.64	18847	0	0	0	0	5147.6	373.22	820.977	660.148	577.173	438.939	499.087	0	848.603	1048.39	0	0
Exit1	Sick	6905.66	0	0	0	0	5924.82	8587.58	2619.64	0	0	1260.82	6635.07	6568.89	5853.93	6402.03	0	0	11567	7455.7	0	0	0	7165.92	7165.92	0	0	0	5898.65	3657.99	0	6526.44	14820.4	0	0	0	0	4500.75	3325.19	0	5913.98	0	0	0	0	0	2711.12	0	0
Exit1	Sick	10700.6	0	0	0	0	3376.03	3199.44	123.026	0	398.373	0	5784.33	6064.66	9847.96	8393.37	0	168.436	20330.3	10123.4	0	0	0	12108.3	12108.3	277.143	0	221.121	10317.3	6179.65	0	5021.84	17999.8	0	0	0	173.608	1764.42	1315.9	613.285	0	232.34	275.17	352.83	0	459.534	574.078	0	0
Exit1	Sick	9955.78	0	0	0	0	0	0	0	0	0	0	0	0	0	13335.1	0	0	24579	6333.51	0	0	0	9833.63	9833.63	0	0	0	0	0	0	5695.68	28974.7	0	0	0	0	0	0	0	0	0	0	0	560.346	0	0	0	560.346
Exit2	Sick	11030.9	0	69.2887	0	0	4645.51	6197.08	1285.04	149.335	368.976	375.463	4983.84	4087.27	8370.62	8849.82	70.031	635.573	17428.6	7968.28	0	180.468	166.353	11778.9	11778.9	1123.82	0	694.345	8772.05	1262.81	0	5650.45	21695	0	0	0	428.272	1581.68	1116.05	1387.6	131.408	457.944	264.999	743.508	174.484	920.041	743.162	165.807	174.484
Exit2	Sick	9790.28	0	0	0	0	3698.98	3559.75	0	0	0	0	4677.29	4233.24	7947.35	13845	0	0	20690.7	8356.74	0	0	0	12137.9	12137.9	429.581	0	0	8463.4	3403.56	0	5974.58	22907.1	0	0	0	0	1427.16	1002.63	0	0	0	330.305	0	0	0	304.263	0	0
Exit2	Sick	9283.51	0	0	0	0	3435.27	6407.88	1362.6	337.154	185.26	264.451	6077.06	5918.41	8675.52	10121.6	0	913.252	15125.2	8675.25	0	0	272.982	9548.94	9548.94	1299.54	0	332.167	8916.91	1378.22	0	6729.51	22790.8	0	0	0	541.073	2165.04	1481.2	835.874	1171.02	426.049	217.983	160.172	204.111	106.535	1191.5	200.426	204.111
Exit2	Sick	10725.4	0	0	0	0	3849.91	3968.4	625.238	0	0	0	3633.74	4321.64	7225.34	9380.76	0	0	18255.7	10565.2	0	0	0	8340.4	8626.24	507.59	0	0	7726.15	2555.67	0	5729.72	24554.7	0	0	0	0	1613.06	1081.7	0	0	483.898	418.588	0	0	594.724	672.912	0	0
Exit2	Sick	10408.3	0	0	0	0	4080.01	7546.13	0	0	0	0	5040.8	7479.36	9565.21	9493.55	0	0	12507.5	3238.83	0	0	0	9069.06	9760.69	416.701	0	0	8797.18	2404.9	0	12444.6	13602.8	0	0	0	0	3288.47	1455.9	0	0	0	0	502.922	0	589.392	414.431	0	0
Exit2	Sick	10975.3	0	0	0	0	2014.08	3417.82	499.051	0	0	76.0016	4123.62	3828.31	8755.14	10032.4	0	207.042	21228.5	8097.76	0	0	0	11267	11332.3	565.228	0	419.672	9399.68	1377.95	0	3862.77	26772.7	0	0	0	119.654	1672.44	1128.83	244.609	213.42	0	0	752.272	72.6701	1052.57	687.151	69.874	72.6701
Exit2	Sick	8371.57	0	0	0	0	1650.46	2900.12	0	0	0	0	5256.32	3699.96	8776.72	13313.3	0	0	25786	3354.15	0	0	0	11984.9	11984.9	0	0	0	9415.26	0	0	1896.77	33828.7	0	0	0	0	2159.82	1204.49	0	0	0	0	0	0	0	0	0	0
Exit3	Sick	10054.8	0	0	0	0	4673.61	6713.47	1311.49	0	0	0	5307.18	4701.94	8084.08	9167.37	0	363.481	17518.9	9162.27	0	83.7057	0	10510.7	10510.7	1117.45	0	148.682	8519.24	2212.41	0	6284.01	22473.1	0	0	0	358.105	750.857	338.46	1060.86	0	267.853	210.682	529.657	0	615.35	1484.93	0	0
Exit3	Sick	11903.2	0	0	0	0	4031.07	5091.14	559.452	0	187.849	112.816	5415.01	4902.83	8750.24	9426.8	0	608.409	16337.5	7950.9	0	0	172.857	10488.3	10488.3	500.627	0	0	9259.62	1361.97	0	7684.67	18274	0	0	0	97.4216	2101.54	1102.32	629.383	0	341.147	189.001	752.825	124.998	823.071	766.498	116.221	124.998
Exit3	Sick	0	0	0	0	0	0	0	0	0	0	0	0	0	0	0	0	0	0	0	0	0	0	0	0	0	0	0	0	0	0	0	0	0	0	0	0	0	0	0	0	0	0	0	0	0	0	0	0
[truncated: 458 more columns]

## Sheet: metagenome function
TimePoint	status	Prevotella_copri	Brachyspira_pilosicoli	Prevotella_sp_885	Campylobacter_hyointestinalis	Bifidobacterium_pseudocatenulatum	Escherichia_coli	Prevotella_sp_CAG_520	Lactobacillus_amylovorus	Treponema_berlinense	Helicobacter_macacae	Prevotella_sp_CAG_1092	Lactobacillus_salivarius	Campylobacter_coli	Catenibacterium_mitsuokai	Prevotella_sp_AM42_24	Helicobacter_equorum	Streptococcus_equinus	Eubacterium_eligens	Lactobacillus_reuteri	Lactobacillus_animalis	Prevotella_stercorea	Other	Prevotella_sp_CAG_5226	Dorea_longicatena	Megasphaera_elsdenii	Bacteroides_sp_CAG_530	Bifidobacterium_longum	Oscillibacter_sp_57_20	Helicobacter_bilis	Phascolarctobacterium_succinatutens	Bifidobacterium_adolescentis	Lactobacillus_johnsonii	Bifidobacterium_breve	Ruminococcus_torques	Campylobacter_jejuni	Lactobacillus_ruminis	Faecalibacterium_prausnitzii	Streptococcus_pasteurianus	Veillonella_parvula	Prevotella_sp_CAG_279	Roseburia_faecis	Clostridium_sp_CAG_510	Holdemanella_biformis	Roseburia_hominis	Streptococcus_lutetiensis	Dorea_formicigenerans	Eubacterium_rectale	Enterobacter_cloacae_complex
12mo	Healthy	46.0596	2.70406	0.02949	0	0	0	3.21451	1.00865	4.32219	0.13127	3.25227	0.67668	0	1.60563	3.19856	0	2.45539	3.71361	0.54139	1.15903	0.03688	25.8908	0.03949	4.33046	0	0	0	0.95528	0.16314	1.09529	0	0.11687	0	0	0	0	0.99012	0	0	0.19706	0.14809	3.44855	0.1225	0.1552	0	0.09643	1.73518	0
12mo	Healthy	55.3906	0.57634	0.03214	0	0	0	0.70925	7.01427	2.53733	1.82152	3.92107	4.25942	0	0.11355	4.26933	0	2.86797	2.80812	1.13481	2.17437	0	10.3699	0	0.24313	0	0.02635	0	0.11237	0	0.09416	0	1.39862	0	0	0	0	0.87144	0	0	0.59713	0.09357	0.80327	0	0	0	0	0.7741	0
12mo	Healthy	47.9297	0.33285	0.01378	0	0	0	1.02523	2.47578	2.34143	7.31725	3.54765	3.39599	0	0.35298	3.97441	0.05059	3.41989	3.3471	1.80929	2.39538	0	16.2707	0.12874	0.53075	0.16395	0.04926	0	0.83152	0.05489	0.09914	0	0.79821	0	0	0	0	1.12183	0	0	0.19158	0.25952	2.40614	0	0	0	0.10814	1.37796	0
12mo	Healthy	30.6667	26.8867	0.02675	0	0.00595	0	1.19028	1.24323	1.27537	11.4823	2.80543	0.88801	0	1.33348	3.09748	0	2.24829	3.51802	0.63127	1.73857	0	10.9622	0.35063	0.98998	0.11871	0	0	0.25291	0.19366	0.06971	0	0.05653	0	0	0	0.61343	1.60608	0	0	0.15427	0.14478	1.34038	0	0	0	0	1.51806	0
12mo	Sick	51.0827	6.7226	0.14577	0.05322	0.01538	0.02934	1.0133	4.19891	0.20279	0.01582	3.48959	6.20857	0	1.0909	3.9595	0	1.52263	3.84289	1.11815	0.30753	0.08335	14.8971	0.54826	0.3704	4.50629	0.0218	0	0	0.37231	0.1809	0	1.10276	0	0.01725	0.02196	0.15747	0.66491	0	0	0.04873	0.454	0.00271	0.0816	0	0	0.07257	1.39701	0
12mo	Sick	51.1661	3.02549	0.37183	0.92091	0.06032	0.19638	0.50187	0.0104	4.3114	16.1924	4.01729	0.14216	0.2001	0	4.28698	1.07702	0.56903	2.06988	0.11807	0.25272	0.15295	10.3567	0.94745	0.01106	0.28181	0.06592	0	0.63804	1.11435	0	0	0	0	0	0	0	0.67475	0	0	0	0.18168	0.7914	0.0422	0.0897	0.43728	0.02088	1.74134	0
12mo	Sick	35.6595	1.41409	0.48744	0.36133	0.11243	0.10278	4.5113	2.25499	15.1703	0.2148	3.51042	1.73966	0.20701	0.33464	3.07599	0.02933	2.85136	2.94718	2.38128	1.01145	0.29029	21.3324	0.36325	0.71961	1.2081	0.20643	0.0093	1.07519	0	0.36172	0	1.17978	0	0.04365	0.15716	0.06826	0.54982	0	0	0.15784	0.16494	0.27387	0.07207	0.3379	0	0.09068	0.45832	0
12mo	Sick	65.9449	0.16633	0.20922	0.05731	0.01959	0.10057	4.74141	0.24015	2.18494	0	6.01389	0.4483	0.55009	0.14715	5.06798	0.22306	0.49027	4.66645	0.15255	0.03676	0.21869	8.32035	0.47705	0.25401	0.63971	0.10976	0	0.3126	0.14264	0.25872	0	0.12147	0	0	0.35595	0	0.61119	0	0	0.63141	0.14541	0.22276	0.06555	0	0	0.09781	0.62941	0
12mo	Sick	28.3595	3.98234	6.01617	0	0.14484	0	9.36067	11.5923	1.80251	0.0557	4.60134	0.28167	0.0632	0.16839	3.49718	1.07454	0	4.62738	6.99971	0	3.175	14.1975	0.09224	1.14996	0.43932	0.98401	0	1.46418	0.48268	1.31442	0.07904	1.73177	0	0.53466	0	0	0.92679	0	0	0.15946	0.19726	0	0.11771	0	0	0.2378	0	0
12mo	Sick	92.2755	0	7.72447	0	0	0	0	0	0	0	0	0	0	0	0	0	0	0	0	0	0	0	0	0	0	0	0	0	0	0	0	0	0	0	0	0	0	0	0	0	0	0	0	0	0	0	0	0
12mo	Healthy	36.8855	1.1009	0.3874	0	0	0	2.99214	7.28907	4.10998	0.04848	4.48321	7.71713	0	0.18355	4.71662	0	3.54746	1.24549	2.39893	2.49414	0.15964	20.2403	1.06542	0.53767	1.44066	0.11487	0	0.80772	0	0.27572	0	2.60587	0	0	0	0.18994	0.45356	0	0	0.48582	1.24649	1.40868	0.08685	0.2004	0	0.01362	0.58412	0
12mo	Sick	18.7446	7.99808	0.84255	0.20301	0.08367	0.59934	0.51286	0.37657	3.71682	43.8749	1.10937	1.03156	0.55781	0.24771	1.58474	0	1.15743	1.42947	0.30423	0.81353	0.21312	14.5986	0.32763	1.09451	0.47713	0.04584	0	0.5038	0	0	0	0.78548	0	0.02199	0.12894	0	0.42372	0	0	0	0.39645	0.53609	0.01399	0.03023	0	0	0.25063	0
12mo	Sick	73.417	0.19617	0.1846	0.05619	0.02575	0.06124	0.50038	0.23252	2.79128	1.34837	1.89599	0.89697	0.02535	0.00807	4.93507	0	0.43015	1.73715	0.26681	0.23302	0.07886	10.6791	0.54032	0.4909	0.23121	0.10204	0	0.18604	0	0	0	0.16831	0	0.02257	0.02546	0.03555	0.74507	0	0	0.24291	0.26818	0.98574	0.03573	0.01052	0	0	0.39442	0
12mo	Sick	63.3047	0.87153	0.21986	0.06355	0.02203	0.21821	0.84311	0.19943	1.4864	0.01881	4.6694	1.56153	0.02393	0.12004	7.42175	0.00256	1.15883	4.05659	0.29437	0.38906	0.1065	12.9478	0.23381	0.49229	2.61339	0.11369	0.01376	0.30181	0	0.05257	0	0.12398	0	0.00246	0.03281	0.0589	1.10879	0	0	0.14588	0.76752	0.05317	0.0262	0.06098	0	0.09666	1.6852	0
12mo	Healthy	15.5597	5.98184	0.36111	0	0.25404	0	6.40483	4.05028	1.86734	29.6566	1.6303	3.34409	1.05572	1.67697	1.92774	0.15522	6.08165	0.54581	1.61684	0.61453	0.15096	17.0645	0.12884	1.8816	1.21659	0.02173	0	0.98688	0.08476	1.01065	0	1.75796	0	0	0	0.06256	0.1023	0	0	0	0.04894	0.30402	0	0	0	0.11318	0.12074	0
12mo	Healthy	51.3288	0	0	0	0	0	2.21327	1.39018	9.91971	9.10801	5.70139	0.62031	0	0	13.2904	0	3.09841	3.16263	0.16682	0	0	0	0	0	0	0	0	0	0	0	0	0	0	0	0	0	0	0	0	0	0	0	0	0	0	0	0	0
12mo	Healthy	28.5133	17.0276	0.4813	0	0	0.18476	0.9478	0.51653	12.8918	4.80338	5.09291	0.98315	0	1.08033	12.1406	0	0.20206	2.37164	0.12413	0.24847	0	12.3902	1.57579	0.53007	0.02206	1.61267	0	0	0	0	0.44232	0	0	0.05165	0	0.19863	0.95162	0	0	0	1.00613	0.10534	0.01296	0	0	0.02036	0.96972	0
12mo	Sick	64.2439	2.53526	0.32554	0.48864	0.05745	0.20115	0.84481	2.98386	3.87672	0.72534	3.94019	1.9485	0.13229	0.01878	6.38624	0	0.59926	1.55198	1.68041	0.75755	0.12849	6.57367	0.3214	0.06276	0.19972	0.12265	0	0.53741	0	0	0	0.64004	0	0	0	0.07439	0.41009	0	0	0.14436	0.10684	0.29523	0	0	0	0	0.36593	0
12mo	Sick	24.3529	0.60261	1.1942	0.59189	0.12424	45.9208	5.1681	0.08241	0.06345	0.11107	0.14959	7.50475	0	0.28658	1.89137	0	0	0	0	0	0.76738	11.1887	0.4264	2.01404	2.64084	0.06051	0	0	0	1.90054	0	0	0	0.12782	0.21774	0	0.26573	0	1.20529	0	0	0	0.02099	0	0	0.43662	0	0
12mo	Healthy	26.6232	0.49097	0.00887	0	0	0	3.97797	11.7269	9.53507	0	3.14049	8.73294	0	0.6534	1.00269	0	1.04138	0.30241	5.3462	4.40233	0.01034	23.0049	0	0.32424	3.7084	0	0	0.28351	0	0.06167	0	6.74219	0	0	0	0.03276	0.18556	0	0	0	0	0.10507	0	0	0	0	0.01264	0
12mo	Healthy	28.7899	12.9776	0.44287	0	0.16092	0	0.50116	1.60543	1.11799	26.5023	3.20662	3.58888	0	1.51489	2.63245	0	0.28478	2.03726	1.75176	5.33833	0	7.54695	0	2.6367	0	0	0	0.30369	0	0	0	0.39277	0	0	0	0	0.58214	0	0	0	0	0.71332	0	0	0	0.13291	0.93316	0
12mo	Healthy	45.232	0.57739	0.08374	1.59263	0	0	0.65587	0.41999	15.7878	0	13.0689	0.49371	0	0.09621	0.18004	0	1.02705	0.51334	4.13442	2.79146	0.37042	12.975	4.64642	0.20678	0.01865	0	0	0.50288	0.2843	0.02568	0	0.63542	0	0.12153	0	0	0.55068	0	0	0.28691	0.03355	0.00986	0.23123	0	0	0.58674	0.09133	0
1mo	Sick	6.18782	43.7932	0.08243	0.03983	0	0	0.01663	0	0	0	0.11256	0	1.47475	2.66044	0	0	0	0	0	0	0	45.6323	14.4094	0.4124	0	2.36029	0	0	0	0	6.88635	0	0	1.36269	0	0	0.13451	0	0	0	0	0	0	14.484	0	0	0	0
1mo	Sick	1.86674	91.9953	0.05101	0.03635	0.02663	0	0.05347	0	0	2.58615	0	0	0	0.44753	0	0	0	0	0	0	0	2.93683	0.12008	0.12691	0	0	0	0.26285	0	1.15355	0	0	0	0	0	0	0.03983	0	0	0.78686	0	0	0	0	0	0.29229	0	0
1mo	Healthy	1.59791	5.51685	26.5205	0	0	0.05886	0.3698	0.09493	0	0.23119	0.00906	0	1.363	4.61493	0.00421	0	0	0	0.12706	0	0	59.4917	1.0101	0.76844	6.76956	0.12452	16.9545	0	0	0	0	0.35311	22.3811	0	3.78923	4.39427	0.08263	0	0	0.01611	0	0	0.2756	0	0	0.04725	0	0
1mo	Sick	0.17673	98.6243	0.00551	0	0	0.09216	0.25958	0	0	0	0	0	0.02328	0.07679	0	0	0	0	0	0	0	0.74163	0.12376	0.04926	0	0	0	0	0	0.18826	0	0	0	0	0	0	0	0	0	0	0	0	0	0.06005	0	0	0.0214	0
1mo	Healthy	6.56034	0.18567	5.43122	0.0518	14.9545	0.06942	8.26437	0.1371	1.13854	1.70698	1.03898	0.27812	0.03575	4.85413	0.30957	0	0.16681	0.078	0.05807	0.34251	0.34437	53.9937	4.00661	5.60112	4.7244	2.21118	0.6516	1.5432	0.3253	0.46416	13.0371	0	0.27587	1.5376	0	4.00815	0.65189	0	0.04685	1.10492	0.94355	0.26049	0.24049	0.38994	0	0.52386	0.9483	0
1mo	Healthy	2.20697	76.014	0	0	0	0	1.5401	0	0	0.01103	0.30509	0	0	0.03415	0	0	0	0	0	0	0.00389	19.8848	3.05821	0	4.51601	0.29195	5.18512	0	0	1.62008	0	0	0	2.56624	0	1.34132	1.15503	0	0	0	0	0	0	0.05205	0	0	0	0
1mo	Sick	5.00226	25.1657	12.5431	0.16015	0	0	0.17	0	0.01928	11.1513	0.0234	0	0	12.036	0	0	0	0	0	0	1.95644	31.7723	1.73052	2.77532	0	1.64795	10.0837	0	0	3.0929	0	0	0	5.27694	0	0	0.23708	0	0	0.28019	1.64245	0	0.8903	3.43077	0	0.07937	0	0
1mo	Healthy	4.47882	0.3159	34.0736	6.56474	0	0	0	0.18243	0	4.71779	0	0	7.65121	4.91204	0	0	0	0	0	0	0	37.1034	0	2.98314	0.0899	0	9.38652	0	0	2.86088	8.2699	0	0	0	0	6.31881	0	0	0	0	0	0	0.26739	1.26396	0	0	0	0
1mo	Sick	2.81894	22.582	3.44838	0.05388	34.3133	0.02782	4.45329	3.42225	0	1.06761	0.07238	0.1193	0.10758	2.99109	0.08089	0.01524	0.02526	0	0.19867	0.01536	0.177	24.0097	2.54175	4.42096	10.6847	0.72309	0	0.00461	0	0.0503	0	0.04874	0	0.00175	0.5559	0.66309	0.03015	0	0	0	0.14205	0	0.92316	0.65302	0	0	0	0
1mo	Sick	1.99526	0	2.52664	0.44648	0	0	10.5905	0	0	0	0	0	0	37.6052	0	0	0	0	0	0	0.30809	46.5278	0	13.9282	0	0.29639	0	1.65731	0	5.56589	20.8233	0	0	0	0	1.23727	0	0	0	1.52155	0	0	0	0	0	0.97587	0	0
1mo	Sick	3.12302	15.696	7.85538	0.04532	0.04488	0.0299	1.0235	21.3162	0.72774	4.81976	0.15134	0.00983	0.03428	1.32979	0.02693	0	0.00848	0	2.40711	0	0.08616	41.2643	15.4953	1.38136	5.66264	0.72003	3.11407	0.62711	0	0.12073	5.06666	0.03499	0	0.00847	0.00555	0	0.91225	0	0	0.74803	0.52324	0	0.16601	0.03165	0	0.66794	0	0
1mo	Sick	6.76905	0.2703	17.8913	0.85614	2.33149	0.05567	0.10684	0.00559	0	1.58869	0.20432	0	0.24597	3.82947	0.07237	0	0.07685	0.24669	0.09276	0	0.06499	65.2915	1.48505	1.6102	0.11533	6.50008	23.3901	1.12209	0	0	0	0	8.94604	0.04613	4.21645	8.32449	2.09923	0	0	0.29001	1.26104	0	2.92823	0	0	0	0.29246	0
1mo	Sick	3.73109	0.16864	15.9957	0.02172	5.39165	45.7302	0.78727	0.70849	0.22184	0.00236	0.49767	0.11882	0.47058	1.49783	0.04628	0	0	0	0.21519	0.06644	0.06235	24.2658	9.36432	0.03552	4.37229	3.05221	0	0.06758	0	0.41337	0	0.08218	0	0.07474	0.02675	2.3916	0.66818	0	0	1.44112	0	0	0.03482	0.00933	0	0.00265	0	0
1mo	Sick	8.36968	1.26289	9.8558	0.79311	0.23958	34.1453	0.28524	0.29748	0.06712	0.41844	0	0.01552	35.7216	2.0117	0.13787	0	0	0	0	0.11313	0.26487	6.00062	0.33145	0	0	0.22327	3.25144	0	0.13295	0.56504	0	0	0.09234	0.01481	0.44784	0	0.26006	0	0	0	0	0	0	0	0	0	0	0
1mo	Sick	0.50177	0.07051	25.6093	0.03445	9.53711	0	0.02519	0	0	0.67089	0	0	8.37418	15.4193	0	0	0	0	0	0	0	39.7573	0	2.09705	0	2.60469	4.32406	0	0	0	5.34147	0	4.3524	0.14796	0	1.91502	0.53417	0	0	0	0	0	17.7559	0.14801	0	0	0	0
1mo	Healthy	2.81546	13.1133	7.49954	0.13843	28.3194	0	2.13232	0.0094	0.05568	1.03174	0.04874	0	0.07304	4.71006	0	0	0	0	0.01741	0	0.06357	39.9719	3.27814	0.71477	3.1891	1.32564	7.29248	0	0	0.06283	0	0	7.72873	0.45992	0	0.52476	0.94504	0	0	1.45967	0	0	0.25311	0.10221	0	0.17786	0	0
1mo	Sick	2.9052	15.559	7.29699	0.11625	29.6419	0	0.05028	0	0	0.00622	0	0.7822	0.06563	4.0577	0.0464	0	0	0	0.22028	0	0.04351	39.2085	3.41795	1.40247	0.73933	0.15609	3.25823	0	0	0.43492	0	0	10.633	0	0	8.25729	0.102	0	0	0.30598	0	0	0.65988	0	0	0.01444	0	0
1mo	Sick	2.15847	2.23994	45.6025	0.39099	4.9004	0.01365	0.02306	0	0.00528	1.71146	0.00688	0	2.05496	8.00373	0.01879	0.0027	0	0	0	0	0.01646	32.8507	6.3368	1.27397	0	5.08287	1.7517	0.15451	0	0.84848	0.91414	0	6.82009	0.78795	2.41456	1.76334	0.69967	0	0.00639	0	0	0.00061	0.91082	1.1911	0	0.81173	0	0
1mo	Healthy	2.95868	0.0514	31.1969	18.9783	22.5447	0	0.0341	0	0	0	0	2.49107	0.66593	6.14807	0.00822	0	0	0	0	0	0	14.9226	0.67789	1.76215	0	1.56747	2.34016	0	0	0	0.06782	0	0	0.26617	4.54238	1.48004	0.0957	0.81623	0	0	0	0	1.19379	0	0	0	0	0
1mo	Healthy	5.75859	0.23093	21.6886	0.30488	6.93543	0	0.54569	18.2593	0.0975	0.08154	0.07268	0.01417	8.869	5.93062	0.02584	0	0.02325	0	2.35396	0	0.02727	28.7808	3.65448	1.19437	2.0053	1.21498	8.18114	0.10525	0	0.01615	2.91476	0.38998	0	0.17845	0.17492	0.14946	0.96724	0	0	0.13916	0.42183	0	0.85216	0	0	0.14836	0	0
1mo	Healthy	9.19208	0.3853	10.053	0.2068	7.51808	0.03938	1.22142	11.5842	4.17482	1.55603	1.53118	5.24948	4.57267	1.8809	0.82413	0	2.84542	0.4693	3.78599	1.21688	0.05989	31.633	0.08308	0.50651	4.9432	0.79233	3.08192	1.9368	0	0.16055	0.57337	2.57788	1.84033	0	0	0.32481	0.02419	0	0	0	0	0	1.11338	0	0	0.24845	0.15568	0
1mo	Sick	2.05782	0.60018	26.2507	0.08838	16.2203	0	0.09445	0.15599	0.08607	0.81297	0.03742	0.09243	24.4479	5.1297	0.0701	0	0	0.01382	0.0775	0	0.01518	23.7491	0.03297	2.91797	0.70572	2.52386	3.60895	0.05002	0	0.03764	0.32715	0.09603	0.75591	0.26429	0.43135	2.32147	0.27769	0	0	0.0229	0.31835	0	4.48633	0	0	0.67278	0.13002	0
1mo	Sick	1.5449	0.50188	43.4355	0.04434	19.7234	0.01717	0.03221	0	0	1.13579	0.00739	0.05744	0	2.27328	0.01908	0	0	0	0.03458	0.00532	0.02036	31.1473	0.13336	0.43751	0.07912	2.00885	6.57672	0	0	1.56556	0	0	12.6319	0.49157	0.01699	0.03465	0.41347	0	0.02219	0	1.02496	0	2.51175	0.37392	0	0.87183	0	0
1mo	Sick	0.60251	0.10707	0.19018	0.10435	21.7166	0.07669	0.05308	0	0	0.0104	0.00189	0.00409	0.9475	0.41965	0.01786	0	0	0	0	0	0.46755	75.2806	0.05066	0.13929	2.01609	0.02506	2.56258	0	0	0	0	0	12.9034	0.00732	51.934	4.53772	0.00486	0	0	0	0.17014	0	0.00285	0	0	0.04286	0	0
1mo	Healthy	60.6433	0	25.6789	1.07632	12.6014	0	0	0	0	0	0	0	0	0	0	0	0	0	0	0	0	0	0	0	0	0	0	0	0	0	0	0	0	0	0	0	0	0	0	0	0	0	0	0	0	0	0	0
1mo	Sick	6.61153	0.04724	8.31912	0	27.5206	0	1.9421	0	0.05124	0	0.13819	0.07124	1.20587	6.25098	0.00682	0	0	0	0.19092	0.00732	0.04934	47.5874	0.47765	4.6451	2.3751	2.48299	0.83624	3.28469	0	0.40946	8.54596	0.21156	1.17527	3.56526	0	0.61395	0.64267	0	0.07891	0.93165	0.45203	0	5.2834	3.50563	0	3.91637	0.09067	0
1mo	Healthy	7.10056	0.53727	43.9521	0	11.7398	7.09872	0	0	0	4.15083	0	0	0	3.1157	0	0	0	0	0	0	0	22.305	0	0.1181	0	3.51336	3.43533	0	0	1.64432	0	0	9.1233	0	0.02745	2.17292	0.04526	0	0	0.08141	0	0	0	0	0	0	0	0
1mo	Healthy	2.46797	16.4274	3.66245	0	31.2284	0.33389	0.09782	0	0.01916	8.73388	0.1571	0	0	7.33373	0	0	0	0	0	0	0	29.5382	0	2.58369	0	2.52624	5.99529	0.76569	0	4.12308	2.00423	0	0	0.1451	0	0.58236	0.09839	0	0	0.16151	0	0	0.40724	1.93513	0	1.44162	0	0
1mo	Healthy	5.8227	29.4816	15.6519	0.02076	1.00755	0.10652	1.45661	0.04674	0	0.00586	0.12817	0.00871	0.09341	1.49509	0.02986	0	0.04565	0	0.06836	0	0.06352	44.4669	28.4995	0.05168	1.33282	1.46819	3.59482	0.58662	0	0.94219	0.88587	0	0	0.0392	0.00565	0.09038	0.43154	0	0.00463	0	0.04213	0	0.81886	0.83926	0	0.28001	0	0
1mo	Sick	6.62985	0.04138	0.16766	5.7091	9.76793	0.04744	13.4376	1.04767	0.02033	0.00549	0.05174	0.70054	25.418	1.06714	0.00899	0.0007	0.00788	0.10648	0.92105	0.5835	0.46524	33.7943	5.65627	1.98939	2.86924	0.70214	1.36896	0.26243	0	0.4437	2.42093	0.3952	1.80454	0.10157	0.22728	1.62781	0.34955	0.02397	0.08066	0.02972	0.11665	0	4.88482	3.26299	0	0.12868	0.19969	0
1mo	Healthy	9.96127	30.349	0.50873	0.06055	0.12038	0.04752	0.46508	0.01937	0.0331	0.63934	0.62241	0	0.05225	4.66617	0.18035	0.03548	0	0.00127	0	0	0.05194	52.1858	10.0013	1.42347	3.18793	1.03626	8.38981	0.10709	0	0.35093	8.34137	0	0	0.08417	0.03201	6.25479	0.76613	0	0.03076	0.07239	1.1449	0	0.90085	4.1297	0	0.58323	0	0
1mo	Healthy	7.67594	0.75855	26.8689	0.49071	7.77759	4.79798	3.44689	0.30043	0.22993	1.1194	0.30951	0.2392	2.49028	4.66637	0.13993	0	0.43039	0.2048	0.08907	0	0.39335	37.5707	0.7372	1.47564	8.92045	0.76846	2.31996	0	0	0	2.44034	0.09678	3.20623	1.11065	0.20776	2.30358	0	0	0	0	0	0	1.76814	0	0	0.4846	0	0
1mo	Sick	1.1105	43.4872	7.23383	0.22796	7.14355	0.02237	0.01078	0.11032	0	0.00723	0.00179	0.15292	0.02835	2.22048	0.01183	0.00084	0.01296	0.06898	0.05114	0.13976	0.01071	37.9465	0.03767	0.18302	0.77726	0.0084	0.00367	0	0.1365	0.08784	1.90647	0.01869	0	0.00185	29.3083	1.56347	0.02577	0	0	0	0.01782	0	0.54846	0.18373	0	0	0	0
1mo	Sick	2.65038	0.05884	33.2108	0.04792	0.02159	0.03167	0.0256	0.10066	0	0.00921	0.00584	0.00058	30.4124	3.98405	0.01493	0.02114	0	0	0	0	0.01766	29.3868	0.0344	2.6125	2.17923	0.97599	0.00063	0	0	0.04209	12.455	0	0	0.005	0.00465	6.05936	0.24938	0	0.00565	0	0.16544	0	0.03312	0	0	0.19374	0	0
1mo	Sick	4.46676	0.2343	25.8976	0.08175	11.2223	1.44265	0.06399	0.27645	0.00554	3.00387	0.07737	0.0146	1.8735	9.09489	0.06547	0	0	0.01591	0.11862	0.00412	0.03799	42.0023	10.9135	3.62281	0.00303	4.00166	12.6415	0.03699	0	2.37122	0	0.03502	0.05495	2.70591	0.18061	1.2428	0.73332	0	0.04808	1.14061	0	0	0.54932	0	0	0.12085	0	0
1mo	Sick	3.3069	1.25358	12.324	0.02166	0.01116	0.10736	0.19868	0.26935	0	0.00845	0.02746	0.02805	0.09451	5.8708	0.0148	0	0	0	0.19077	0.02909	0.0257	76.2176	24.5599	4.56358	6.66262	3.27478	26.7206	0.22842	0.01016	0	0	0.00279	0	0.00375	0.05076	1.2472	0.77756	0.00585	0.00134	0.73818	0.09169	0	0.10249	0	0	1.09862	0	0
1mo	Sick	6.01973	14.7385	0.81551	0.44477	16.128	0.14106	0.71765	24.1073	0.44201	0.16337	0.20106	0.0287	0.25656	4.55398	0.18257	0.03929	0	0.03134	2.23152	0.01217	0.19299	28.5519	2.38969	2.67384	1.74893	3.1784	0.04184	0.17863	0.18404	0.35364	0.16815	1.25888	0.00485	0.67201	0.11103	0.0289	0.63214	0	0.02372	0.34187	0.06116	0.02074	1.17367	0.01484	0	0.62011	0	0
1mo	Sick	8.88517	0.01427	5.57059	8.81255	0.51712	1.19739	0.64261	3.37127	0.70122	0.0008	0.0367	0.64244	0.42087	6.16643	0.01567	0	0	0	0.77386	0.08158	0.03974	62.1097	1.15328	0.87945	4.70684	0.65935	0	0.93561	0	3.08495	9.92933	0.26693	1.60515	0	26.8671	2.58304	0.60306	0	0.02522	0.05543	0.21188	0	0.95897	0.4746	0	0	0.12842	0
1mo	Sick	2.99594	2.16363	21.1257	47.6923	6.61622	0	0	4.09205	1.08765	1.89212	0.00933	0	0.02037	2.24569	0	0	0	0.68822	2.09986	0	0	7.27088	0	0.93698	1.55843	0.86314	0	0.12136	0	0.07757	0.416	0.38268	0	0.59279	0	0	0.2201	0	0	0	0.14096	0	0.35293	0.15825	0	0.70982	0	0
1mo	Sick	1.29668	55.9011	9.86585	1.5649	9.22061	0.0515	0.05325	0.35298	0.01214	0.02202	0	0.00702	0.067	2.12711	0.02067	0	0.00611	0.00266	0.01685	0	0.03395	19.3776	0.73082	0.48205	5.67654	0.19724	0	0.00376	0.06157	0	4.95156	0.02213	0	0	0	5.95896	0.09288	0	0	0	0	0	0.11803	0	0	0.04526	0	0
1mo	Healthy	4.8466	19.2466	0.45017	0.37001	18.5526	0	0.07452	0	0.18929	0.01618	0.09926	0	0.03215	6.60234	0.05327	0	0	0	0	0	0	49.467	0	4.33079	0	21.8092	0	0.1724	0	3.10703	8.19435	0.08225	0	0.80275	0	0	0.29656	0	0	0	5.39211	0	0.8689	0	0	0	0	0
1mo	Sick	4.30018	58.9235	5.66693	0.05781	0.00813	0.03181	0.15703	0	1.42333	0.0885	0.2112	0	0	1.16616	0.03425	0	0	0	0	0	0.0404	27.8908	0.03979	1.94971	0.12079	0.93639	0	0.59519	0	4.56716	2.71451	0	0	0.29273	0.04502	0	1.25067	0	0	1.61583	1.30619	0	0.24354	5.6409	0	2.3751	0.02277	0
1mo	Healthy	0.3631	0	21.7791	0.00301	19.1121	0	0.19091	0.08878	0	0.01649	0.01053	0.07549	0	2.21328	0	0	0	0	0.08797	0	0	56.0592	1.62791	0.3142	3.8998	3.64638	8.22859	0	0	0	2.8239	0	20.6958	0.08756	0.01189	1.41912	0.10443	0	0	0.05208	0	0	0.16698	0	0	0	0	0
1mo	Sick	3.03893	4.66362	4.42586	0.08399	49.6132	0.06973	2.40231	0.00538	0	11.9074	0.02327	0	0.08977	6.50839	0.0219	0	0	0	0.15812	0.09177	0.17914	16.7172	1.57815	0.63556	0.93991	0.53012	0.02004	0.02929	0	2.60707	1.84889	0	0	3.20682	0.02782	0	0.15542	0	0	0.8352	0.70208	0	0.53835	0	0	0.25938	0	0
1mo	Healthy	3.84039	33.7277	0.18343	0	3.43322	0	0.65191	0	0	0.02372	0.03159	0	1.27928	0.17166	0	0	0	0	0	0	0	56.6571	6.61085	1.73825	5.913	3.17568	1.97216	0	0	0	0	0	0	0	0	7.66751	0	0	0	0	0	0	0.0506	0	0	0.04891	0	0
1mo	Healthy	6.68107	8.59633	3.28444	2.29158	19.9097	0	2.60562	3.41096	1.55708	13.7662	0.73239	0.03114	0	0.06443	0.07893	0	0.026	0.13766	0.52086	0.00277	0.08718	36.2156	0	0.99565	0.29517	3.6124	1.32063	1.91763	0	9.04085	0	0.05252	0	0.02123	0	0	0.54362	0	0	8.25288	0.00869	1.18352	1.45914	0.38217	0	0.98162	0	0
3mo	Healthy	33.3586	0	1.25747	0	40.785	4.17932	12.3196	0	0.2702	0	0	0	0	3.8346	0.50376	0	0	0	0	0	0.08157	3.40987	0	0	0.59719	0	0	0.11568	0	0	0	0	0	0	0	0	0	0	0	1.60122	0.43527	0	0	0	0	0	0	0
3mo	Healthy	26.8261	0.26045	1.37751	0	2.5545	0.46826	6.35385	2.02891	3.46805	0.56158	1.35033	0.85864	0	4.33874	1.27701	0	0.16564	1.01369	0.54131	2.60067	0.20622	43.7486	0.21619	1.62776	3.10677	0.97888	0.39516	0.93756	0.40547	3.03749	6.02486	0.20553	0	0.31264	0.03583	0.02286	1.15122	0	0	2.89735	2.10393	0	0.15691	0.03478	0.75342	0.51677	0.37574	0
3mo	Healthy	35.9605	0.59812	0.01894	0	11.6167	0	0.54737	0	0	1.43675	0.57568	0	0	3.97901	0.80439	0	0	0	0	0	0	44.4625	5.17931	2.24892	3.58186	3.38154	6.33773	0	0	0.673	12.0444	0	0	0	0	5.05633	2.2649	0	0	0.8522	0	0	0.63881	0	0	0	0	0
3mo	Healthy	19.3816	16.055	0.08078	2.60585	0.08892	0	0.80332	10.3183	0.2084	0.53614	0.25779	0.07701	0	2.87527	0.75595	0	0	0.20255	2.04676	0.07926	0.00793	43.6193	0.4324	3.0477	15.2313	0.3827	0	0.14002	8.85208	0	0.08265	4.11679	0	1.18719	0	1.55862	0.29464	0	0	0.19826	0.32641	0	0.29257	0	0	0.47445	0.20744	0
3mo	Healthy	11.75	0.695	15.9843	0	0.15267	0	4.56941	1.13646	0	0.53086	0.22151	0.98888	0	7.06297	0.12519	0	0.22555	0	0	0.9864	0.05364	55.5172	13.2487	5.37037	0	6.19133	0.26656	0	0	3.31868	1.88982	0	0	7.62365	0	0.70183	2.42827	0	0	0.68174	0.66476	0	7.61716	0	0	0.75622	0	0
3mo	Sick	2.59965	38.2142	0.13459	0.21142	0.22862	0	0.25645	0.15507	0.00464	0	0.01159	0.09043	0	0.54002	0.02389	55.8845	0	0	0	0	0	1.64488	0	0.30576	0.00431	0	0	0	0.84588	0	0	0.05935	0	0	0	0	0.0254	0	0	0	0	0	0	0	0	0	0.06828	0
3mo	Healthy	11.8188	12.8181	15.8874	0	18.3212	0	0.30736	1.2647	0	9.52346	0.67452	0	0	3.63447	0	0	0	0	0	0	0	25.7499	0.46127	5.37299	2.61512	1.08668	4.34454	0	0	0	6.29413	0	0	0	0	0	0	0	0	0.04973	1.89153	0	0	1.74634	0	0	0	0
5mo	Healthy	19.4519	1.37929	0.11821	0	0.11532	0	2.62686	0.84155	12.2303	0.12426	1.14234	2.12785	0	7.87134	1.54942	6.15201	1.96687	7.96504	0.17395	2.40556	0	31.7579	0.53826	3.27779	0.77077	0.27824	0	0.59863	0	0	5.51846	0	0	0.46823	0	0	0.70143	0	0	0.39194	0.96999	1.53578	0	0	0	0.14335	0	0
5mo	Healthy	15.8	0.4172	0.27809	0	0	0	1.76259	17.7842	5.07909	0.00221	2.38017	11.0492	0	0.52214	0.73038	0	0.35035	1.38474	4.00262	4.60866	0.05414	33.7942	1.20154	2.89021	2.76311	0.21469	0	1.13545	0	0.1754	0	3.81233	0	0.28433	0	0.91786	0.29101	0	0.02137	0.33488	3.1359	0.21897	0.30096	0.00795	0.02503	0.39779	0.24455	0
5mo	Healthy	11.3918	0.30473	0.60919	0.19636	0	0	7.0662	20.7395	5.49708	0.60374	2.47765	0.78924	0.17258	1.30585	0.71413	5.89528	1.71532	0	6.10406	4.49827	0.07378	29.8453	0	2.35773	2.32337	0.10778	0	1.10044	0.90676	0	0	1.64874	0	0	0	0	0	0	0	0	0	1.66178	0	0	0	0	0	0
5mo	Healthy	13.7097	1.30063	0.79004	0	0	0	12.8147	10.2536	15.9191	3.92664	2.56052	7.42401	0	5.82813	0.45495	0	2.70144	0.05104	3.12232	5.96998	0.27882	12.8944	0	2.18716	0.26519	0.12368	0	0.64007	0	0.18613	0	2.68066	0	0	0	0	0.56251	0	0	0.07968	0.01144	2.06326	0	0	0	0	0.08529	0
5mo	Healthy	34.684	17.9638	2.59022	0	0	0	7.25692	2.31946	2.8625	0.48017	3.31778	5.11594	0	1.17071	0.78205	1.80595	0.95592	0	1.59349	5.81746	6.38294	4.90066	0	4.48635	0.41431	0	0	0	0	0	0	0	0	0	0	0	0	0	0	0	0	0	0	0	0	0	0	0
5mo	Healthy	32.9821	3.17004	0.28558	0	0.05193	0	1.91724	5.88716	0.81005	2.2575	2.14587	9.80013	4.21676	1.04595	2.00137	12.6812	1.36569	3.29292	2.43662	7.31889	0.04986	6.28313	0.39575	1.23828	0	0.23194	0	0.11162	0	0	0	1.21835	0	0.18997	0	0	0.56354	0	0	0.11469	0.18601	0.11115	0.10071	0	0	0	0.35771	0
6mo	Healthy	39.3727	3.18184	0.17359	0	0.09175	10.2873	2.55608	1.96545	4.03519	0.02366	4.69527	2.32006	3.25711	1.71398	2.80671	0.06488	1.87533	2.01663	0.63886	1.67062	0.04371	17.2093	0.58894	2.43913	0.2984	0.2966	0	1.14756	1.99147	0.00511	0	0.2836	0	0.05112	0	0.04082	0.54939	0	0.01814	0.15918	2.64499	0	0.28111	1.16138	0	0.22989	0.20853	0
6mo	Healthy	6.57722	2.34335	0.03846	0	0	0.82354	1.96733	0.89	0.01166	0.6469	0.23863	0.45784	0	0	0.10705	0	0.59919	0.03652	0.02611	0.37677	0	84.8594	0	0.87657	0	0	0	0.45582	61.3535	0	0	0	0	0	0	0	0.17581	0	0	0	0.03954	0.6172	0	0	0	0	0	0
6mo	Sick	43.141	8.52107	16.7334	6.11973	0	2.77382	6.05793	0	0	0	0.30898	0	6.92054	0	0.5554	0	0	0	0	0	1.75983	7.10835	2.03913	0	0	0	0	0	0	0	0	0	0	0	5.06922	0	0	0	0	0	0	0	0	0	0	0	0	0
6mo	Healthy	17.2139	38.7707	0.25101	0.11564	0.03169	0.51407	7.16754	0.54036	1.03843	1.60493	3.02872	1.2123	0.06831	1.7971	1.96509	0.14263	1.52306	0.12891	0	0.3673	0.15029	22.3681	0	4.9022	0.57979	0.08996	0	0.33131	2.46099	0.19664	0	0	0	0.5794	0	0	0.76209	0	0	0	0.62313	0	0.15846	0	0	1.21057	0.30791	0
6mo	Healthy	38.6213	6.29213	0.12314	0	0	0	1.45253	4.40637	2.60709	0.25946	3.02827	2.08366	0	0.12079	3.37413	0	5.83681	2.85626	1.41972	2.10946	0.01012	25.3987	0.24618	0.38413	0.03424	0.04149	0	1.08605	8.93079	0.14655	0	0.093	0	0	0	0	1.4869	0	0	0.29585	3.3552	0.41245	0	0	0	0	0.40996	0
6mo	Sick	26.8697	0.00969	2.24118	0.07559	0	2.1865	26.0255	0	0	0	3.08769	0.09843	0.01739	0	0.6992	0	0	1.43778	0.02016	0.43379	0.66005	36.1374	0	0.62318	0	0.53047	0	0.08428	22.6451	0.13808	0	0	0	0.05544	0	0	0.06057	0	0.09396	0.32554	0	0	0.0395	0	0.09293	0	0	0
6mo	Healthy	15.7342	0.20011	0.53292	0	0	0	3.31861	4.04142	5.73012	1.18503	3.334	7.35407	0	5.5291	1.53046	0	1.16943	5.92064	0.76153	7.3888	0.08761	36.1819	0.61301	7.94918	3.03168	0.25347	0	0.5184	0	0	0.40446	0.51172	0	0	0	0	0.45829	0	0	0.46169	4.18518	2.3497	0.07509	0	0	0.17021	0.82015	0
6mo	Sick	47.9333	10.7366	0	3.98309	9.48515	10.483	0	0	0	0	0	0	0	0	0	0	0	0	0	0	0	17.3789	0	0	0	0	0	0	0	0	0	0	0	0	0	0	0	0	15.1624	0	0	0	0	0	0	0	0	0
6mo	Healthy	36.211	2.5851	0.47543	0	0.02586	0	1.11324	7.18643	5.85461	3.06522	1.83415	1.83789	0	1.1965	2.01275	0	1.74586	3.57645	1.16158	10.2708	0	19.8471	0.34322	3.09305	0	0	0	1.35769	0	0.59575	0	0	0	0	0	0	0.67743	0	0	0.15386	0.98149	3.06143	0	1.09389	0	0.3554	2.59936	0
9mo	Sick	79.441	0.15109	0.47815	0.00536	0	0.31111	2.771	0.97912	7.59522	0	2.75268	0.40507	0	0	0.37442	0	0.34498	0.98939	0.06167	0.35752	0.14636	2.83589	0.33077	0.63323	0	0	0	0.25165	0.01496	0.14732	0	0.04583	0	0	0	0	0.30351	0	0	0	0	0	0	0	0	0	0	0
9mo	Sick	60.699	0.10104	0.14824	0.48769	0	0.05434	0.35719	0	2.42104	0	6.60332	0.65931	0.06331	0.17605	5.29301	0	0.12727	2.28589	0.71384	7.38813	0	12.4214	0.02739	0.13857	1.25503	0.03329	0	1.30004	2.86561	0	0	0	0	0.12192	0	0	0.29071	0	0	0.03997	0	0	0.11047	0	0	0.15524	4.08324	0
9mo	Healthy	15.479	12.5192	0.38467	0	0	0	0.22318	12.9675	0.09464	10.5442	0.45161	12.8324	0	0.08691	0.4412	0	4.02121	0.6539	11.094	3.5028	0	14.7036	0	0.27924	0	0	0	0.04185	0.58854	0	0	10.3032	0	0	0	0	0	0	0	0	0	0.02812	0	0	0	0	0.29856	0
9mo	Sick	31.0488	24.6823	0.04492	0.02843	0	0	0.21145	0.03997	0.20285	0	1.9279	0.23248	0	0	1.93688	34.2923	0.3755	1.08778	0	0	0	3.88843	0.64299	0	0	0	0	0.34195	2.1509	0	0	0	0	0	0	0	0.38233	0	0	0.31203	0	0	0	0	0	0	0	0
9mo	Healthy	49.1688	1.48629	0.0462	0	0	0	1.08421	6.53627	5.22062	1.80033	5.66176	2.80345	0	0.17999	2.0334	0	4.28519	3.09139	2.9992	1.86536	0.03201	11.7055	0.01945	0.6732	0	0.05378	0	0.72124	0	0.07858	0	2.07031	0	0	0	0	0.46751	0	0	0.21468	0.27299	0.56287	0.01517	0	0	0.00302	0.45057	0
9mo	Sick	36.8903	0.35353	0.99906	0.24347	0.02021	0	1.50821	5.42109	6.76701	0	6.63619	9.15391	0.06837	0.37939	0.60341	0.07733	3.56042	2.69486	2.1788	3.41253	0.22125	18.8106	1.43015	1.85114	0.62586	0.00784	0	1.15103	0.0191	0.07613	0	3.13908	0	0.05582	0	0.06658	0.80609	0	0	0	0.2732	0.74944	0.09321	0	0	0.50032	0.60004	0
9mo	Healthy	41.6822	0.29829	0.50872	0	0	0	1.11979	22.6784	2.51942	0.10274	5.44278	5.45914	0	1.20448	1.44647	0	0.177	1.11233	4.4724	5.69571	0	6.0801	0	0.28205	0	0	0	0.54266	0	0	0	1.23377	0	0	0	0	0.41101	0	0	0	0	0.9253	0	0	0	0	0.22491	0
9mo	Sick	38.5992	4.90562	0.15248	0.13037	0	0	1.2206	14.1729	2.31117	0	4.02839	7.45768	0	0.15416	0.91905	3.67924	0.66519	0.84868	4.79904	1.82801	0.06312	14.0651	0.55849	0.1903	1.83976	0.0692	0	0.28115	0.03878	0	0	3.29519	0	0.0369	0	0	0.12661	0	0	0	0	0.01721	0	0	0	0.04926	0.16445	0
9mo	Sick	42.6495	5.2942	0.16209	0.29342	0	0	1.99493	7.99464	2.65533	0	3.26715	4.47492	0	0.18876	1.26258	4.25841	0.44651	1.23542	3.23278	1.75419	0.08642	18.7488	0.98801	0.32444	3.07297	0.06892	0	1.22199	0.10607	0	0	1.83736	0	0.19714	0	0	0.53028	0	0	0.05309	0	0.10065	0.05094	0.04949	0	0.13386	0.24431	0
9mo	Sick	42.6495	5.2942	0.16209	0.29342	0	0	1.99493	7.99464	2.65533	0	3.26715	4.47492	0	0.18876	1.26258	4.25841	0.44651	1.23542	3.23278	1.75419	0.08642	18.7488	0.98801	0.32444	3.07297	0.06892	0	1.22199	0.10607	0	0	1.83736	0	0.19714	0	0	0.53028	0	0	0.05309	0	0.10065	0.05094	0.04949	0	0.13386	0.24431	0
9mo	Sick	40.4099	4.5171	0.33384	0.28601	0.04167	0.05863	2.26184	8.48717	2.49456	0.01522	3.96595	4.40434	0.05292	0.04033	0.8749	3.20671	0.48014	1.18225	3.1459	1.66812	0.24115	21.8314	1.04754	0.46486	3.20616	0.10814	0	1.33606	0.14486	0.00524	0	2.29681	0	0.23114	0.05572	0.05658	0.58631	0	0	0.07344	0.03254	0.1653	0.04948	0.16044	0	0.18295	0.40604	0
9mo	Healthy	25.3595	33.8387	0.25349	0	0	0	0.22935	10.2171	0.96944	0.29091	2.02794	6.03338	0	0	2.08714	0	3.07806	2.72897	1.95299	1.63835	0	9.29471	0	0.35735	0	0	0.01115	0.21099	2.16277	0	0	0.62434	0	0	0	0	0.19107	0	0	0.10132	1.39647	1.05745	0	0	0	0	0.13894	0
9mo	Healthy	38.3702	0.34767	0.03932	0	0	0	0.68995	7.27571	7.78964	0.73778	1.83043	8.76552	0	0	1.98015	0	4.22431	1.79219	3.15464	3.79055	0.00275	19.2092	0.28294	0.51774	0.0078	0.06926	0	1.78668	0	0.06489	0	1.38587	0	0	0	0	0.26949	0	0	0.69878	2.58119	2.99598	0.00745	0	0	0	0.06511	0
9mo	Sick	9.32708	5.52801	4.75562	44.9092	0.36484	1.31274	0.40825	0	0.85909	0.09328	1.35028	0	8.61339	0.22479	0.21483	0	0	0.27904	0	0	0.10645	21.6532	1.62733	1.33332	0	2.6021	0	5.30372	0.16788	1.62178	0	0	0	2.14545	0	0	2.07344	0	0.16766	0	0	0.38548	0.40402	0.03916	0	2.85033	0	0
9mo	Sick	37.2437	10.3105	0.26511	0.08863	0.01342	0.07813	0.24184	9.9281	3.02201	0.20799	4.25166	4.65964	0.11014	0.24516	2.05041	0	3.37064	2.09942	3.45972	1.65011	0.11065	16.593	0.27116	0.21597	0.51099	0.09238	0	0.79532	0.19892	0.10132	0	2.0305	0	0.0102	0.01575	0.16644	0.44481	0.02835	0.11507	0.3302	0	0.69822	0.04143	0	0	0.07682	0.52393	0
9mo	Sick	78.6312	0.13706	0.28375	0.1336	0.02506	1.93807	4.3906	0	0.00439	0.02101	1.76293	2.64124	0.02463	0.01078	1.6655	0	0	0.06395	0.05426	0.51042	0.22896	7.47263	0.0666	0.11878	0	0.34691	0	0.24722	0	0.0142	0	0	0	0.21969	0.05448	0	0.40556	0.07834	0.01782	0.54146	0.20836	0	0.07167	0.02906	1.43325	0.11378	0.46781	0
9mo	Healthy	44.5054	0	0	0	0	0	0.3829	9.47628	2.23423	1.47632	4.88834	2.87333	0	0.02385	2.05046	0	3.36434	2.00949	3.54184	5.11301	0	18.0602	0.19945	0.02403	0.07823	0.0096	0	0.68671	0	0.16607	0	1.04056	0	0	0	0.09707	1.49082	0	0	0.01084	0.78124	5.25957	0	0	0	0	1.5738	0
9mo	Healthy	16.9328	33.6318	0.10026	0	0	0	0.48072	2.58135	1.67366	6.01314	1.10706	0.89657	0	0.14596	0.7811	23.3146	0.47392	0.64139	1.30151	1.21736	0	8.70676	0	0.59933	0.10825	0	0	0.09541	3.08689	0	0	0.81506	0	0	0	0	0	0	0	0	0	0	0	0	0	0.2538	0.0697	0
9mo	Sick	1.3579	0	0	0	0	19.1136	0	0	0	0	0	5.00869	0	0	0	0	0	0	0	0	0	74.5198	0	0	0	0	0	0	0	0	0	0	0	0	0	0	0	9.94481	26.8335	0	0	0	0	0	0.64078	0	0	0
9mo	Sick	36.711	4.67862	2.85828	1.18848	0.74713	2.13413	1.28413	4.33014	5.26661	3.47636	6.91405	3.10471	1.69638	0.33654	8.23277	0	3.78134	1.89503	1.13273	2.95433	0.9724	6.30483	1.49884	0.17661	0	0.49457	0.04646	0	0	0	0	1.34418	0	0.3596	1.30251	0	0	0	0	0	0	0.75215	0.02081	0	0	0	0	0
9mo	Sick	36.6628	1.10203	0.26179	0	0	0	1.47493	4.17296	3.79743	12.2787	3.14422	3.66724	0	0	1.3711	0	3.34769	2.36319	2.3102	3.62581	0	20.4199	0	0.61548	0	0	0	1.89081	0	0.66785	0	0.84042	0	0	0	0	1.03501	0	0	0	0	0.5805	0	0	0	0.59126	1.54426	0
9mo	Sick	12.4832	3.41292	3.83484	3.35871	0.49768	1.17066	0.56793	0	0.77486	0.53739	0	0	1.47517	0.04577	0.50355	63.0564	0	0	0	0	1.89895	6.3819	1.36608	0	0	0.23609	0	0	0	0	0	0	0	0.06614	1.40239	0	0	0	0	0	0	0	0	0	0	0	0	0
9mo	Healthy	58.5028	0.96228	0	0	0	0	0.45247	3.47797	7.45894	0	5.62045	1.9872	0	0.10759	4.75813	0	2.68744	1.10746	1.87123	1.67023	0	9.3358	0.00834	0.36785	0.14448	0.04323	0	0.48265	0	0.01185	0	0.2813	0	0	0	0.05807	0.79435	0	0	0.03396	0.58559	0.76544	0	0.30429	0	0	0.34154	0
9mo	Sick	21.634	33.8001	1.0235	0.59121	0.06216	0.44744	0.16517	1.87231	1.36333	11.9639	2.00109	1.87754	1.75554	0	4.00695	0	1.76717	0.60458	4.12869	1.40344	0.34512	9.18671	0.23432	0	0	0.28772	0	1.11003	0	0	0	0.10848	0	0	0.23689	0.0543	0.29687	0	0.05393	0	0	0.0196	0	0	0	0	0.1871	0
9mo	Healthy	27.9504	0.18699	0.12308	0	0	0	7.05467	17.6409	2.26445	0.37538	3.18754	0.38067	0	1.01519	1.46164	0	1.02883	0	1.65445	1.07615	0.18387	34.4158	0	0.41234	4.77326	0.02787	0	1.73709	0	1.02495	0	0.85703	0	0.09945	0	0	0.02396	0	0	0	0	0.00729	0	0	0	0	0	0
9mo	Healthy	26.6009	37.5821	0.17393	0	0	0	0.05882	5.69687	0.31147	2.33427	1.0706	1.78199	0	0	0.90657	0	3.64998	0.56838	2.33066	4.12426	0	12.8092	0	0.25548	0	0	0	0	0	0	0	0	0	0	0	0	0	0	0	0	0	0	0	0	0	0	0	0
Enter1	Sick	1.75399	2.97834	0.17516	62.1886	0	0	1.13529	0	0.18238	3.09875	0.18544	0	9.47648	0.07349	0	0	0	0	0	0	5.64406	13.108	0.28247	0	0	2.81241	0	3.70945	0	1.01697	0	0	0	0.81032	0	0	0.21114	0	0.08584	0	0	0	0.01794	0	0	0.55059	0	0
Enter1	Sick	4.31625	0	8.34828	36.8871	9.61472	0	4.60196	0	3.16299	0	0	0	0	0.10001	0	0	0	0	0	1.96241	2.46399	28.5423	0.63691	1.1532	2.35626	6.94534	0.7411	7.51521	2.93517	2.44287	0	0	0	0	0	0	2.09452	0	0	0	0	0	0	0	0	0	0	0
Enter1	Sick	1.29434	0.10253	20.7573	65.0557	0.19715	0	0.23378	0	0.10525	0	0.05555	0.0296	0.15295	0.27475	0.00648	0	0	0	0	0.19529	0.09305	11.4463	0.14023	0.43332	0	1.27454	0.09079	1.41808	0	0.88651	0.14306	0	0	2.86648	0.04301	0	0.25745	0	0.76105	0.02107	0	0	0.18166	0	0	0.97736	0	0
Enter1	Sick	55.8012	3.75587	3.66306	5.60649	0	0	9.21498	0	1.95369	0.1253	0.95958	0.35532	3.43992	0	1.97987	0	0	2.8471	0	4.50182	0	5.79584	0	1.43411	0	0	0	0	0	0	0	0	0	1.00524	0	0	0	0	0	0	0	0	1.00297	0	1.75515	0	0	0
Enter1	Sick	2.20314	0.09981	17.624	38.4427	0.31388	0	0.33116	0.14204	0.06121	0	0.06001	0.20393	9.72417	3.46289	0	0.14918	0	0	0	0.06175	4.78714	22.333	0.02159	1.36076	0.43854	0.17327	0.41404	1.00784	0	2.59155	0.50493	0	0	2.33726	0.50438	0	0.78522	0	0.28042	0	0.15513	0	1.5767	0	0	0.66452	0	0
Enter1	Sick	2.95942	0.02436	10.969	37.3486	0.3026	1.82392	1.56355	0.13901	0.74024	0	0.96282	0.15349	0.10327	0.3546	0.02299	0	0.00412	1.3991	0.03395	0.18857	1.27223	39.6341	7.12811	1.03119	0.00985	3.48586	0.17617	1.35969	0	1.07899	0.20934	0.0041	0	17.8891	0.03967	0	0.52462	0	0.05066	0.13585	0.00251	0.55502	0.41968	0.05148	0	1.33973	0.01304	0
Enter1	Sick	6.96429	0	46.316	0	35.6659	1.28037	0	0	0	0	0	0	0	0	0	0	0	0	0	0	0	9.77345	0	0	0	0.88876	0	0	0	5.56567	0	0	0	0	0	0	0.37768	0	0	0	0	0	0	0	0	1.1987	0	0
Enter1	Sick	19.3868	0.49504	13.2612	9.68052	0.76587	8.47336	6.51174	0	0	0.29696	0.07547	0.60938	1.91019	2.0701	0.15658	0	0	13.3237	0	0	0.79391	22.1892	0.47087	0.12172	0	0.45396	1.26919	0.04208	0	0.21646	0.12712	0	0.24064	1.17325	0.11663	0	2.32884	0	0.27358	0.19391	0	0	0.76604	1.07598	0	2.08922	0	0.53004
Enter1	Sick	4.27284	1.55222	0.08332	11.0134	0.0017	0.13905	3.46496	0	1.7717	0.69	0.86221	0	0	0.0547	0.2105	6.63614	0.05062	0.2107	0.02332	0.05467	58.481	10.4269	2.40446	0.27206	0.21474	0.2192	0	1.96501	0.6378	0.1474	0	0.0113	0	0.02562	0.03679	0	0.11537	0	0.03165	0	0	0.04569	0.0616	0	0	0.12779	0.01134	0
Enter1	Sick	5.12707	0.03432	7.56813	10.6291	1.93125	1.06844	0.2399	0	0.64163	0.00913	0.89316	0	0.91381	0.05436	0.01886	0	0	0	0	0.03697	11.4546	59.3793	0.69741	0.76164	0	1.19941	3.54154	4.68144	0	2.19135	0.31621	0	0	34.2772	0.12818	0	1.52671	0	0.06596	0.32405	0	0.01914	0.14742	0.1921	0.02494	0.93819	0.1218	0
Enter1	Sick	2.44154	0.14802	10.7821	2.06073	3.63581	28.8046	0.11075	0.30154	0.3128	0.00807	0.80668	0.15533	0	0.90977	0.05253	0	0.12401	0	0.03814	0.81491	0.79681	47.6958	0.29522	0	3.62539	5.95407	0	0	0	5.50618	0.99009	0	0	0.07674	3.36689	0	0	0	0.30227	0.06955	0.30797	0	0.04175	19.1344	0	0	0	0
Enter1	Sick	2.24421	0	5.0967	67.8194	1.52971	7.5556	0	0	0.0127	0	0	0.18629	0.82609	1.09506	0	0	0	0	0	0.63941	0	12.9949	0	0	0	2.17102	0	0.37802	0	0.95176	0.23888	0	0	0.03713	0	0	0	0	0.21929	6.10138	0	0	0	0	0	0	0	0
Enter1	Sick	23.5291	6.39893	6.07644	0.42854	0.03573	0.07142	8.53258	10.307	2.0355	0.02699	4.00326	0.50748	0.73511	0.43445	3.35227	0.92087	0	5.77751	5.51435	0	2.67086	18.6416	0.35198	0.86365	0.76664	0.96023	0	1.96857	0.58175	1.43217	0	2.42484	0	0.5067	0.27746	0	1.4799	0	0.10557	0.09036	0.38252	0.13542	0.19009	0.10492	0	0.25653	0.14297	0
Enter1	Sick	10.1919	0.75895	0.22883	0.15243	0.01646	0.09354	1.41605	0.18416	8.80303	0.27812	2.31669	0.11143	0.14446	0.01805	0.07878	0	0.07378	0.22811	0.1351	0.3542	57.0241	17.3918	1.82645	0.07489	0.04827	0.59237	0	5.23318	0.14745	0.25146	0	0.1051	0	1.11015	0.02543	0	0.46557	0	0.10001	0.04163	0	0.12997	0.0245	0.0454	0	0.15808	2.10459	0
Enter1	Sick	25.3914	0.69859	0.09176	0.03432	0.00411	0.03081	5.08854	0.20349	6.70756	2.33172	0.88191	0.19836	0.0281	1.2564	1.47174	0.01348	3.62762	3.71	0.68869	0.61407	0.2138	46.7136	0.14553	3.88723	2.59119	1.02657	0	11.072	0	0.69695	0	0.07821	0	0.17029	0.07196	0	1.07799	0	0.05958	1.89727	1.03988	5.00202	0.1033	0.13436	0	0.23084	0.26184	0
Enter1	Sick	1.70025	0.11626	15.5409	2.3245	9.70785	7.72815	0.16732	0	0.75521	0.00458	1.18285	0.46506	19.4646	1.04511	0.03234	0	0	0	0.21517	0.2258	9.24019	30.0838	0.40539	2.85934	0	4.50466	2.90627	3.25488	0	2.84253	0.89914	0.1321	1.27386	1.69454	0	0.05431	0.20544	1.67937	0.09848	1.33773	0	0	0.39267	0	0	1.49913	0.35652	0
Enter1	Sick	0.90879	0	0.04709	67.3164	0.31966	0.30683	0	0	0.02494	0	0	0	0	0	0	0	0	0	0	0	1.17318	29.9031	0.65304	0	0	0	0	0.42286	0	0.13334	0	0	0	0	0.14065	0	0	0	0	0.05713	0	0	0	0	0	0	0	0
Enter1	Sick	3.24946	0.05033	13.0222	5.11623	4.57595	38.8071	0.53568	0	0.59847	0	0.12195	0.06158	1.04319	1.34573	0.01428	0	0.01287	0.0303	0.03936	0.26704	0.52677	30.5815	3.24082	2.02863	0.92086	2.60546	0.68859	3.03627	0	3.23498	1.22925	0	0.39538	4.9303	0	0.24878	0.69218	0	0.031	2.5342	0.02709	0	0.44284	0	0	0.55625	0.19449	0
Enter1	Sick	8.65506	0.3932	40.6794	4.04839	0	0.57546	18.7878	0	0	0.13126	0	0	18.9077	0	0	0	0	0	0	0.93838	0.61178	6.27155	0	0	0	0.04183	0	0	0	0.59028	0	0	0	0	0.96009	0	0	0	0.16714	0	0	0	0.13445	0	0	0.99545	0	0
Enter1	Sick	30.6983	19.388	1.61166	0.50701	0	0	1.87522	0	2.16337	0	1.65054	0	0	0	0.49329	41.6126	0	0	0	0	0	0	0	0	0	0	0	0	0	0	0	0	0	0	0	0	0	0	0	0	0	0	0	0	0	0	0	0
Enter1	Sick	19.4053	0.19768	2.0674	0.16517	3.34213	2.86683	27.0621	0	0	0.25225	0.33819	0.08059	0.0306	0.80709	0.09335	0	0	0.90538	0	0.05494	1.18564	41.1453	0.09444	0.37227	0	2.58162	0	4.33794	0	8.25285	0	0	0	10.2855	0.09247	0	0.66383	1.93557	2.27155	1.96087	0	0	0	0	0	0.24222	0	0
Enter1	Sick	2.93288	3.90389	0.06636	7.49352	0.06931	0	0.01834	0	0.28921	0	0	0	55.3436	3.33055	0.00563	0	0	0	0	0	0	26.5468	0	1.74232	0	3.73091	8.6347	1.30223	0.1263	2.43816	0	0	0	0.33323	3.79993	0	0.09863	0	0	0.15663	0	0	0.00774	0	0	0.79773	0	0
Enter1	Sick	33.1813	0.90564	0.22919	0.13298	0.01235	0.0543	4.34222	3.86211	12.092	1.14835	3.05893	1.38836	0	0.1336	1.94268	0	3.22558	1.10882	10.6596	1.4579	0.24029	20.8237	0.09136	0.60414	1.27109	0.03834	0	1.09676	0.11478	0	0	3.01064	0	0	0.04794	0	0.65337	0	0	0.02806	0.46577	1.68223	0.0784	0.15573	0	0.58027	0.39227	0
Enter1	Sick	22.2567	7.56439	6.86485	5.40549	1.24674	18.2873	2.20289	1.05485	1.39873	1.00734	1.22747	0.88329	3.0898	3.75183	1.70703	0.88414	0.4043	0.83217	0	0.44822	2.49945	16.9829	1.49871	1.49582	0.25104	1.51193	0.31044	0.12018	0	0.47268	0.47294	0.21197	0	1.09119	5.05974	0.63046	0.34222	0	0.5414	0	0	0.33003	0.92019	0.08897	0	0.46118	0.0645	0
Enter1	Sick	1.60316	0.00252	22.1374	19.0513	1.75006	0	0.04217	0.92647	0.28789	0	0.16902	0.37627	0.48562	4.80467	0.01735	0.1615	0	0.33114	0.1829	0.19275	0.19785	47.2799	0	5.39421	0	3.64386	5.68049	0.44724	0	1.6427	4.48897	0.14935	2.74297	0.00369	0.04779	0	0.27976	0	0.28124	6.50723	0	0	0.67412	0	0	1.56901	0.02729	4.39212
Enter1	Sick	19.1984	3.24176	13.6253	1.48866	0.35302	0.09569	4.38865	0.06555	0.04729	6.79524	2.44434	0	0.11915	1.46948	0.23564	0	0	1.22821	0.01332	0	0.17919	45.0111	2.99506	2.76321	4.2334	4.27355	0.36164	0.04464	0	0	2.58911	0.04029	0.02172	0.27301	0.09427	10.0305	0.80755	0	0	0.38492	2.90674	0	6.60056	0	0	0.43338	0.44029	0
Enter1	Sick	0.99413	0.03078	12.8485	74.9195	0.01457	0.09579	0.41105	4.07921	0.15975	0.00542	0.04561	0.05844	0.35461	0.38973	0.01719	0	0.00241	0.00211	0.70791	0.01323	0.03367	4.81634	0.00965	0.34591	0.01876	2.18871	0	0.2328	0	0.39096	0	0.07475	0	0.14643	0.08164	0	0.05658	0	0.0258	0.04907	0	0	0.01176	0	0	0.05781	0	0
Enter1	Sick	44.9228	1.70199	3.14041	2.63154	0	10.1369	0.55042	0	0.41853	1.00798	1.65645	0	0.32107	4.71846	1.64057	0	0	0	0	0	0.20636	26.9465	1.38601	4.38547	0.57176	0	0	0	17.032	0	0	0	0	0	0.31112	0.57197	1.52188	0	0	0	0	1.16628	0	0	0	0	0	0
Enter2	Sick	8.66997	0.22606	20.1637	1.37302	0.0162	0.32252	8.34904	0.13609	0.79602	0	3.21293	0.14266	0.04279	0.63355	0.2121	0	0.10789	0.48552	0.03375	0.33722	0.18235	54.5565	0.03084	0	0	11.9003	0	8.9759	3.33115	0.69866	0	0	0	2.09775	0	0	0.66854	0	0	0	0	0	0	0	0	1.7964	0	0
Enter2	Sick	10.8355	0	0.09957	0	15.8713	0	0.1943	0.02232	0	0	1.54533	0	0	1.89678	0.0245	8.47743	0	0	0	0	0	61.0329	0	14.7446	1.91218	2.16379	0	0.06528	3.80225	0.71462	0	0	0	10.9583	0	0	0.22214	0	0	0.01146	0	0	0.74669	6.8568	0	3.05715	0	0
Enter2	Sick	11.0932	0	19.7339	0	2.43183	46.2427	0	0	0	0	0	0	0.81489	0	0	0	0	0	0	0	0	19.6835	0	0	0.50492	11.4541	0	0	0	0	0	0	0	0	0	0	0	2.07	0	4.65588	0	0	0	0	0	0.46676	0	0
Enter2	Sick	14.5421	0.60569	0.11197	0	0	0	1.52941	8.96898	12.6107	0	3.00063	3.71276	0	0	1.84584	0.54337	2.48493	3.43103	7.60338	5.017	9.49996	24.4923	0.36648	0.31091	1.56914	0.07104	0	2.35475	0	0.14026	0	3.32882	0	0.07312	0	0	0.41612	0	0.24749	0.00306	0.12423	0.59679	0.30439	0.05953	0	1.81524	0.38077	0
Enter2	Sick	2.22481	0.09168	4.35106	32.2762	0.9974	5.99544	2.80421	0.39396	0.78084	0	0.19108	0	9.52647	0.66606	0.00758	0.02221	0	0.05927	0.08747	0.15046	15.1203	24.2536	0.10919	0.27677	0.82351	3.41197	0.22055	2.12374	0.06507	0.6957	0.13435	0.0948	0	1.19353	0.2387	0	0.07278	0	0.09178	2.61929	0	0.16302	0.05267	0.41964	0	2.15216	0	0
Enter2	Sick	32.5869	0.28716	0.29517	0.07282	0	0	2.35579	3.87837	14.1713	0.02355	4.84438	5.63196	0	0	2.54702	0	3.71779	3.16615	3.63606	1.64635	2.05303	19.0861	0.77731	0.44366	1.17636	0	0	2.46832	0	0.3287	0	2.85415	0	0	0	0	0.43984	0	0	0	0.29526	1.63886	0	0	0	0	0.49074	0
Enter2	Sick	55.2938	0.38292	0.86438	0	0.16059	0.11834	0.97608	0	0	0	1.30319	3.11597	0	0	2.28765	0	0	8.75857	1.56989	5.57656	0.09047	19.5016	0.02697	1.85286	0	0	0	0	0	2.55449	0	1.49527	0	1.90873	0	0	0.32771	0	0	0	3.20689	0	0.03652	0	0.41971	1.88379	0	0
Enter2	Sick	6.40168	0.01109	11.2005	11.0934	1.89146	3.67595	2.21357	0	1.37454	0	1.79624	0	31.3446	0	0.0286	0	0.17342	0	0	0	2.39509	26.3999	1.28959	0.50577	0	1.3265	0	1.61371	0	0.94182	0.02405	0	0	1.26466	0	0	1.96476	0	0	1.67802	0.63486	0	0.25914	0	0	0.62536	0	0
Enter2	Sick	61.2016	0.344	0.02903	0.98139	0	0	0.51156	2.66901	7.40822	0	3.57848	0.86705	0	0	6.07103	0	0.03591	0.18497	2.20141	0.14526	0.44307	13.328	0.50652	0.28298	0.31603	0.03122	0	0.21992	0.02593	0	0	0.70042	0	0	0	0	0.66031	0	0	0	6.67987	0.71123	0	0	0	0.04976	0.51525	0
Enter2	Sick	19.124	9.73912	0.60685	0.14946	0	0	0.88704	13.1458	0.24172	0	0.74716	9.17078	0	0.14385	1.1119	10.2791	4.12821	0.11224	3.59243	4.08402	4.02137	18.715	0.32183	0.30822	0.44569	0	0	0	9.96662	0.04552	0	0.92191	0.09424	0	0	0	0.97599	0	0.47306	0	0	0	0	0	0	1.10699	0	0
Enter3	Sick	0.86295	0.04518	12.4343	53.6081	0.146	5.60486	0.59983	0	0.00791	0	0	0	22.5207	0	0	0	0	0	0	0	0.72086	3.44936	0	0	0	1.16011	0	0.13076	0	0	0	0	0	0.20793	0.35431	0	0	0	0.79393	0.07874	0	0	0	0	0	0.14272	0	0
Enter3	Sick	5.15025	15.2686	4.9992	15.8483	9.80472	0	2.66709	0.36499	4.32005	0	1.20193	0.06333	0.42564	5.90434	0.11972	0	0	0.11624	0.14224	0.1918	0.08068	33.3309	4.91278	3.96431	0.23612	0.08589	0	3.06631	0.96618	1.24724	0	0	0	2.02697	0	0	0.83647	0	0	1.72738	0.81302	0	0.14587	0.26095	0	1.38093	0	0
Enter3	Sick	5.15025	15.2686	4.9992	15.8483	9.80472	0	2.66709	0.36499	4.32005	0	1.20193	0.06333	0.42564	5.90434	0.11972	0	0	0.11624	0.14224	0.1918	0.08068	33.3309	4.91278	3.96431	0.23612	0.08589	0	3.06631	0.96618	1.24724	0	0	0	2.02697	0	0	0.83647	0	0	1.72738	0.81302	0	0.14587	0.26095	0	1.38093	0	0
Enter3	Sick	21.4531	0	0.23225	0.12245	0.87055	1.13965	3.88536	0	0	0	1.59444	0.81522	6.14234	2.74595	0.53333	0	0	1.93895	0.08005	2.59701	8.88883	46.9605	3.59883	0.13396	2.21083	3.48721	0.17295	1.48823	2.29298	1.36383	0	0	0	0.23143	0.02452	0.18944	0	4.48814	0.2766	3.20546	0	0	0.18273	0.63139	0.45693	1.61219	0	0
Enter3	Sick	57.2191	0.00956	13.6065	1.86309	0.40776	1.27625	0.13936	0	4.50973	0	5.67389	0.01299	0.23906	0.95826	0.05963	0	0	4.13881	0	3.42966	0.66519	5.79122	0.05451	0.48181	0	0.37891	0	0.05874	0	0.19435	0.03052	0	0	0.1687	0	0	0.42545	0	0	0.03011	0.92195	0	0.75543	0.17569	0	0.48854	0	0
Enter3	Sick	41.8629	0.3285	0.0408	0.2376	0	0	1.99765	4.44443	2.95005	0.23517	8.32941	1.76679	0	0.34013	4.19687	0.70881	0.72153	2.5536	0.73111	0.7207	1.4396	26.3943	5.28829	0.11428	1.68165	0.01834	0	1.01003	0.09874	0.22994	0	0.44408	0	0	0	0	0.7032	0	0.06987	0	0.15227	0.20845	0.02933	0.47954	0	0	0.40375	0
Enter3	Sick	6.28399	37.8825	4.01047	1.89796	3.47318	0	4.07443	0	0.53573	0	1.07567	0	0.45769	0.98512	0.08699	4.10375	0	0	0	0	0.59849	34.5341	0.27345	1.20912	0.79563	0.64134	0	5.96864	1.40118	2.191	0.25294	0	0	1.9547	0	0	1.79113	0	0	0.85151	0.0245	0.01211	0.29009	0	0	0.60155	0	0
Exit1	Sick	4.36502	2.38087	0.151	55.0316	0	0	1.33229	0	0.43508	3.75223	0.25806	0	9.62955	0.08019	0.08467	0	0	0	0	0	8.42774	14.0717	0.39512	0	0	3.70754	0	2.9585	0	1.964	0	0	0	1.40939	0	0	0.16234	0	0	0	0	0	0	0	0	0.75239	0	0
Exit1	Sick	52.6743	0	0.03573	0	0	0	1.2983	0.38655	6.56046	0.14102	4.91334	3.22775	0	0	4.0991	0	3.29638	2.39623	0.93209	2.20667	0.00592	17.8261	0.24264	0.36731	0	0	0	0.69127	0	0.71854	0	0.11402	0	0	0	0	0.71548	0	0	0	0.31011	0.22258	0	0	0	0	1.1318	0
Exit1	Sick	69.6616	0.3512	0	1.87826	0	0	22.3849	0	0	0	0	0	0	0	0	0	0	0	0	5.72395	0	0	0	0	0	0	0	0	0	0	0	0	0	0	0	0	0	0	0	0	0	0	0	0	0	0	0	0
Exit1	Sick	19.3617	0.32049	0.78865	1.01478	0	53.8761	0.11161	0	0	0	0	1.99015	0	0	0.19329	0	0	0	0.44051	2.05704	0	19.8457	0	0	0	0	0	0	0	0	0	0	0	0	0	0	0	13.2455	0	0	0	0	0	0	4.52367	0	0	0
Exit1	Sick	14.6893	0.78536	0.46312	0.26681	0.09655	47.1429	0.3969	0	0	0.05058	0.08803	3.97004	0.33387	0	0.30442	0.06414	0	0	2.57119	2.19959	0.02462	26.5526	0.01321	0	0	0	0	0	0	0	0	0	0	0.47449	0.17882	0	0	10.986	0	0	0	0	0	0	8.06983	0	0	0
Exit1	Sick	14.6893	0.78536	0.46312	0.26681	0.09655	47.1429	0.3969	0	0	0.05058	0.08803	3.97004	0.33387	0	0.30442	0.06414	0	0	2.57119	2.19959	0.02462	26.5526	0.01321	0	0	0	0	0	0	0	0	0	0	0.47449	0.17882	0	0	10.986	0	0	0	0	0	0	8.06983	0	0	0
Exit1	Sick	25.93	0	7.4785	0	1.0749	0.29433	0	0	0	0	16.8196	0.04757	0	0	2.10673	0	0	7.81216	0.22798	0	0	38.2082	0	1.24543	0	0.93221	0	0.45329	0.01613	3.60776	0	0	0	0.33446	0	0	0.23159	0.15774	0.19105	3.03319	2.65611	0	0.08128	1.91752	0.52598	0.31791	0	0
Exit1	Sick	0.22529	0.00894	0.56254	0.00664	0.15527	96.5616	0.01227	0	0	0.01912	0	0.33291	0.02077	0	0	0	0	0.04265	0.03521	0.58512	0.00136	1.43029	0.00239	0	0.18963	0	0	0	0.21835	0	0	0	0	0	0	0	0	0.11965	0	0	0	0	0	0	0.08948	0	0	0
Exit1	Sick	72.3892	0.02714	0.02384	0.02437	0	0.3926	0.01122	0	0	0.00944	0	1.71926	0.05497	0	9.603	0	0.04478	2.20442	0.15482	1.16456	0.00533	12.171	0	0	0	4.4422	0	0.02842	0	1.39486	0	0	0	1.00449	0.00882	0	0.65007	0.03625	0.00536	0	0.00308	0	0.10399	0.27803	0.78781	0.00104	0	0
Exit1	Sick	41.9933	0.88803	1.60315	0.67995	0.52736	0.33456	0.79459	0	0.03858	0.18854	3.82061	7.4175	0.76075	0	1.2365	0	0	3.40751	1.68779	10.0483	0.26879	24.3042	0.37531	1.09169	0	0.09058	0	0.0936	0	0	0	4.63223	0	0.52408	0.55708	0	1.11334	0	0.03259	0	0	0	0.29234	0	3.27786	0.63749	9.3842	0
Exit1	Sick	6.8555	0.01307	0.02633	0.0118	0.00369	14.7214	10.0799	0	0	0	1.97707	3.74442	0.00796	0.00514	0.00554	0	0	0	4.67191	5.15375	0.43685	52.2857	0.01359	0.17993	0.1195	14.3862	0	3.03427	0	6.84695	0	0.02739	0	0.00493	0.00184	0	0.00556	0.23042	0	0	0	0	0.6161	1.59679	0.23475	0	0	0
Exit1	Sick	4.3833	0.89019	1.47586	0.45639	0.07924	50.648	0.22043	0	0	3.62313	0.63474	0.15908	17.5131	0.12639	0.08794	0.04823	0	0.00676	0	0	0.28027	19.3669	0.3196	0.13304	0	0.17636	0.04562	0.01375	0.35604	0.26131	0	0	0	0.41774	2.12167	0	0	2.00353	0	0	0	0	0.00765	0	8.60171	0.06546	0	0
Exit1	Sick	34.5234	0.04538	2.28809	0.03531	0.07845	0.12413	3.25727	0	7.19663	0	0.61711	4.54033	0.01012	0.05792	0.3603	0	0.04917	0.29283	1.4873	4.92127	0.11288	40.0021	0.02588	0.02574	7.28797	0.49379	0	2.54226	0	0.13476	0	8.33196	0	0.24673	0	0	1.6866	0	0.00272	11.5238	0.07367	0	0.62838	0.00361	1.59041	1.43718	0.00239	0
Exit1	Sick	36.6676	0.19077	1.59437	0.14019	0.06768	0.20806	10.4308	0	6.09058	0.03629	1.91959	0.00148	0.13085	0.07415	0.82487	0.01039	0.013	0.17576	0	0	0.46526	40.9584	0.4381	0.00401	6.58426	0.62271	7.6779	4.55623	0	0.00283	0	0	0	0.00702	0.0683	0.01403	1.50361	0.02347	0.04119	2.38347	0	0	0.80979	0.16796	0.05087	0	0	0
Exit1	Sick	39.4424	0.25803	0.03934	0.01169	0	0	2.39096	2.00017	7.27239	0.2317	3.11116	0.62971	0	1.4337	1.78689	0	5.44253	4.46426	2.22036	0.74755	0.04989	28.4673	0	1.76224	5.27038	0.02543	0	1.52297	0	0.47841	0	0.75503	0	0	0	0	0.5991	0	0	0	0.1945	1.59985	0.07716	0	0	0.2885	0.46468	0
Exit1	Sick	39.5244	2.84423	3.3046	1.44032	2.57371	9.47248	1.64865	0	0.3813	0.87142	0.22767	2.71489	0.70183	0	3.25574	0	0	0	0	0	0.8753	30.1634	0.67472	0.12243	1.42561	0.78018	0	0	0	0.82543	0	0	0	0	1.10841	0	0	0	23.8501	1.18405	0	0	0	0.1925	0	0	0	0
Exit1	Sick	19.5554	0	0	45.8865	1.52893	0.08602	1.59374	0	0	0	0.15343	0	0	0.03368	1.38557	0	0	0.16048	0	0	1.29689	28.3193	0	1.29929	0.13701	0.02475	0	0	24.1046	0	0	0	0	0	0	0	0.05397	0	0	0	1.33271	0	0	0	0	0	0.67943	0
Exit1	Sick	18.1466	0.03251	16.5401	0.02301	0.01178	3.30063	19.7657	0	0.00263	0.00448	1.51659	0	0.01345	0	1.05318	0	0	0.55029	0.18746	2.51141	0.62834	35.7119	0.0143	0.02195	0.19191	0.49098	0	0.77982	0	3.4751	0	0	0.10747	0.20865	0.01148	0	0.63685	0.02529	0	1.17094	0	12.9891	0.20037	0.40483	1.10332	0.94076	0	0
Exit1	Sick	76.7786	0	0.17562	0.12303	0.29159	1.18703	7.83672	0	0	0	0	4.34841	0	0	0	0	0	3.05813	0.70555	0.12649	0.23419	5.13466	0	0	0	0	0	0	0	0	0	1.1024	0	0	0	0	0	0.94518	0	0	0	0	0	0	2.38175	0	0	0
Exit1	Sick	43.2949	0.04355	0.06101	0.03315	0.05053	4.72036	0.00978	0	0.00171	0.00725	0	5.12975	0.00849	0.00112	3.91554	0	0.03478	0	0.7786	0.09564	0.01351	41.8003	0.01977	0	0	0.00397	0.00378	0	0	0	0	0	0	0	0.008	0	0	0.80849	38.0403	0	0	0	0	0	0.34248	0	0	0
Exit1	Sick	61.0141	0.04474	1.12696	0.04039	0.01327	0.01565	1.58101	0.24256	0.01433	0.00907	5.11522	0.3787	0.0411	0.21506	3.14409	4.28753	0	0.62753	2.91188	1.67218	0.08443	17.4202	0.08275	1.8561	0.00073	0.05016	0	0.34488	0.00623	0.00255	0	7.09134	0	0.3665	0.04196	0.03566	0.60452	0	1.08711	0.19161	0.00207	0	0.23836	0	0.52589	0.03998	0.00984	0
Exit1	Sick	9.69179	0.01871	0.01893	0	35.6594	0.18983	33.4035	0	0	0	0.02993	0	0	1.301	0.21855	0	0	0.24837	0	0	0.84638	18.3737	1.06607	2.09459	0	0.06276	0	0	0	5.88356	0	0	0	0	0	0.84073	0.79132	0.42263	0.01474	0	0	0	0.07561	0	0	0	0	0
Exit1	Sick	40.044	0.8945	2.07523	5.4389	0.38741	2.38395	0.58652	0.08117	0.71388	0.2387	1.3609	16.7105	0.61175	0.28881	1.62812	0.03701	0	0	0.04816	0	0.61415	25.8563	0.61361	0.4964	2.21732	0.25691	0.18511	0.21312	0.57454	0	0	0	0.09364	0.76085	0.40295	0	1.9681	2.13371	0.13984	0.18585	0	0	0.2039	0	5.5201	0.72529	2.92017	0
Exit1	Sick	72.0726	0.14707	0.16644	0.09953	0.49184	0.98296	8.65724	0	0	0.01104	2.15591	0.37657	0	0	0.46155	0	0	1.2574	0.11129	0.46413	0.32661	12.2178	0.06087	0.37803	0.45471	0.26871	0	0.60204	0.04099	0.66034	0	0	0.04375	1.39777	0.2513	0.01917	0.39094	0.05555	0.03091	0.03067	0.07317	0	0.25572	0	2.78814	0.17687	0	0
Exit1	Sick	20.4456	1.79777	2.0915	1.01181	0.25757	6.34698	0.92964	0.09088	0.12803	0.23385	0.61774	25.3373	1.09575	0.39097	0.61168	0.09098	0	0.79746	0.53842	0	0.45978	36.7262	0.31123	0.53979	0	0.25652	0	0	0	0	0	0	0	0.98122	0	0	0.51645	20.201	0	0	0	0	0.01602	0	10.1773	0.2662	0	0
Exit1	Sick	54.2692	0.07496	0.17371	0.06084	0.0414	0.11871	5.2938	0	0	0	2.5179	0.55789	0.03649	0.11014	1.304	22.7629	0	4.35654	0.02346	0.3704	0.26341	7.66424	0.064	0.14573	0.07546	3.06392	0	0.34039	0.25722	0.27805	0	0	0	0.28397	0.03926	0	0.32138	0.03579	0.19175	0	0	0	0.04275	0	0.46287	0.12466	0.15327	0
Exit1	Sick	0.25475	0.06742	0.07668	0.06393	0.00201	17.1805	0.00929	0	0	0.00146	0	6.58023	52.4075	0	0.00506	0.03009	0	0	0.11235	0	0.01052	23.1982	0.02321	0	0	0	0	0	0.0451	0	0	0	0	0	0.03538	0	0	21.7596	0	0	0	0	0	0	0.93725	0	0	0
Exit2	Sick	56.0596	0.0026	5.76294	0	0.0176	1.00085	2.07772	0	0	0	2.01066	4.33906	0	0.01104	0.43463	0	0.03182	0.78522	0.48978	3.97003	0.06684	22.9396	0	0.44612	4.04371	0.22645	0	0.59793	0.00191	0	0	4.92146	0	0.10917	0	0	0.60364	0	0.01044	2.55483	3.25344	0	0.25305	0.00238	0.51694	0.80334	0	0
Exit2	Sick	56.0003	0	0.03931	0	0.1824	0.09199	10.5208	0	0	0	8.00139	0.17508	0	1.12169	1.32095	7.16981	0	0.54698	0.20603	0.97135	0.35973	13.2921	0	1.57612	0	0.08441	0	0	0	0	0	1.34205	0	2.00772	0	0	1.42433	0	0	0.11064	0	0	0.78947	0	1.55008	0.30803	0	0
Exit2	Sick	32.2181	0.04135	0.08121	0.12054	0.9758	2.32128	29.0096	0	0.00467	0	3.68994	4.13508	0	0.05914	0.30961	0.24515	0.29426	0.70969	0.14199	0.62342	0.59874	24.4204	0	1.92642	0	0	0	0.39883	0	0	0	0.07997	0	1.62895	0	0	0.54311	1.45305	0	0	0	0	0.85572	0	5.23596	1.39377	5.98966	0
Exit2	Sick	61.0285	2.38286	3.49683	1.94814	0.90966	4.11967	0.84051	0	0.61247	0.51904	8.49703	3.68675	1.37868	0.20144	3.09932	0	0	0	0	0	0.7834	6.49569	1.03991	0	0.17714	0.29893	0.79236	0	0	0	0	0	0	0	1.97309	0.03169	0.79817	0	0	0	0	0	0	0	1.14291	0	0	0
Exit2	Sick	60.9583	0	0.62524	0	0	0.29757	1.69445	0	0	0	1.90747	6.55121	0	0	0.60529	0	0	0.56304	0.12797	1.04815	0.01271	25.6086	0.45748	0.10093	1.0512	0	0	0.25241	0	0	0	0	0	0.13102	0	0	0.58453	1.63804	0.08923	0	0.55656	0	0	0	1.04676	0.58534	1.50941	0
Exit2	Sick	78.505	0	0	0	0	0.15828	0.723	0	0	0	0.02001	0.54949	0	0.04536	5.94637	0	0.00595	8.31776	0	0.5714	0.02253	5.13487	0	0.05432	0.1926	0	0	0.02374	0.33081	0.00118	0	0	0	0.05572	0	0	0.4319	0	0.05297	0	0.18224	0	0.02556	0	0.84513	0.08006	0	0
Exit2	Sick	84.018	0	0.04014	0	0	0	0.06862	0	0	0	1.93173	1.63232	0	0	1.05688	0	0	2.90893	0.05981	0.23442	0	8.04911	0	0	0	0	0	0	0	0	0	0	0	0	0	0	1.26561	0.44601	0.18116	0	0	0	0.07846	0	4.29653	0	0	0
Exit3	Sick	63.0563	0	0.01762	0	0.07149	0.05733	2.04563	0	0	0	2.24621	5.8602	0	0.11897	2.69462	0	0	0.84609	2.15204	7.19378	0.1141	13.5256	0	0.449	1.23327	0.44264	0	0.07533	1.38089	0.73987	0	0.69138	0	1.73106	0	0	0.25325	0.04838	0.04132	1.23014	0	0	0.17763	0	1.25334	0	0	0
Exit3	Sick	45.4376	2.03685	0.88778	0	0.04333	0.50874	7.49828	0	1.07877	0	7.1541	0.55441	0.17587	0.09868	1.52294	0	0	0.76136	0.10326	8.58185	0.27115	23.2851	5.22171	1.96711	0.024	0.72045	0	2.53888	2.96579	0.0287	0	0	0	1.00993	0	0	1.03166	0	0	1.492	0.71894	0	0.05978	0.02126	0.49873	0.89896	0.11219	0
Exit3	Sick	69.0755	0	0.00693	0	0	0.91327	4.59844	0	0.20604	0	3.66141	9.83882	0	0	0.4127	0	0	2.81832	0.18223	0.26612	0.13619	7.884	0	0.14911	0.24579	0	0	0.90493	0	0.6355	0	0	0	0.12169	0	0	1.14286	0.18472	0	0	0	0	0	0	2.63068	0.24944	0	0
Exit3	Sick	90.9219	9.07809	0	0	0	0	0	0	0	0	0	0	0	0	0	0	0	0	0	0	0	0	0	0	0	0	0	0	0	0	0	0	0	0	0	0	0	0	0	0	0	0	0	0	0	0	0	0
[truncated: 192 more columns]
